# Supplementary material for: General Control Non-derepressible 1 (AtGCN1) Is Important for Flowering Time, Plant Growth, Seed Development, and the Transcription/Translation of Specific Genes in Arabidopsis
Source: Front Plant Sci. 2021 Mar 31;12:630311. doi: 10.3389/fpls.2021.630311 (PMC8045761; doi:10.3389/fpls.2021.630311)
Supplement: Supplementary Table 1 — Cold-AtGCN1 regulated genes at transcriptional levels. [file Data_Sheet_1.xlsx]

## Sheet: down
Cold-ATGCN1 down-regulated genes at transcriptional level
LocalID	gl1_CK	gl1_cold	fold change_gl1_cold/gl1_CK	p_value	atgcn1-1_CK	atgcn1-1_cold	fold change_atgcn1-1_cold/atgcn1-1_CK	name	Description
AT5G62480	13.999	6.96102	-2.01105	5e-05	13.0418	54.9573	-0.237308	GST14, GST14B, GSTU9, ATGSTU9	glutathione S-transferase tau 9
AT4G38840	52.5816	21.1432	-2.48692	5e-05	40.9288	28.5121	-1.43549	SAUR14	SAUR-like auxin-responsive protein family
AT1G34245	7.94831	3.24516	-2.44928	5e-05	4.74108	3.95399	-1.19906	EPF2	Putative membrane lipoprotein
AT1G03457	7.92384	3.27238	-2.42143	5e-05	5.84985	4.07751	-1.43466	AtBRN2, BRN2	RNA-binding (RRM/RBD/RNP motifs) family protein
AT1G05060	19.7338	8.29585	-2.37876	5e-05	22.0703	28.1711	-0.783438		unknown protein; Has 34 Blast hits to 34 proteins in 13 species: Archae - 0; Bacteria - 0; Metazoa - 0; Fungi - 0; Plants - 34; Viruses - 0; Other Eukaryotes - 0 (source: NCBI BLink).
AT2G32100	22.8864	9.70566	-2.35804	5e-05	16.5178	15.9178	-1.03769	ATOFP16, OFP16	ovate family protein 16
AT5G51440	15.6404	6.74363	-2.31928	5e-05	14.8873	18.621	-0.79949		HSP20-like chaperones superfamily protein
AT4G21650	11.8946	5.16205	-2.30424	5e-05	13.0586	9.21965	-1.41639		Subtilase family protein
AT2G16660	24.7129	11.0763	-2.23115	5e-05	16.2372	12.3988	-1.30958		Major facilitator superfamily protein
AT2G40920	13.0999	5.97981	-2.1907	5e-05	12.7054	9.19634	-1.38157		F-box and associated interaction domains-containing protein
AT1G29430	15.4092	7.04222	-2.18812	5e-05	11.9034	8.96064	-1.32841	SAUR62	SAUR-like auxin-responsive protein family
AT3G51400	10.4535	4.80469	-2.17569	5e-05	10.2821	6.96235	-1.47681		Arabidopsis protein of unknown function (DUF241)
AT5G53486	8.01702	3.74478	-2.14086	5e-05	8.8572	6.16168	-1.43747		unknown protein; LOCATED IN: endomembrane system; Has 30201 Blast hits to 17322 proteins in 780 species: Archae - 12; Bacteria - 1396; Metazoa - 17338; Fungi - 3422; Plants - 5037; Viruses - 0; Other Eukaryotes - 2996 (source: NCBI BLink).
AT4G25830	19.1795	9.00411	-2.13008	5e-05	15.9907	11.2339	-1.42343		Uncharacterised protein family (UPF0497)
AT2G30520	142.91	67.5167	-2.11666	5e-05	129.876	94.746	-1.37078	RPT2	Phototropic-responsive NPH3 family protein
AT1G52342	27.6216	13.0586	-2.11519	5e-05	31.237	22.2027	-1.4069		unknown protein; FUNCTIONS IN: molecular_function unknown; INVOLVED IN: biological_process unknown; LOCATED IN: cellular_component unknown; Has 30201 Blast hits to 17322 proteins in 780 species: Archae - 12; Bacteria - 1396; Metazoa - 17338; Fungi - 3422; Plants - 5037; Viruses - 0; Other Eukaryotes - 2996 (source: NCBI BLink).
AT1G45165	23.2568	11.0699	-2.10089	5e-05	25.066	17.0165	-1.47304		Expressed protein
AT3G12110	26.3094	12.558	-2.09504	5e-05	20.2586	14.2496	-1.4217	ACT11	actin-11
AT4G30340	11.7611	5.65245	-2.08072	5e-05	10.7145	7.4818	-1.43208	DGK7, ATDGK7	diacylglycerol kinase 7
AT1G19720	33.796	16.5407	-2.0432	5e-05	27.4164	19.7535	-1.38793		Pentatricopeptide repeat (PPR-like) superfamily protein
AT3G53280	18.0456	8.84399	-2.04043	5e-05	16.1393	12.1173	-1.33192	CYP71B5	cytochrome p450 71b5
AT4G34220	27.3639	13.53	-2.02246	5e-05	22.9042	18.6038	-1.23116		Leucine-rich repeat protein kinase family protein
AT1G28660	24.5735	12.1598	-2.02089	5e-05	17.019	15.6028	-1.09077		GDSL-like Lipase/Acylhydrolase superfamily protein
AT3G43800	83.4388	42.1062	-1.98163	5e-05	87.8256	60.4577	-1.45268	ATGSTU27, GSTU27	glutathione S-transferase tau 27
AT1G08315	9.43242	4.78216	-1.97242	5e-05	9.58963	6.43904	-1.48929		ARM repeat superfamily protein
AT1G50040	6.75747	3.44715	-1.96031	5e-05	2.38427	3.00613	-0.793136		Protein of unknown function (DUF1005)
AT3G48490	12.9398	6.61532	-1.95604	5e-05	10.0696	6.7396	-1.49409		unknown protein; Has 16 Blast hits to 16 proteins in 7 species: Archae - 0; Bacteria - 0; Metazoa - 0; Fungi - 1; Plants - 15; Viruses - 0; Other Eukaryotes - 0 (source: NCBI BLink).
AT5G03240	678.619	346.983	-1.95577	5e-05	685.327	481.4	-1.42361	UBQ3	polyubiquitin 3
AT2G30540	9.90232	5.09838	-1.94225	5e-05	7.15145	7.67129	-0.932236		Thioredoxin superfamily protein
AT3G14240	43.4055	22.3921	-1.93843	5e-05	33.9911	23.4062	-1.45223		Subtilase family protein
AT3G04350	15.1424	7.8238	-1.93543	5e-05	16.7132	14.926	-1.11974		Plant protein of unknown function (DUF946)
AT5G02540	8.36166	4.34153	-1.92597	5e-05	4.98147	4.42319	-1.12622		NAD(P)-binding Rossmann-fold superfamily protein
AT4G24350	44.4234	23.096	-1.92343	5e-05	38.9649	28.5027	-1.36706		Phosphorylase superfamily protein
AT2G37195	7.42981	3.86414	-1.92276	0.0006	7.60852	5.38491	-1.41293		unknown protein; FUNCTIONS IN: molecular_function unknown; INVOLVED IN: biological_process unknown; LOCATED IN: endomembrane system; Has 23 Blast hits to 23 proteins in 10 species: Archae - 0; Bacteria - 0; Metazoa - 0; Fungi - 0; Plants - 23; Viruses - 0; Other Eukaryotes - 0 (source: NCBI BLink).
AT5G48490	80.9224	42.14	-1.92032	5e-05	88.1555	93.009	-0.947817		Bifunctional inhibitor/lipid-transfer protein/seed storage 2S albumin superfamily protein
AT5G54585	22.7476	11.8724	-1.916	5e-05	22.4281	16.4217	-1.36576		unknown protein; Has 30201 Blast hits to 17322 proteins in 780 species: Archae - 12; Bacteria - 1396; Metazoa - 17338; Fungi - 3422; Plants - 5037; Viruses - 0; Other Eukaryotes - 2996 (source: NCBI BLink).
AT1G28130	22.1616	11.5686	-1.91568	5e-05	23.5632	16.6007	-1.41941	GH3.17	Auxin-responsive GH3 family protein
AT3G29644	6.86162	3.61115	-1.90012	0.0005	5.73115	4.38819	-1.30604		other RNA
AT1G22880	7.25412	3.82125	-1.89836	5e-05	5.76935	4.13763	-1.39436	ATCEL5, ATGH9B4, CEL5	cellulase 5
AT4G38860	68.4256	36.2071	-1.88984	5e-05	56.8754	49.3212	-1.15316	SAUR16	SAUR-like auxin-responsive protein family
AT1G22985	6.55219	3.4712	-1.88759	0.00025	7.48445	5.4278	-1.37891	CRF7	Integrase-type DNA-binding superfamily protein
AT2G14910	128.211	68.2408	-1.87881	5e-05	114.261	78.1602	-1.46188		unknown protein; LOCATED IN: chloroplast; EXPRESSED IN: 24 plant structures; EXPRESSED DURING: 15 growth stages; BEST Arabidopsis thaliana protein match is: unknown protein (TAIR:AT5G14970.1); Has 35333 Blast hits to 34131 proteins in 2444 species: Archae - 798; Bacteria - 22429; Metazoa - 974; Fungi - 991; Plants - 531; Viruses - 0; Other Eukaryotes - 9610 (source: NCBI BLink).
AT1G49010	16.2915	8.73016	-1.86612	5e-05	18.8632	17.055	-1.10602		Duplicated homeodomain-like superfamily protein
AT1G73120	14.7801	7.9341	-1.86286	5e-05	10.9577	9.86314	-1.11097		unknown protein; FUNCTIONS IN: molecular_function unknown; INVOLVED IN: response to oxidative stress; EXPRESSED IN: root, cultured cell; Has 36 Blast hits to 36 proteins in 8 species: Archae - 0; Bacteria - 0; Metazoa - 0; Fungi - 0; Plants - 36; Viruses - 0; Other Eukaryotes - 0 (source: NCBI BLink).
AT4G21870	60.2182	32.3431	-1.86186	5e-05	38.5719	63.5366	-0.607082		HSP20-like chaperones superfamily protein
AT4G20760	23.7186	12.7656	-1.85801	5e-05	22.5102	15.5534	-1.44728		NAD(P)-binding Rossmann-fold superfamily protein
AT4G19985	23.0064	12.3825	-1.85798	5e-05	23.4497	16.2418	-1.44379		Acyl-CoA N-acyltransferases (NAT) superfamily protein
AT5G62280	20.5752	11.0744	-1.85791	5e-05	14.2626	11.9028	-1.19826		Protein of unknown function (DUF1442)
AT3G62110	24.6435	13.2702	-1.85706	5e-05	17.2874	14.6725	-1.17822		Pectin lyase-like superfamily protein
AT1G70985	10.4677	5.64795	-1.85337	0.00015	7.91648	8.52606	-0.928504		hydroxyproline-rich glycoprotein family protein
AT5G66520	7.56558	4.09361	-1.84814	5e-05	7.73986	5.5778	-1.38762		Tetratricopeptide repeat (TPR)-like superfamily protein
AT4G15540	33.5193	18.1739	-1.84437	5e-05	29.5777	20.7566	-1.42498	UMAMIT38	EamA-like transporter family
AT4G10925	15.868	8.63934	-1.83672	5e-05	14.3599	10.5903	-1.35595		Nuclear transport factor 2 (NTF2) family protein
AT5G12050	20.7062	11.2782	-1.83594	5e-05	18.7725	16.0743	-1.16786		unknown protein; BEST Arabidopsis thaliana protein match is: unknown protein (TAIR:AT3G13980.1); Has 1807 Blast hits to 1807 proteins in 277 species: Archae - 0; Bacteria - 0; Metazoa - 736; Fungi - 347; Plants - 385; Viruses - 0; Other Eukaryotes - 339 (source: NCBI BLink).
AT5G34871	19.0076	10.3728	-1.83245	0.00025	22.1753	16.2042	-1.36849		other RNA
AT1G59740	6.89639	3.78177	-1.82359	5e-05	5.33635	4.16608	-1.2809	AtNPF4.3, NPF4.3	Major facilitator superfamily protein
AT5G38150	18.1603	9.97201	-1.82112	5e-05	16.7496	11.3998	-1.46929	PMI15	Plant protein of unknown function (DUF827)
AT4G04955	23.105	12.7253	-1.81568	5e-05	18.3314	12.5414	-1.46167	ALN, ATALN	allantoinase
AT4G38270	12.14	6.69041	-1.81454	0.00035	10.9155	7.83894	-1.39247	GAUT3	galacturonosyltransferase 3
AT1G76110	19.711	10.8764	-1.81227	5e-05	19.2619	14.6484	-1.31495		HMG (high mobility group) box protein with ARID/BRIGHT DNA-binding domain
AT1G10657	11.7546	6.4977	-1.80904	5e-05	12.7596	10.2356	-1.24659		Plant protein 1589 of unknown function
AT1G62200	12.7293	7.045	-1.80685	5e-05	11.2091	7.5902	-1.47679	AtNPF8.5, AtPTR6, NPF8.5, PTR6	Major facilitator superfamily protein
AT2G36430	14.056	7.78173	-1.80628	5e-05	15.2914	10.2599	-1.4904		Plant protein of unknown function (DUF247)
AT2G01760	13.1739	7.31642	-1.8006	5e-05	12.1061	9.69599	-1.24857	ARR14, RR14	response regulator 14
AT1G32200	42.4803	23.6868	-1.79342	5e-05	36.1554	29.2232	-1.23722	ACT1	phospholipid/glycerol acyltransferase family protein
AT3G50700	20.8776	11.6491	-1.7922	5e-05	18.8976	14.9029	-1.26805	IDD2, AtIDD2	indeterminate(ID)-domain 2
AT1G76090	49.0132	27.3708	-1.79071	5e-05	36.5566	24.5944	-1.48638	SMT3	sterol methyltransferase 3
AT5G01930	9.38596	5.24431	-1.78974	0.00455	8.70482	6.98066	-1.24699	AtMAN6, MAN6	Glycosyl hydrolase superfamily protein
AT5G01920	24.1705	13.5633	-1.78205	5e-05	24.1824	16.2256	-1.49039	STN8	Protein kinase superfamily protein
AT4G33220	43.3339	24.3411	-1.78028	5e-05	36.8255	27.8905	-1.32036	ATPME44, PME44	pectin methylesterase 44
AT5G54630	28.8406	16.2737	-1.77223	5e-05	26.4831	19.7512	-1.34083		zinc finger protein-related
AT3G01440	44.8789	25.3601	-1.76966	5e-05	39.651	34.6331	-1.14489	PnsL3, PQL1, PQL2	PsbQ-like 1
AT3G07340	10.896	6.17025	-1.76589	5e-05	10.8165	7.22446	-1.49721		basic helix-loop-helix (bHLH) DNA-binding superfamily protein
AT3G57520	89.6259	50.8491	-1.76258	5e-05	62.5403	51.4396	-1.2158	RS2, AtSIP2, SIP2	seed imbibition 2
AT1G15980	135.403	76.8233	-1.76253	5e-05	135.195	94.0584	-1.43735	NDH48, NDF1, PnsB1	NDH-dependent cyclic electron flow 1
AT3G57190	15.4363	8.75867	-1.7624	5e-05	15.2798	10.9579	-1.39441	PrfB3	peptide chain release factor, putative
AT5G63020	9.25714	5.25444	-1.76178	5e-05	9.46601	6.37957	-1.4838		Disease resistance protein (CC-NBS-LRR class) family
AT1G56140	12.0889	6.87329	-1.75882	5e-05	11.8817	8.32196	-1.42775		Leucine-rich repeat transmembrane protein kinase
AT5G02760	19.1544	10.9112	-1.75548	0.01105	14.8297	13.6331	-1.08777	APD7	Protein phosphatase 2C family protein
AT1G47820	18.0673	10.3145	-1.75164	5e-05	18.5459	12.4093	-1.49452		unknown protein; BEST Arabidopsis thaliana protein match is: unknown protein (TAIR:AT1G47813.1); Has 29 Blast hits to 29 proteins in 9 species: Archae - 0; Bacteria - 0; Metazoa - 0; Fungi - 0; Plants - 29; Viruses - 0; Other Eukaryotes - 0 (source: NCBI BLink).
AT3G19590	12.4556	7.11121	-1.75154	5e-05	11.1285	7.42371	-1.49905	BUB3.1	Transducin/WD40 repeat-like superfamily protein
AT1G55850	23.9921	13.6986	-1.75143	0.004	20.8629	15.565	-1.34037	ATCSLE1, CSLE1	cellulose synthase like E1
AT4G30060	12.4925	7.13701	-1.75038	5e-05	11.677	7.80366	-1.49635		Core-2/I-branching beta-1, 6-N-acetylglucosaminyltransferase family protein
AT2G39470	132.073	75.4701	-1.75001	5e-05	144.751	97.7409	-1.48097	PnsL1, PPL2	PsbP-like protein 2
AT2G48020	11.639	6.6634	-1.74671	5e-05	11.4559	7.96576	-1.43814		Major facilitator superfamily protein
AT5G48620	29.6746	17.0093	-1.74461	5e-05	27.4042	18.3397	-1.49426		Disease resistance protein (CC-NBS-LRR class) family
AT3G13062	25.8741	14.8457	-1.74287	5e-05	24.829	16.7873	-1.47903		Polyketide cyclase/dehydrase and lipid transport superfamily protein
AT2G24395	30.7133	17.6579	-1.73936	5e-05	25.1271	16.8139	-1.49442		chaperone protein dnaJ-related
AT5G10150	12.4368	7.15145	-1.73906	5e-05	14.0272	10.7364	-1.30651		Domain of unknown function (DUF966)
AT5G52100	38.0796	21.898	-1.73895	5e-05	37.6442	25.7821	-1.46009	CRR1	Dihydrodipicolinate reductase, bacterial/plant
AT4G02210	9.07833	5.22394	-1.73783	0.0004	8.64326	7.15278	-1.20838		unknown protein; FUNCTIONS IN: molecular_function unknown; INVOLVED IN: biological_process unknown; LOCATED IN: cellular_component unknown; EXPRESSED IN: 22 plant structures; EXPRESSED DURING: 13 growth stages; BEST Arabidopsis thaliana protein match is: unknown protein (TAIR:AT2G24960.2).
AT5G21222	17.8853	10.2985	-1.73668	5e-05	18.6559	13.1132	-1.42268		protein kinase family protein
AT4G34540	6.99513	4.03456	-1.7338	0.0002	6.79737	4.54697	-1.49492		NmrA-like negative transcriptional regulator family protein
AT4G28080	72.8549	42.0313	-1.73335	5e-05	58.8276	51.5695	-1.14074		Tetratricopeptide repeat (TPR)-like superfamily protein
AT5G65880	32.7038	18.8785	-1.73233	5e-05	29.8882	21.2998	-1.40322		unknown protein; FUNCTIONS IN: molecular_function unknown; INVOLVED IN: biological_process unknown; LOCATED IN: endomembrane system; EXPRESSED IN: 21 plant structures; EXPRESSED DURING: 13 growth stages; Has 1807 Blast hits to 1807 proteins in 277 species: Archae - 0; Bacteria - 0; Metazoa - 736; Fungi - 347; Plants - 385; Viruses - 0; Other Eukaryotes - 339 (source: NCBI BLink).
AT3G61440	307.455	177.597	-1.7312	5e-05	291.308	208.078	-1.39999	ARATH;BSAS3;1, ATCYSC1, CYSC1	cysteine synthase C1
AT1G79380	32.676	18.8823	-1.73051	5e-05	32.0694	22.1257	-1.44942	RGLG4	Ca(2)-dependent phospholipid-binding protein (Copine) family
AT2G15620	246.632	143.069	-1.72387	5e-05	240.287	180.98	-1.3277	ATHNIR, NIR, NIR1	nitrite reductase 1
AT1G60010	58.4467	33.9171	-1.72322	5e-05	67.5151	46.5039	-1.45182		unknown protein; FUNCTIONS IN: molecular_function unknown; INVOLVED IN: N-terminal protein myristoylation; LOCATED IN: cellular_component unknown; EXPRESSED IN: 22 plant structures; EXPRESSED DURING: 13 growth stages; BEST Arabidopsis thaliana protein match is: unknown protein (TAIR:AT1G10530.1); Has 185 Blast hits to 185 proteins in 18 species: Archae - 0; Bacteria - 0; Metazoa - 0; Fungi - 3; P…
AT5G38420	2308.39	1340.12	-1.72252	5e-05	1607.94	1072.3	-1.49952	RBCS2B	Ribulose bisphosphate carboxylase (small chain) family protein
AT1G32090	18.8841	10.9668	-1.72192	5e-05	16.2818	11.8001	-1.3798		early-responsive to dehydration stress protein (ERD4)
AT2G06850	353.561	205.588	-1.71975	5e-05	306.158	245.203	-1.24859	EXT, EXGT-A1, XTH4	xyloglucan endotransglucosylase/hydrolase 4
AT1G60900	38.1595	22.2513	-1.71494	5e-05	37.0049	24.9079	-1.48567		U2 snRNP auxilliary factor, large subunit, splicing factor
AT1G43670	178.741	104.47	-1.71094	5e-05	174.896	135.1	-1.29457	AtcFBP, FINS1, FBP	Inositol monophosphatase family protein
AT1G37130	296.346	173.822	-1.70488	5e-05	270.305	195.272	-1.38425	NIA2-1, B29, ATNR2, CHL3, NR, NR2, NIA2	nitrate reductase 2
AT2G03800	12.8228	7.53175	-1.7025	5e-05	13.7678	10.1793	-1.35253	GEK1	D-aminoacyl-tRNA deacylases
AT3G23590	8.69387	5.10662	-1.70247	5e-05	7.89908	5.41109	-1.45979	MED33A, RFR1	REF4-related 1
AT5G02890	26.7213	15.7013	-1.70185	5e-05	23.0505	15.9366	-1.44639		HXXXD-type acyl-transferase family protein
AT3G09860	173.429	101.934	-1.70138	5e-05	172.24	114.974	-1.49808		unknown protein; Has 34 Blast hits to 34 proteins in 12 species: Archae - 0; Bacteria - 0; Metazoa - 0; Fungi - 0; Plants - 34; Viruses - 0; Other Eukaryotes - 0 (source: NCBI BLink).
AT1G05010	263.964	155.289	-1.69982	5e-05	245.046	168.525	-1.45406	EAT1, ACO4, EFE	ethylene-forming enzyme
AT2G29170	25.0373	16.6475	-1.50397	0.00925	21.416	26.9281	-0.795303		NAD(P)-binding Rossmann-fold superfamily protein
AT1G68880	9.8981	6.55267	-1.51054	0.00125	7.19948	8.35451	-0.861748	bZIP, AtbZIP	basic leucine-zipper 8
AT4G15760	50.8311	30.4261	-1.67064	5e-05	48.0384	54.8046	-0.87654	MO1	monooxygenase 1
AT4G30750	26.2438	16.7689	-1.56503	5e-05	28.4971	29.2771	-0.973358		unknown protein; BEST Arabidopsis thaliana protein match is: unknown protein (TAIR:AT4G30730.1); Has 30201 Blast hits to 17322 proteins in 780 species: Archae - 12; Bacteria - 1396; Metazoa - 17338; Fungi - 3422; Plants - 5037; Viruses - 0; Other Eukaryotes - 2996 (source: NCBI BLink).
AT1G06360	70.1915	44.677	-1.57109	5e-05	60.0862	59.093	-1.01681		Fatty acid desaturase family protein
AT1G54120	7.28631	4.33807	-1.67962	0.0051	9.17385	9.01344	-1.0178		unknown protein; BEST Arabidopsis thaliana protein match is: unknown protein (TAIR:AT3G14060.1); Has 23 Blast hits to 23 proteins in 7 species: Archae - 0; Bacteria - 0; Metazoa - 0; Fungi - 0; Plants - 23; Viruses - 0; Other Eukaryotes - 0 (source: NCBI BLink).
AT1G61300	15.3334	10.1353	-1.51287	5e-05	13.6206	13.051	-1.04364		LRR and NB-ARC domains-containing disease resistance protein
AT1G05135	24.5827	14.5396	-1.69074	5e-05	16.8731	16.0737	-1.04973		pseudogene of unknown protein
AT1G04040	191.326	121.48	-1.57496	5e-05	134.949	127.602	-1.05758		HAD superfamily, subfamily IIIB acid phosphatase
AT2G35760	12.8929	8.49251	-1.51815	5e-05	9.00338	8.32835	-1.08105		Uncharacterised protein family (UPF0497)
AT1G14040	8.43363	5.19475	-1.62349	5e-05	7.93492	7.29593	-1.08758		EXS (ERD1/XPR1/SYG1) family protein
AT3G23730	61.2502	36.8004	-1.66439	5e-05	45.065	40.984	-1.09958	XTH16	xyloglucan endotransglucosylase/hydrolase 16
AT2G35130	10.3258	6.43348	-1.60501	5e-05	9.79972	8.86212	-1.1058		Tetratricopeptide repeat (TPR)-like superfamily protein
AT1G48480	29.4352	19.6048	-1.50143	5e-05	25.5096	23.0596	-1.10625	RKL1	receptor-like kinase 1
AT5G60860	25.7639	16.7669	-1.53659	0.00015	26.2585	23.6839	-1.10871	RABA1f, AtRABA1f	RAB GTPase homolog A1F
AT5G12900	14.551	9.31373	-1.56231	5e-05	12.7302	11.4808	-1.10883		unknown protein; FUNCTIONS IN: molecular_function unknown; INVOLVED IN: biological_process unknown; LOCATED IN: chloroplast; EXPRESSED IN: 21 plant structures; EXPRESSED DURING: 13 growth stages; BEST Arabidopsis thaliana protein match is: unknown protein (TAIR:AT1G12330.1); Has 1807 Blast hits to 1807 proteins in 277 species: Archae - 0; Bacteria - 0; Metazoa - 736; Fungi - 347; Plants - 385; Vi…
AT1G26570	7.22297	4.77936	-1.51129	0.00015	6.92172	6.16305	-1.1231	ATUGD1, UGD1	UDP-glucose dehydrogenase 1
AT1G68590	461.945	305.685	-1.51118	5e-05	423.269	376.391	-1.12455	PSRP3/1	Ribosomal protein PSRP-3/Ycf65
AT3G21260	18.3463	12.1411	-1.5111	0.00035	21.9842	19.4119	-1.13251	GLTP3	Glycolipid transfer protein (GLTP) family protein
AT4G34830	35.8806	22.7366	-1.5781	5e-05	31.17	27.4571	-1.13523	MRL1, PDE346	Pentatricopeptide repeat (PPR) superfamily protein
AT1G11410	9.76525	6.39583	-1.52681	5e-05	7.84075	6.89989	-1.13636		S-locus lectin protein kinase family protein
AT3G10550	6.88802	4.23418	-1.62677	5e-05	7.03268	6.14679	-1.14412	AtMTM1, MTM1	Myotubularin-like phosphatases II superfamily
AT2G23000	20.3832	13.5355	-1.50591	5e-05	24.4181	21.1872	-1.15249	scpl10	serine carboxypeptidase-like 10
AT5G26820	36.9483	23.9402	-1.54336	5e-05	34.9629	30.269	-1.15507	MAR1, IREG3, ATIREG3	iron-regulated protein 3
AT3G15900	28.5594	18.3688	-1.55478	0.00085	27.2733	23.5152	-1.15982		unknown protein; FUNCTIONS IN: molecular_function unknown; INVOLVED IN: biological_process unknown; LOCATED IN: chloroplast; EXPRESSED IN: 23 plant structures; EXPRESSED DURING: 13 growth stages; Has 26 Blast hits to 26 proteins in 10 species: Archae - 0; Bacteria - 0; Metazoa - 0; Fungi - 0; Plants - 26; Viruses - 0; Other Eukaryotes - 0 (source: NCBI BLink).
AT5G48560	15.1545	9.78519	-1.54872	5e-05	14.4242	12.2693	-1.17563		basic helix-loop-helix (bHLH) DNA-binding superfamily protein
AT2G35500	59.4439	36.239	-1.64033	5e-05	54.4093	46.2527	-1.17635	SKL2	shikimate kinase like 2
AT2G33540	9.54693	6.31326	-1.5122	5e-05	8.89551	7.52901	-1.1815	ATCPL3, CPL3	C-terminal domain phosphatase-like 3
AT5G67190	12.9917	8.0038	-1.62319	0.0007	12.5671	10.5752	-1.18836	DEAR2	DREB and EAR motif protein 2
AT3G51390	17.2828	11.4443	-1.51016	5e-05	14.6641	12.1545	-1.20647	AtPAT10, PAT10	DHHC-type zinc finger family protein
AT3G11110	17.5588	11.0406	-1.59038	0.00095	18.7158	15.4865	-1.20852		RING/U-box superfamily protein
AT5G32450	63.72	42.3494	-1.50463	5e-05	59.3807	49.1069	-1.20921		RNA binding (RRM/RBD/RNP motifs) family protein
AT5G63180	35.5275	22.2367	-1.5977	5e-05	32.9574	27.0675	-1.2176		Pectin lyase-like superfamily protein
AT4G24660	11.9266	7.44394	-1.60219	5e-05	16.0651	13.1356	-1.22302	ATHB22, MEE68, ZHD2, HB22	homeobox protein 22
AT5G45040	33.6715	21.2465	-1.5848	0.00025	34.0429	27.8171	-1.22381	CYTC6A	Cytochrome c
AT4G04750	11.7363	7.37088	-1.59225	5e-05	11.6556	9.51418	-1.22508		Major facilitator superfamily protein
AT1G04290	9.58933	6.09397	-1.57358	0.00045	9.09041	7.41605	-1.22578		Thioesterase superfamily protein
AT5G05100	33.1416	21.7433	-1.52422	5e-05	34.5106	28.1344	-1.22663		Single-stranded nucleic acid binding R3H protein
AT1G66150	50.6517	33.0251	-1.53373	5e-05	44.8544	36.4936	-1.2291	TMK1	transmembrane kinase 1
AT3G16857	22.4458	13.7175	-1.63629	5e-05	21.3184	17.3202	-1.23084	ARR1, RR1	response regulator 1
AT4G17810	19.6731	12.3798	-1.58914	5e-05	24.0561	19.4869	-1.23448		C2H2 and C2HC zinc fingers superfamily protein
AT2G41720	18.5961	11.6599	-1.59488	5e-05	17.2812	13.9836	-1.23582	EMB2654	Tetratricopeptide repeat (TPR)-like superfamily protein
AT5G44520	28.3113	17.8846	-1.58301	5e-05	25.4941	20.5362	-1.24142		NagB/RpiA/CoA transferase-like superfamily protein
AT5G33280	12.4506	7.94449	-1.5672	5e-05	12.4112	9.97915	-1.24371		Voltage-gated chloride channel family protein
AT1G07240	20.9819	13.3691	-1.56943	5e-05	21.236	17.0613	-1.24469	UGT71C5	UDP-glucosyl transferase 71C5
AT5G05760	9.10153	5.492	-1.65723	0.0021	9.25604	7.40827	-1.24942	ATSED5, ATSYP31, SED5, SYP31	syntaxin of plants 31
AT5G10770	18.9543	11.8866	-1.59459	5e-05	14.7387	11.7555	-1.25377		Eukaryotic aspartyl protease family protein
AT4G19410	109.719	67.5804	-1.62354	5e-05	95.4772	76.0546	-1.25538		Pectinacetylesterase family protein
AT1G23080	68.2547	40.4634	-1.68682	5e-05	61.8811	49.2692	-1.25598	ATPIN7, PIN7	Auxin efflux carrier family protein
AT5G60300	9.08722	5.72269	-1.58793	5e-05	7.3237	5.82723	-1.25681	LecRK-I.9	Concanavalin A-like lectin protein kinase family protein
AT1G69770	18.2668	11.7113	-1.55976	5e-05	15.9681	12.7023	-1.2571	CMT3	chromomethylase 3
AT3G60370	41.6576	26.2068	-1.58958	5e-05	38.3991	30.5217	-1.25809		FKBP-like peptidyl-prolyl cis-trans isomerase family protein
AT2G43920	18.3391	12.177	-1.50604	5e-05	23.1477	18.3763	-1.25965	ATHOL2, HOL2	S-adenosyl-L-methionine-dependent methyltransferases superfamily protein
AT3G54830	12.7258	8.1522	-1.56103	5e-05	12.1334	9.62891	-1.2601		Transmembrane amino acid transporter family protein
AT2G37600	133.623	84.9678	-1.57263	5e-05	125.469	99.217	-1.26459		Ribosomal protein L36e family protein
AT4G38060	20.9319	13.4629	-1.55478	5e-05	20.3521	16.0507	-1.26799	CCI2	unknown protein; BEST Arabidopsis thaliana protein match is: unknown protein (TAIR:AT5G65480.1); Has 35333 Blast hits to 34131 proteins in 2444 species: Archae - 798; Bacteria - 22429; Metazoa - 974; Fungi - 991; Plants - 531; Viruses - 0; Other Eukaryotes - 9610 (source: NCBI BLink).
AT2G26250	139.2	85.1428	-1.6349	5e-05	119.511	94.2478	-1.26805	KCS10, FDH	3-ketoacyl-CoA synthase 10
AT5G44680	80.4565	47.7229	-1.68591	5e-05	68.0868	53.643	-1.26926		DNA glycosylase superfamily protein
AT5G18700	6.56277	4.21615	-1.55658	5e-05	6.4286	5.06056	-1.27033	EMB3013, RUK	Protein kinase family protein with ARM repeat domain
AT2G15910	60.2742	38.8224	-1.55256	0.00015	58.2909	45.783	-1.2732		CSL zinc finger domain-containing protein
AT5G18490	10.6844	7.11857	-1.50092	5e-05	11.6074	9.09724	-1.27593		Plant protein of unknown function (DUF946)
AT5G60620	39.1855	25.7755	-1.52026	5e-05	38.9545	30.5222	-1.27627	GPAT9	glycerol-3-phosphate acyltransferase 9
AT1G17680	10.2683	6.61804	-1.55156	5e-05	9.49805	7.43754	-1.27704		tetratricopeptide repeat (TPR)-containing protein
AT1G49630	11.1849	6.97515	-1.60353	5e-05	10.0779	7.8894	-1.2774	PREP2, ATPREP2	presequence protease 2
AT1G48520	50.4274	33.218	-1.51808	5e-05	48.8234	38.1976	-1.27818	GATB	GLU-ADT subunit B
AT1G08180	11.5964	7.72361	-1.50142	0.00445	11.5468	9.02804	-1.27899		unknown protein; Has 53 Blast hits to 53 proteins in 9 species: Archae - 0; Bacteria - 0; Metazoa - 1; Fungi - 0; Plants - 52; Viruses - 0; Other Eukaryotes - 0 (source: NCBI BLink).
AT4G19020	9.88167	6.45684	-1.53042	5e-05	8.3769	6.54822	-1.27926	CMT2	chromomethylase 2
AT2G21340	35.9751	23.9729	-1.50066	5e-05	35.6541	27.8697	-1.27931		MATE efflux family protein
AT2G25920	11.7501	7.24874	-1.62099	5e-05	13.8365	10.7967	-1.28155		BEST Arabidopsis thaliana protein match is: 3'-5' exonuclease domain-containing protein / K homology domain-containing protein / KH domain-containing protein (TAIR:AT2G25910.2); Has 131 Blast hits to 125 proteins in 54 species: Archae - 0; Bacteria - 50; Metazoa - 12; Fungi - 12; Plants - 41; Viruses - 0; Other Eukaryotes - 16 (source: NCBI BLink).
AT2G32810	21.046	13.9977	-1.50353	5e-05	20.3657	15.8656	-1.28364	BGAL9	beta galactosidase 9
AT3G27670	7.04223	4.32107	-1.62974	5e-05	5.69665	4.43787	-1.28365	RST1	ARM repeat superfamily protein
AT5G13760	8.22683	5.41132	-1.5203	5e-05	8.26104	6.4282	-1.28512		Plasma-membrane choline transporter family protein
AT1G23460	10.9752	7.02182	-1.56302	5e-05	7.96447	6.19527	-1.28557		Pectin lyase-like superfamily protein
AT5G45160	8.92855	5.69695	-1.56725	5e-05	7.968	6.18449	-1.28838	RL2	Root hair defective 3 GTP-binding protein (RHD3)
AT2G18290	33.968	22.3607	-1.51909	0.0079	33.1605	25.633	-1.29366	AtAPC10, EMB2783, APC10	anaphase promoting complex 10
AT4G00720	49.0253	29.9366	-1.63764	5e-05	47.519	36.7083	-1.2945	ASKTHETA, SK32, ATSK32	shaggy-like protein kinase 32
AT2G15530	11.3187	7.13223	-1.58698	5e-05	10.0743	7.77835	-1.29517	MBR1	RING/U-box superfamily protein
AT1G26180	19.0722	11.5691	-1.64854	5e-05	19.146	14.7617	-1.29701		unknown protein; CONTAINS InterPro DOMAIN/s: Protein of unknown function DUF2232, membrane (InterPro:IPR018710); Has 285 Blast hits to 285 proteins in 90 species: Archae - 0; Bacteria - 140; Metazoa - 0; Fungi - 0; Plants - 40; Viruses - 0; Other Eukaryotes - 105 (source: NCBI BLink).
AT1G09500	4.65793	2.74169	-1.69892	0.00045	10.1561	9.65587	-1.05181		NAD(P)-binding Rossmann-fold superfamily protein
AT5G42460	5.28369	3.23603	-1.63277	0.0001	5.9131	5.49153	-1.07677		F-box and associated interaction domains-containing protein
AT3G62050	4.86765	2.53548	-1.91981	0.00255	5.66106	4.77891	-1.18459		Putative endonuclease or glycosyl hydrolase

## Sheet: down-classification
Classification of Cold-ATGCN1 down-regulated genes at transcriptional level
LocalID	gl1_CK	gl1_cold	fold change_gl1_cold/gl1_CK	atgcn1-1_CK	atgcn1-1_cold	fold change_atgcn1-1_cold/atgcn1-1_CK	full_name	Description
KEGG_PATHWAY ath00270:Cysteine and methionine metabolism 4
AT1G69770	18.2668	11.7113	-1.55976	15.9681	12.7023	-1.2571	CHROMOMETHYLASE 3 (CMT3)	Encodes a chromomethylase involved in methylating cytosine residues at non-CG sites. Involved in preferentially methylating transposon-related sequences, reducing their mobility. CMT3 interacts with an Arabidopsis homologue of HP1 (heterochromatin protein 1), which in turn interacts with methylated histones. Involved in gene silencing.
AT4G19020	9.88167	6.45684	-1.53042	8.3769	6.54822	-1.27926	CHROMOMETHYLASE 2 (CMT2)	chromomethylase 2 (CMT2); FUNCTIONS IN: chromatin binding, DNA binding; INVOLVED IN: chromatin assembly or disassembly, DNA methylation; LOCATED IN: chromatin, nucleus; CONTAINS InterPro DOMAIN/s: DNA methylase, C-5 cytosine-specific (InterPro:IPR001525), Chromo domain-like (InterPro:IPR016197), Bromo adjacent homology (BAH) domain (InterPro:IPR001025), Chromo domain (InterPro:IPR000953); BEST Ar…
AT1G05010	263.964	155.289	-1.69982	245.046	168.525	-1.45406	ETHYLENE-FORMING ENZYME (EFE)	Encodes 1-aminocyclopropane-1-carboxylate oxidase
AT3G61440	307.455	177.597	-1.7312	291.308	208.078	-1.39999	CYSTEINE SYNTHASE C1 (CYSC1)	Encodes a cysteine synthase isomer CysC1. The isomer is however less effective in cysteine biosynthesis. It is involved in beta-cyanoalanine biosynthesis, an intermediate of cyanide detoxification pathway.
GOTERM_BP_FAT
cellular amino acid metabolic process (5)
AT2G35500	59.4439	36.239	-1.64033	54.4093	46.2527	-1.17635	SHIKIMATE KINASE-LIKE 2 (SKL2)	Encodes a protein with some sequence similarity to shikimate kinases, but a truncated form of this protein (lacking a putative N-terminal chloroplast transit peptide) does not have shikimate kinase activity in vitro.
AT1G48520	50.4274	33.218	-1.51808	48.8234	38.1976	-1.27818	GLU-ADT SUBUNIT B (GATB)	Encodes Glu-tRNA(Gln) amidotransferase subunit B (from Genbank record AF239836).
AT1G05010	263.964	155.289	-1.69982	245.046	168.525	-1.45406	ETHYLENE-FORMING ENZYME (EFE)	Encodes 1-aminocyclopropane-1-carboxylate oxidase
AT5G52100	38.0796	21.898	-1.73895	37.6442	25.7821	-1.46009	CHLORORESPIRATION REDUCTION 1 (crr1)	Is essential for chloroplast NAD(P)H dehydrogenase activity, which is involved in electron transfer between PSII and PSI. Likely functions in biogenesis or stabilization of the NAD(P)H dehydrogenase complex.
AT3G61440	307.455	177.597	-1.7312	291.308	208.078	-1.39999	CYSTEINE SYNTHASE C1 (CYSC1)	Encodes a cysteine synthase isomer CysC1. The isomer is however less effective in cysteine biosynthesis. It is involved in beta-cyanoalanine biosynthesis, an intermediate of cyanide detoxification pathway.
photosynthesis（7）
AT5G52100	38.0796	21.898	-1.73895	37.6442	25.7821	-1.46009	CHLORORESPIRATION REDUCTION 1 (crr1)	Is essential for chloroplast NAD(P)H dehydrogenase activity, which is involved in electron transfer between PSII and PSI. Likely functions in biogenesis or stabilization of the NAD(P)H dehydrogenase complex.
AT3G60370	41.6576	26.2068	-1.58958	38.3991	30.5217	-1.25809	0	Encodes an immunophilin, FKBP20-2, that belongs to the FK-506 binding protein (FKBP) subfamily functioning as peptidyl-prolyl isomerases (PPIases) in protein folding. FKBP20-2 has a unique pair of cysteines at the C terminus and was found to be reduced by thioredoxin (Trx) (itself reduced by NADPH by means of NADP-Trx reductase). The FKBP20-2 protein, which contains only two of the five amino aci…
AT5G45040	33.6715	21.2465	-1.5848	34.0429	27.8171	-1.22381	CYTOCHROME C6A (CYTC6A)	Encodes a Class I cytochrome c family member possessing a high structural homology with photosynthetic cytochrome c(6) from cyanobacteria, but structurally and functionally distinct through the presence of a disulfide bond.
AT2G39470	132.073	75.4701	-1.75001	144.751	97.7409	-1.48097	PHOTOSYNTHETIC NDH SUBCOMPLEX L 1 (PnsL1)	PsbP-like protein 2 (PPL2); FUNCTIONS IN: calcium ion binding; INVOLVED IN: photosynthesis; LOCATED IN: in 6 components; EXPRESSED IN: 21 plant structures; EXPRESSED DURING: 14 growth stages; CONTAINS InterPro DOMAIN/s: Photosystem II oxygen evolving complex protein PsbP (InterPro:IPR002683), Mog1/PsbP/DUF1795, alpha/beta/alpha sandwich (InterPro:IPR016124), Mog1/PsbP, alpha/beta/alpha sandwich (…
AT1G15980	135.403	76.8233	-1.76253	135.195	94.0584	-1.43735	PHOTOSYNTHETIC NDH SUBCOMPLEX B 1 (PnsB1)	encodes a novel subunit of the chloroplast NAD(P)H dehydrogenase complex, involved in cyclic electron flow around photosystem I to produce ATP.
AT3G01440	44.8789	25.3601	-1.76966	39.651	34.6331	-1.14489	PHOTOSYNTHETIC NDH SUBCOMPLEX L 3 (PnsL3)	Encodes a subunit of the NAD(P)H complex located in the chloroplast thylakoid lumen.
AT5G38420	2308.39	1340.12	-1.72252	1607.94	1072.3	-1.49952	RUBISCO SMALL SUBUNIT 2B (RBCS2B)	Encodes a member of the Rubisco small subunit (RBCS) multigene family: RBCS1A (At1g67090), RBCS1B (At5g38430), RBCS2B (At5g38420), and RBCS3B (At5g38410).
photosynthesis, light reaction （4）
AT5G52100	38.0796	21.898	-1.73895	37.6442	25.7821	-1.46009	CHLORORESPIRATION REDUCTION 1 (crr1)	Is essential for chloroplast NAD(P)H dehydrogenase activity, which is involved in electron transfer between PSII and PSI. Likely functions in biogenesis or stabilization of the NAD(P)H dehydrogenase complex.
AT3G60370	41.6576	26.2068	-1.58958	38.3991	30.5217	-1.25809	0	Encodes an immunophilin, FKBP20-2, that belongs to the FK-506 binding protein (FKBP) subfamily functioning as peptidyl-prolyl isomerases (PPIases) in protein folding. FKBP20-2 has a unique pair of cysteines at the C terminus and was found to be reduced by thioredoxin (Trx) (itself reduced by NADPH by means of NADP-Trx reductase). The FKBP20-2 protein, which contains only two of the five amino aci…
AT1G15980	135.403	76.8233	-1.76253	135.195	94.0584	-1.43735	PHOTOSYNTHETIC NDH SUBCOMPLEX B 1 (PnsB1)	encodes a novel subunit of the chloroplast NAD(P)H dehydrogenase complex, involved in cyclic electron flow around photosystem I to produce ATP.
AT3G01440	44.8789	25.3601	-1.76966	39.651	34.6331	-1.14489	PHOTOSYNTHETIC NDH SUBCOMPLEX L 3 (PnsL3)	Encodes a subunit of the NAD(P)H complex located in the chloroplast thylakoid lumen.
response to blue light （3）
AT2G30520	142.91	67.5167	-2.11666	129.876	94.746	-1.37078	ROOT PHOTOTROPISM 2 (RPT2)	light inducible root phototropism 2 encoding a signal transducer of the phototropic response in Arabidopsis
AT5G38150	18.1603	9.97201	-1.82112	16.7496	11.3998	-1.46929	PLASTID MOVEMENT IMPAIRED 15 (PMI15)	Involved in chloroplast avoidance movement under high-light intensities
AT5G38420	2308.39	1340.12	-1.72252	1607.94	1072.3	-1.49952	RUBISCO SMALL SUBUNIT 2B (RBCS2B)	Encodes a member of the Rubisco small subunit (RBCS) multigene family: RBCS1A (At1g67090), RBCS1B (At5g38430), RBCS2B (At5g38420), and RBCS3B (At5g38410).
response to auxin stimulus（8）
AT4G38860	68.4256	36.2071	-1.88984	56.8754	49.3212	-1.15316	0	SAUR-like auxin-responsive protein family ; CONTAINS InterPro DOMAIN/s: Auxin responsive SAUR protein (InterPro:IPR003676); BEST Arabidopsis thaliana protein match is: SAUR-like auxin-responsive protein family (TAIR:AT2G21220.1); Has 1286 Blast hits to 1273 proteins in 28 species: Archae - 0; Bacteria - 0; Metazoa - 0; Fungi - 0; Plants - 1285; Viruses - 0; Other Eukaryotes - 1 (source: NCBI BLin…
AT1G28130	22.1616	11.5686	-1.91568	23.5632	16.6007	-1.41941	(GH3.17)	encodes an IAA-amido synthase that conjugates Asp and other amino acids to auxin in vitro. Lines carrying insertions in this gene are hypersensitive to auxin.
AT5G03240	678.619	346.983	-1.95577	685.327	481.4	-1.42361	POLYUBIQUITIN 3 (UBQ3)	encodes ubiquitin that is attached to proteins destined for degradation. UBQ3 is most homologous with UBQ4, and is expressed in higher levels in vegetative tissue but lower levels in flowers than UBQ4. UBQ3 encodes different number of ubiquitins in different ecotypes. UBQ3 transcript level is modulated by UV-B and light/dark treatments.
AT4G38840	52.5816	21.1432	-2.48692	40.9288	28.5121	-1.43549	0	SAUR-like auxin-responsive protein family ; FUNCTIONS IN: molecular_function unknown; INVOLVED IN: response to auxin stimulus, response to cold; LOCATED IN: plasma membrane; EXPRESSED IN: 21 plant structures; EXPRESSED DURING: 13 growth stages; CONTAINS InterPro DOMAIN/s: Auxin responsive SAUR protein (InterPro:IPR003676); BEST Arabidopsis thaliana protein match is: SAUR-like auxin-responsive pro…
AT2G06850	353.561	205.588	-1.71975	306.158	245.203	-1.24859	XYLOGLUCAN ENDOTRANSGLUCOSYLASE/HYDROLASE 4 (XTH4)	endoxyloglucan transferase (EXGT-A1) gene
AT1G29430	15.4092	7.04222	-2.18812	11.9034	8.96064	-1.32841	0	SAUR-like auxin-responsive protein family ; CONTAINS InterPro DOMAIN/s: Auxin responsive SAUR protein (InterPro:IPR003676); BEST Arabidopsis thaliana protein match is: SAUR-like auxin-responsive protein family (TAIR:AT5G27780.1); Has 636 Blast hits to 622 proteins in 19 species: Archae - 0; Bacteria - 0; Metazoa - 0; Fungi - 0; Plants - 636; Viruses - 0; Other Eukaryotes - 0 (source: NCBI BLink).
AT1G23080	68.2547	40.4634	-1.68682	61.8811	49.2692	-1.25598	PIN-FORMED 7 (PIN7)	Encodes a novel component of auxin efflux that is located apically in the basal cell and is involved during embryogenesis in setting up the apical-basal axis in the embryo. It is also involved in pattern specification during root development. In roots, it is expressed at lateral and basal membranes of provascular cells in the meristem and elongation zone, whereas in the columella cells it coincid…
AT1G49010	16.2915	8.73016	-1.86612	18.8632	17.055	-1.10602	0	Duplicated homeodomain-like superfamily protein; CONTAINS InterPro DOMAIN/s: Molecular chaperone, heat shock protein, Hsp40, DnaJ (InterPro:IPR015609), SANT, eukarya (InterPro:IPR017884), Myb-like DNA-binding domain, SHAQKYF class (InterPro:IPR006447), SANT, DNA-binding (InterPro:IPR001005), Myb, DNA-binding (InterPro:IPR014778), Homeodomain-like (InterPro:IPR009057), HTH transcriptional regulato…
response to hormone stimulus （14）
AT2G01760	13.1739	7.31642	-1.8006	12.1061	9.69599	-1.24857	RESPONSE REGULATOR 14 (RR14)	member of Response Regulator: B- Type
AT1G28130	22.1616	11.5686	-1.91568	23.5632	16.6007	-1.41941	(GH3.17)	encodes an IAA-amido synthase that conjugates Asp and other amino acids to auxin in vitro. Lines carrying insertions in this gene are hypersensitive to auxin.
AT5G03240	678.619	346.983	-1.95577	685.327	481.4	-1.42361	POLYUBIQUITIN 3 (UBQ3)	encodes ubiquitin that is attached to proteins destined for degradation. UBQ3 is most homologous with UBQ4, and is expressed in higher levels in vegetative tissue but lower levels in flowers than UBQ4. UBQ3 encodes different number of ubiquitins in different ecotypes. UBQ3 transcript level is modulated by UV-B and light/dark treatments.
AT4G38840	52.5816	21.1432	-2.48692	40.9288	28.5121	-1.43549	0	SAUR-like auxin-responsive protein family ; FUNCTIONS IN: molecular_function unknown; INVOLVED IN: response to auxin stimulus, response to cold; LOCATED IN: plasma membrane; EXPRESSED IN: 21 plant structures; EXPRESSED DURING: 13 growth stages; CONTAINS InterPro DOMAIN/s: Auxin responsive SAUR protein (InterPro:IPR003676); BEST Arabidopsis thaliana protein match is: SAUR-like auxin-responsive pro…
AT2G06850	353.561	205.588	-1.71975	306.158	245.203	-1.24859	XYLOGLUCAN ENDOTRANSGLUCOSYLASE/HYDROLASE 4 (XTH4)	endoxyloglucan transferase (EXGT-A1) gene
AT1G29430	15.4092	7.04222	-2.18812	11.9034	8.96064	-1.32841	0	SAUR-like auxin-responsive protein family ; CONTAINS InterPro DOMAIN/s: Auxin responsive SAUR protein (InterPro:IPR003676); BEST Arabidopsis thaliana protein match is: SAUR-like auxin-responsive protein family (TAIR:AT5G27780.1); Has 636 Blast hits to 622 proteins in 19 species: Archae - 0; Bacteria - 0; Metazoa - 0; Fungi - 0; Plants - 636; Viruses - 0; Other Eukaryotes - 0 (source: NCBI BLink).
AT1G49010	16.2915	8.73016	-1.86612	18.8632	17.055	-1.10602	0	Duplicated homeodomain-like superfamily protein; CONTAINS InterPro DOMAIN/s: Molecular chaperone, heat shock protein, Hsp40, DnaJ (InterPro:IPR015609), SANT, eukarya (InterPro:IPR017884), Myb-like DNA-binding domain, SHAQKYF class (InterPro:IPR006447), SANT, DNA-binding (InterPro:IPR001005), Myb, DNA-binding (InterPro:IPR014778), Homeodomain-like (InterPro:IPR009057), HTH transcriptional regulato…
AT2G33540	9.54693	6.31326	-1.5122	8.89551	7.52901	-1.1815	C-TERMINAL DOMAIN PHOSPHATASE-LIKE 3 (CPL3)	C-terminal domain phosphatase-like 3 (CPL3); FUNCTIONS IN: phosphoprotein phosphatase activity, CTD phosphatase activity; INVOLVED IN: response to salt stress; LOCATED IN: nucleus; EXPRESSED IN: 22 plant structures; EXPRESSED DURING: 12 growth stages; CONTAINS InterPro DOMAIN/s: FCP1-like phosphatase, phosphatase domain (InterPro:IPR011947), NLI interacting factor (InterPro:IPR004274), BRCT (Inte…
AT5G67190	12.9917	8.0038	-1.62319	12.5671	10.5752	-1.18836	DREB AND EAR MOTIF PROTEIN 2 (DEAR2)	encodes a member of the DREB subfamily A-5 of ERF/AP2 transcription factor family. The protein contains one AP2 domain. There are 16 members in this subfamily including RAP2.1, RAP2.9 and RAP2.10.
AT4G38860	68.4256	36.2071	-1.88984	56.8754	49.3212	-1.15316	0	SAUR-like auxin-responsive protein family ; CONTAINS InterPro DOMAIN/s: Auxin responsive SAUR protein (InterPro:IPR003676); BEST Arabidopsis thaliana protein match is: SAUR-like auxin-responsive protein family (TAIR:AT2G21220.1); Has 1286 Blast hits to 1273 proteins in 28 species: Archae - 0; Bacteria - 0; Metazoa - 0; Fungi - 0; Plants - 1285; Viruses - 0; Other Eukaryotes - 1 (source: NCBI BLin…
AT3G16857	22.4458	13.7175	-1.63629	21.3184	17.3202	-1.23084	RESPONSE REGULATOR 1 (RR1)	Encodes an Arabidopsis response regulator (ARR) protein that acts in concert with other type-B ARRs in the cytokinin signaling pathway.
AT1G32200	42.4803	23.6868	-1.79342	36.1554	29.2232	-1.23722	(ATS1)	Encodes a chloroplast glycerol-3-phosphate acyltransferase.Involved in the biosynthesis of chloroplast phosphatidylglycerol.
AT1G22985	6.55219	3.4712	-1.88759	7.48445	5.4278	-1.37891	CYTOKININ RESPONSE FACTOR 7 (CRF7)	encodes a member of the ERF (ethylene response factor) subfamily B-5 of ERF/AP2 transcription factor family. The protein contains one AP2 domain. There are 7 members in this subfamily.
AT1G23080	68.2547	40.4634	-1.68682	61.8811	49.2692	-1.25598	PIN-FORMED 7 (PIN7)	Encodes a novel component of auxin efflux that is located apically in the basal cell and is involved during embryogenesis in setting up the apical-basal axis in the embryo. It is also involved in pattern specification during root development. In roots, it is expressed at lateral and basal membranes of provascular cells in the meristem and elongation zone, whereas in the columella cells it coincid…
response to toxin（3）
AT2G03800	12.8228	7.53175	-1.7025	13.7678	10.1793	-1.35253	GEKO1 (GEK1)	encodes a D-aminoacyl-tRNA deacylase. Involved in detoxification of D-aminoacyl-tRNA. Mutants also show ethanol-hypersensitive phenotype.
AT3G61440	307.455	177.597	-1.7312	291.308	208.078	-1.39999	CYSTEINE SYNTHASE C1 (CYSC1)	Encodes a cysteine synthase isomer CysC1. The isomer is however less effective in cysteine biosynthesis. It is involved in beta-cyanoalanine biosynthesis, an intermediate of cyanide detoxification pathway.
AT1G37130	296.346	173.822	-1.70488	270.305	195.272	-1.38425	NITRATE REDUCTASE 2 (NIA2)	Identified as a mutant resistant to chlorate. Encodes nitrate reductase structural gene. Involved in nitrate assimilation. Has nitrate reductase activity. Up-regulated by the fungus P. indica. Binds transcription factor At2g35940.
regulation of mitosis (2)
AT3G19590	12.4556	7.11121	-0.808625	11.1285	7.42371	-1.49905	BUB3.1	Transducin/WD40 repeat-like superfamily protein
AT2G18290	33.968	22.3607	-0.603209	33.1605	25.633	-1.29366	AtAPC10, EMB2783, APC10	anaphase promoting complex 10
cell wall organization（6）
AT4G33220	43.3339	24.3411	-1.78028	36.8255	27.8905	-1.32036	PECTIN METHYLESTERASE 44 (PME44)	pectin methylesterase 44 (PME44); FUNCTIONS IN: enzyme inhibitor activity, pectinesterase activity; INVOLVED IN: cell wall modification; LOCATED IN: endomembrane system, cell wall, plant-type cell wall; EXPRESSED IN: 22 plant structures; EXPRESSED DURING: 13 growth stages; CONTAINS InterPro DOMAIN/s: Pectinesterase, active site (InterPro:IPR018040), Pectin lyase fold/virulence factor (InterPro:IP…
AT1G23460	10.9752	7.02182	-1.56302	7.96447	6.19527	-1.28557	0	Pectin lyase-like superfamily protein; FUNCTIONS IN: polygalacturonase activity; INVOLVED IN: carbohydrate metabolic process; LOCATED IN: endomembrane system; CONTAINS InterPro DOMAIN/s: Pectin lyase fold/virulence factor (InterPro:IPR011050), Pectin lyase fold (InterPro:IPR012334), Parallel beta-helix repeat (InterPro:IPR006626), Glycoside hydrolase, family 28 (InterPro:IPR000743); BEST Arabidop…
AT1G22880	7.25412	3.82125	-1.89836	5.76935	4.13763	-1.39436	CELLULASE 5 (CEL5)	cellulase 5 (CEL5); FUNCTIONS IN: hydrolase activity, hydrolyzing O-glycosyl compounds, catalytic activity; INVOLVED IN: carbohydrate metabolic process; LOCATED IN: cell wall, plasma membrane, plant-type cell wall; EXPRESSED IN: root; CONTAINS InterPro DOMAIN/s: Six-hairpin glycosidase (InterPro:IPR012341), Six-hairpin glycosidase-like (InterPro:IPR008928), Glycoside hydrolase, family 9, active s…
AT2G06850	353.561	205.588	-1.71975	306.158	245.203	-1.24859	XYLOGLUCAN ENDOTRANSGLUCOSYLASE/HYDROLASE 4 (XTH4)	endoxyloglucan transferase (EXGT-A1) gene
AT3G23730	61.2502	36.8004	-1.66439	45.065	40.984	-1.09958	XYLOGLUCAN ENDOTRANSGLUCOSYLASE/HYDROLASE 16 (XTH16)	xyloglucan endotransglucosylase/hydrolase 16 (XTH16); FUNCTIONS IN: hydrolase activity, acting on glycosyl bonds, hydrolase activity, hydrolyzing O-glycosyl compounds, xyloglucan:xyloglucosyl transferase activity; INVOLVED IN: carbohydrate metabolic process, cellular glucan metabolic process; LOCATED IN: endomembrane system, cell wall, apoplast; EXPRESSED IN: 22 plant structures; EXPRESSED DURING…
AT1G55850	23.9921	13.6986	-1.75143	20.8629	15.565	-1.34037	CELLULOSE SYNTHASE LIKE E1 (CSLE1)	encodes a protein similar to cellulose synthase
embryonic development ending in seed dormancy （ 7）
AT3G27670	7.04223	4.32107	-1.62974	5.69665	4.43787	-1.28365	RESURRECTION1 (RST1)	A novel protein, did not show high similarity to any protein of known function; reveals a novel genetic connection between lipid synthesis and embryo development. Expressed in all tissues examined including leaves, flowers, roots, stems, and siliques, but accumulation levels were not correlated with the degree to which different organs appeared affected by the mutation. Mutant plants showed alter…
AT4G24660	11.9266	7.44394	-1.60219	16.0651	13.1356	-1.22302	HOMEOBOX PROTEIN 22 (HB22)	homeobox protein 22 (HB22); CONTAINS InterPro DOMAIN/s: Homeobox domain, ZF-HD class (InterPro:IPR006455), ZF-HD homeobox protein, Cys/His-rich dimerisation domain (InterPro:IPR006456), Homeodomain-related (InterPro:IPR012287); BEST Arabidopsis thaliana protein match is: homeobox protein 25 (TAIR:AT5G65410.1); Has 493 Blast hits to 471 proteins in 34 species: Archae - 0; Bacteria - 0; Metazoa - 3…
AT2G41720	18.5961	11.6599	-1.59488	17.2812	13.9836	-1.23582	EMBRYO DEFECTIVE 2654 (EMB2654)	EMBRYO DEFECTIVE 2654 (EMB2654); INVOLVED IN: embryo development ending in seed dormancy; EXPRESSED IN: 23 plant structures; EXPRESSED DURING: 13 growth stages; CONTAINS InterPro DOMAIN/s: Pentatricopeptide repeat (InterPro:IPR002885); BEST Arabidopsis thaliana protein match is: Pentatricopeptide repeat (PPR) superfamily protein (TAIR:AT5G02860.1); Has 63033 Blast hits to 15489 proteins in 313 sp…
AT1G69770	18.2668	11.7113	-1.55976	15.9681	12.7023	-1.2571	CHROMOMETHYLASE 3 (CMT3)	Encodes a chromomethylase involved in methylating cytosine residues at non-CG sites. Involved in preferentially methylating transposon-related sequences, reducing their mobility. CMT3 interacts with an Arabidopsis homologue of HP1 (heterochromatin protein 1), which in turn interacts with methylated histones. Involved in gene silencing.
AT5G18700	6.56277	4.21615	-1.55658	6.4286	5.06056	-1.27033	(RUK)	Encodes a microtubule-associated kinase-like protein RUNKEL (RUK). Contains a putative serine/threonine kinase domain and a microtubule-binding domain. RUK directly binds to microtubules in vitro and colocalizes with mitotic preprophase band, spindle, and phragmoplast in vivo. Required for cell plate expansion in cytokinesis.
AT1G32200	42.4803	23.6868	-1.79342	36.1554	29.2232	-1.23722	(ATS1)	Encodes a chloroplast glycerol-3-phosphate acyltransferase.Involved in the biosynthesis of chloroplast phosphatidylglycerol.
AT1G23080	68.2547	40.4634	-1.68682	61.8811	49.2692	-1.25598	PIN-FORMED 7 (PIN7)	Encodes a novel component of auxin efflux that is located apically in the basal cell and is involved during embryogenesis in setting up the apical-basal axis in the embryo. It is also involved in pattern specification during root development. In roots, it is expressed at lateral and basal membranes of provascular cells in the meristem and elongation zone, whereas in the columella cells it coincid…
response to stimulus (29)
AT2G30520	142.91	67.5167	-2.11666	129.876	94.746	-1.37078	ROOT PHOTOTROPISM 2 (RPT2)	light inducible root phototropism 2 encoding a signal transducer of the phototropic response in Arabidopsis
AT2G01760	13.1739	7.31642	-1.8006	12.1061	9.69599	-1.24857	RESPONSE REGULATOR 14 (RR14)	member of Response Regulator: B- Type
AT4G38860	68.4256	36.2071	-1.88984	56.8754	49.3212	-1.15316	0	SAUR-like auxin-responsive protein family ; CONTAINS InterPro DOMAIN/s: Auxin responsive SAUR protein (InterPro:IPR003676); BEST Arabidopsis thaliana protein match is: SAUR-like auxin-responsive protein family (TAIR:AT2G21220.1); Has 1286 Blast hits to 1273 proteins in 28 species: Archae - 0; Bacteria - 0; Metazoa - 0; Fungi - 0; Plants - 1285; Viruses - 0; Other Eukaryotes - 1 (source: NCBI BLin…
AT4G24350	44.4234	23.096	-1.92343	38.9649	28.5027	-1.36706	0	Phosphorylase superfamily protein; FUNCTIONS IN: catalytic activity, nutrient reservoir activity; INVOLVED IN: response to wounding; LOCATED IN: plant-type cell wall; EXPRESSED IN: 17 plant structures; EXPRESSED DURING: 11 growth stages; CONTAINS InterPro DOMAIN/s: Nucleoside phosphorylase (InterPro:IPR000845), Nucleoside phosphorylase, family 1 (InterPro:IPR018017); BEST Arabidopsis thaliana pro…
AT4G38840	52.5816	21.1432	-2.48692	40.9288	28.5121	-1.43549	0	SAUR-like auxin-responsive protein family ; FUNCTIONS IN: molecular_function unknown; INVOLVED IN: response to auxin stimulus, response to cold; LOCATED IN: plasma membrane; EXPRESSED IN: 21 plant structures; EXPRESSED DURING: 13 growth stages; CONTAINS InterPro DOMAIN/s: Auxin responsive SAUR protein (InterPro:IPR003676); BEST Arabidopsis thaliana protein match is: SAUR-like auxin-responsive pro…
AT1G61300	15.3334	10.1353	-1.51287	13.6206	13.051	-1.04364	0	LRR and NB-ARC domains-containing disease resistance protein; FUNCTIONS IN: ATP binding; INVOLVED IN: N-terminal protein myristoylation, apoptosis, defense response; LOCATED IN: endomembrane system; CONTAINS InterPro DOMAIN/s: NB-ARC (InterPro:IPR002182), Leucine-rich repeat (InterPro:IPR001611), Disease resistance protein (InterPro:IPR000767); BEST Arabidopsis thaliana protein match is: LRR and …
AT5G38150	18.1603	9.97201	-1.82112	16.7496	11.3998	-1.46929	PLASTID MOVEMENT IMPAIRED 15 (PMI15)	Involved in chloroplast avoidance movement under high-light intensities
AT4G15760	50.8311	30.4261	-1.67064	48.0384	54.8046	-0.87654	MONOOXYGENASE 1 (MO1)	Encodes a protein with similarity to monooxygenases that are known to degrade salicylic acid (SA).
AT2G03800	12.8228	7.53175	-1.7025	13.7678	10.1793	-1.35253	GEKO1 (GEK1)	encodes a D-aminoacyl-tRNA deacylase. Involved in detoxification of D-aminoacyl-tRNA. Mutants also show ethanol-hypersensitive phenotype.
AT5G38420	2308.39	1340.12	-1.72252	1607.94	1072.3	-1.49952	RUBISCO SMALL SUBUNIT 2B (RBCS2B)	Encodes a member of the Rubisco small subunit (RBCS) multigene family: RBCS1A (At1g67090), RBCS1B (At5g38430), RBCS2B (At5g38420), and RBCS3B (At5g38410).
AT2G06850	353.561	205.588	-1.71975	306.158	245.203	-1.24859	XYLOGLUCAN ENDOTRANSGLUCOSYLASE/HYDROLASE 4 (XTH4)	endoxyloglucan transferase (EXGT-A1) gene
AT4G04955	23.105	12.7253	-1.81568	18.3314	12.5414	-1.46167	ALLANTOINASE (ALN)	Encodes an allantoinase which is involved in allantoin degradation and assimilation. Gene expression was induced when allantoin was added to the medium. The insertion mutant, ataln m2-1, did not grow well on the MS medium where allantoin, instead of ammonium nitrate, was supplied.
AT5G03240	678.619	346.983	-1.95577	685.327	481.4	-1.42361	POLYUBIQUITIN 3 (UBQ3)	encodes ubiquitin that is attached to proteins destined for degradation. UBQ3 is most homologous with UBQ4, and is expressed in higher levels in vegetative tissue but lower levels in flowers than UBQ4. UBQ3 encodes different number of ubiquitins in different ecotypes. UBQ3 transcript level is modulated by UV-B and light/dark treatments.
AT1G59740	6.89639	3.78177	-1.82359	5.33635	4.16608	-1.2809	0	Major facilitator superfamily protein; FUNCTIONS IN: transporter activity; INVOLVED IN: oligopeptide transport, response to nematode; LOCATED IN: plasma membrane, membrane; EXPRESSED IN: 19 plant structures; EXPRESSED DURING: 10 growth stages; CONTAINS InterPro DOMAIN/s: PTR2 family proton/oligopeptide symporter, conserved site (InterPro:IPR018456), Oligopeptide transporter (InterPro:IPR000109), …
AT5G44680	80.4565	47.7229	-1.68591	68.0868	53.643	-1.26926	0	DNA glycosylase superfamily protein; FUNCTIONS IN: DNA-3-methyladenine glycosylase I activity, catalytic activity; INVOLVED IN: DNA repair, base-excision repair; EXPRESSED IN: 21 plant structures; EXPRESSED DURING: 13 growth stages; CONTAINS InterPro DOMAIN/s: DNA glycosylase (InterPro:IPR011257), Methyladenine glycosylase (InterPro:IPR005019); BEST Arabidopsis thaliana protein match is: DNA glyc…
AT1G29430	15.4092	7.04222	-2.18812	11.9034	8.96064	-1.32841	0	SAUR-like auxin-responsive protein family ; CONTAINS InterPro DOMAIN/s: Auxin responsive SAUR protein (InterPro:IPR003676); BEST Arabidopsis thaliana protein match is: SAUR-like auxin-responsive protein family (TAIR:AT5G27780.1); Has 636 Blast hits to 622 proteins in 19 species: Archae - 0; Bacteria - 0; Metazoa - 0; Fungi - 0; Plants - 636; Viruses - 0; Other Eukaryotes - 0 (source: NCBI BLink).
AT1G05010	263.964	155.289	-1.69982	245.046	168.525	-1.45406	ETHYLENE-FORMING ENZYME (EFE)	Encodes 1-aminocyclopropane-1-carboxylate oxidase
AT1G49010	16.2915	8.73016	-1.86612	18.8632	17.055	-1.10602	0	Duplicated homeodomain-like superfamily protein; CONTAINS InterPro DOMAIN/s: Molecular chaperone, heat shock protein, Hsp40, DnaJ (InterPro:IPR015609), SANT, eukarya (InterPro:IPR017884), Myb-like DNA-binding domain, SHAQKYF class (InterPro:IPR006447), SANT, DNA-binding (InterPro:IPR001005), Myb, DNA-binding (InterPro:IPR014778), Homeodomain-like (InterPro:IPR009057), HTH transcriptional regulato…
AT1G73120	14.7801	7.9341	-1.86286	10.9577	9.86314	-1.11097	0	unknown protein; FUNCTIONS IN: molecular_function unknown; INVOLVED IN: response to oxidative stress; EXPRESSED IN: root, cultured cell; Has 36 Blast hits to 36 proteins in 8 species: Archae - 0; Bacteria - 0; Metazoa - 0; Fungi - 0; Plants - 36; Viruses - 0; Other Eukaryotes - 0 (source: NCBI BLink).
AT3G61440	307.455	177.597	-1.7312	291.308	208.078	-1.39999	CYSTEINE SYNTHASE C1 (CYSC1)	Encodes a cysteine synthase isomer CysC1. The isomer is however less effective in cysteine biosynthesis. It is involved in beta-cyanoalanine biosynthesis, an intermediate of cyanide detoxification pathway.
AT4G21870	60.2182	32.3431	-1.86186	38.5719	63.5366	-0.607082	0	HSP20-like chaperones superfamily protein; CONTAINS InterPro DOMAIN/s: Heat shock protein Hsp20 (InterPro:IPR002068), HSP20-like chaperone (InterPro:IPR008978); BEST Arabidopsis thaliana protein match is: HSP20-like chaperones superfamily protein (TAIR:AT1G53540.1); Has 2331 Blast hits to 2331 proteins in 523 species: Archae - 47; Bacteria - 802; Metazoa - 2; Fungi - 44; Plants - 1239; Viruses - …
AT2G21340	35.9751	23.9729	-1.50066	35.6541	27.8697	-1.27931	0	MATE efflux family protein; FUNCTIONS IN: antiporter activity, drug transmembrane transporter activity; INVOLVED IN: drug transmembrane transport, transmembrane transport; LOCATED IN: chloroplast; EXPRESSED IN: 22 plant structures; EXPRESSED DURING: 13 growth stages; CONTAINS InterPro DOMAIN/s: Multi antimicrobial extrusion protein MatE (InterPro:IPR002528); BEST Arabidopsis thaliana protein matc…
AT1G28130	22.1616	11.5686	-1.91568	23.5632	16.6007	-1.41941	(GH3.17)	encodes an IAA-amido synthase that conjugates Asp and other amino acids to auxin in vitro. Lines carrying insertions in this gene are hypersensitive to auxin.
AT1G37130	296.346	173.822	-1.70488	270.305	195.272	-1.38425	NITRATE REDUCTASE 2 (NIA2)	Identified as a mutant resistant to chlorate. Encodes nitrate reductase structural gene. Involved in nitrate assimilation. Has nitrate reductase activity. Up-regulated by the fungus P. indica. Binds transcription factor At2g35940.
AT5G51440	15.6404	6.74363	-2.31928	14.8873	18.621	-0.79949	0	HSP20-like chaperones superfamily protein; CONTAINS InterPro DOMAIN/s: Heat shock protein Hsp20 (InterPro:IPR002068), HSP20-like chaperone (InterPro:IPR008978); BEST Arabidopsis thaliana protein match is: mitochondrion-localized small heat shock protein 23.6 (TAIR:AT4G25200.1); Has 3995 Blast hits to 3995 proteins in 1037 species: Archae - 138; Bacteria - 2214; Metazoa - 5; Fungi - 114; Plants - …
AT3G16857	22.4458	13.7175	-1.63629	21.3184	17.3202	-1.23084	RESPONSE REGULATOR 1 (RR1)	Encodes an Arabidopsis response regulator (ARR) protein that acts in concert with other type-B ARRs in the cytokinin signaling pathway.
AT5G63020	9.25714	5.25444	-1.76178	9.46601	6.37957	-1.4838	0	Disease resistance protein (CC-NBS-LRR class) family; FUNCTIONS IN: ATP binding; INVOLVED IN: N-terminal protein myristoylation, defense response; LOCATED IN: cellular_component unknown; CONTAINS InterPro DOMAIN/s: Leucine-rich repeat-containing protein (InterPro:IPR015766), NB-ARC (InterPro:IPR002182), Disease resistance protein (InterPro:IPR000767); BEST Arabidopsis thaliana protein match is: D…
AT5G48620	29.6746	17.0093	-1.74461	27.4042	18.3397	-1.49426	0	Disease resistance protein (CC-NBS-LRR class) family; FUNCTIONS IN: ATP binding; INVOLVED IN: defense response, apoptosis; LOCATED IN: plasma membrane; EXPRESSED IN: cultured cell; CONTAINS InterPro DOMAIN/s: NB-ARC (InterPro:IPR002182), Disease resistance protein (InterPro:IPR000767); BEST Arabidopsis thaliana protein match is: Disease resistance protein (CC-NBS-LRR class) family (TAIR:AT5G43470…
AT2G26250	139.2	85.1428	-1.6349	119.511	94.2478	-1.26805	3-KETOACYL-COA SYNTHASE 10 (KCS10)	epidermis-specific, encodes KCS10, a putative 3-ketoacyl-CoA synthase. probably involved in the synthesis of long-chain lipids found in the cuticle.
protein transport and localization (11)
AT2G21340	35.9751	23.9729	-1.50066	35.6541	27.8697	-1.27931	0	MATE efflux family protein; FUNCTIONS IN: antiporter activity, drug transmembrane transporter activity; INVOLVED IN: drug transmembrane transport, transmembrane transport; LOCATED IN: chloroplast; EXPRESSED IN: 22 plant structures; EXPRESSED DURING: 13 growth stages; CONTAINS InterPro DOMAIN/s: Multi antimicrobial extrusion protein MatE (InterPro:IPR002528); BEST Arabidopsis thaliana protein matc…
AT5G38150	18.1603	9.97201	-1.82112	16.7496	11.3998	-1.46929	PLASTID MOVEMENT IMPAIRED 15 (PMI15)	Involved in chloroplast avoidance movement under high-light intensities
AT5G33280	12.4506	7.94449	-1.5672	12.4112	9.97915	-1.24371	0	Voltage-gated chloride channel family protein; FUNCTIONS IN: protein binding, anion channel activity, voltage-gated chloride channel activity; INVOLVED IN: chloride transport, transmembrane transport; LOCATED IN: intracellular, membrane; EXPRESSED IN: 22 plant structures; EXPRESSED DURING: 13 growth stages; CONTAINS InterPro DOMAIN/s: Chloride channel, core (InterPro:IPR014743), Chloride channel,…
AT3G54830	12.7258	8.1522	-1.56103	12.1334	9.62891	-1.2601	0	Transmembrane amino acid transporter family protein; CONTAINS InterPro DOMAIN/s: Amino acid transporter, transmembrane (InterPro:IPR013057); BEST Arabidopsis thaliana protein match is: Transmembrane amino acid transporter family protein (TAIR:AT2G39130.1); Has 4642 Blast hits to 4638 proteins in 371 species: Archae - 12; Bacteria - 272; Metazoa - 1629; Fungi - 958; Plants - 1130; Viruses - 3; Oth…
AT5G48490	80.9224	42.14	-1.92032	88.1555	93.009	-0.947817	0	Bifunctional inhibitor/lipid-transfer protein/seed storage 2S albumin superfamily protein; FUNCTIONS IN: lipid binding; INVOLVED IN: lipid transport; LOCATED IN: endomembrane system; EXPRESSED IN: 20 plant structures; EXPRESSED DURING: 13 growth stages; CONTAINS InterPro DOMAIN/s: Bifunctional inhibitor/plant lipid transfer protein/seed storage (InterPro:IPR016140), Plant lipid transfer protein/s…
AT2G48020	11.639	6.6634	-1.74671	11.4559	7.96576	-1.43814	0	Major facilitator superfamily protein; FUNCTIONS IN: carbohydrate transmembrane transporter activity, sugar:hydrogen symporter activity; INVOLVED IN: transport, transmembrane transport; LOCATED IN: plasma membrane, chloroplast, vacuole, membrane; EXPRESSED IN: 24 plant structures; EXPRESSED DURING: 14 growth stages; CONTAINS InterPro DOMAIN/s: Sugar transporter, conserved site (InterPro:IPR005829…
AT1G62200	12.7293	7.045	-1.80685	11.2091	7.5902	-1.47679	PEPTIDE TRANSPORTER 6 (PTR6)	Major facilitator superfamily protein; FUNCTIONS IN: transporter activity; INVOLVED IN: oligopeptide transport; LOCATED IN: membrane; EXPRESSED IN: 23 plant structures; EXPRESSED DURING: 15 growth stages; CONTAINS InterPro DOMAIN/s: PTR2 family proton/oligopeptide symporter, conserved site (InterPro:IPR018456), Oligopeptide transporter (InterPro:IPR000109), Major facilitator superfamily, general …
AT4G04750	11.7363	7.37088	-1.59225	11.6556	9.51418	-1.22508	0	Major facilitator superfamily protein; FUNCTIONS IN: carbohydrate transmembrane transporter activity, sugar:hydrogen symporter activity; INVOLVED IN: transport, transmembrane transport; LOCATED IN: integral to membrane, membrane; EXPRESSED IN: 19 plant structures; EXPRESSED DURING: 13 growth stages; CONTAINS InterPro DOMAIN/s: Sugar transporter, conserved site (InterPro:IPR005829), Major facilita…
AT3G21260	18.3463	12.1411	-1.5111	21.9842	19.4119	-1.13251	GLYCOLIPID TRANSFER PROTEIN 3 (GLTP3)	Glycolipid transfer protein (GLTP) family protein; FUNCTIONS IN: glycolipid transporter activity, glycolipid binding; INVOLVED IN: glycolipid transport; LOCATED IN: cytoplasm; EXPRESSED IN: 20 plant structures; EXPRESSED DURING: 13 growth stages; CONTAINS InterPro DOMAIN/s: Glycolipid transfer protein, GLTP (InterPro:IPR014830); BEST Arabidopsis thaliana protein match is: glycolipid transfer prot…
AT1G59740	6.89639	3.78177	-1.82359	5.33635	4.16608	-1.2809	0	Major facilitator superfamily protein; FUNCTIONS IN: transporter activity; INVOLVED IN: oligopeptide transport, response to nematode; LOCATED IN: plasma membrane, membrane; EXPRESSED IN: 19 plant structures; EXPRESSED DURING: 10 growth stages; CONTAINS InterPro DOMAIN/s: PTR2 family proton/oligopeptide symporter, conserved site (InterPro:IPR018456), Oligopeptide transporter (InterPro:IPR000109), …
AT5G05760	9.10153	5.492	-1.65723	9.25604	7.40827	-1.24942	SYNTAXIN OF PLANTS 31 (SYP31)	A SNARE protein (ortholog of syntaxin 5), a membrane fusion machine component involved in cytokinesis
AT1G23080	68.2547	40.4634	-1.68682	61.8811	49.2692	-1.25598	PIN-FORMED 7 (PIN7)	Encodes a novel component of auxin efflux that is located apically in the basal cell and is involved during embryogenesis in setting up the apical-basal axis in the embryo. It is also involved in pattern specification during root development. In roots, it is expressed at lateral and basal membranes of provascular cells in the meristem and elongation zone, whereas in the columella cells it coincid…
anatomical structure development (11)
AT2G41720	18.5961	11.6599	-1.59488	17.2812	13.9836	-1.23582	EMBRYO DEFECTIVE 2654 (EMB2654)	EMBRYO DEFECTIVE 2654 (EMB2654); INVOLVED IN: embryo development ending in seed dormancy; EXPRESSED IN: 23 plant structures; EXPRESSED DURING: 13 growth stages; CONTAINS InterPro DOMAIN/s: Pentatricopeptide repeat (InterPro:IPR002885); BEST Arabidopsis thaliana protein match is: Pentatricopeptide repeat (PPR) superfamily protein (TAIR:AT5G02860.1); Has 63033 Blast hits to 15489 proteins in 313 sp…
AT3G27670	7.04223	4.32107	-1.62974	5.69665	4.43787	-1.28365	RESURRECTION1 (RST1)	A novel protein, did not show high similarity to any protein of known function; reveals a novel genetic connection between lipid synthesis and embryo development. Expressed in all tissues examined including leaves, flowers, roots, stems, and siliques, but accumulation levels were not correlated with the degree to which different organs appeared affected by the mutation. Mutant plants showed alter…
AT2G26250	139.2	85.1428	-1.6349	119.511	94.2478	-1.26805	3-KETOACYL-COA SYNTHASE 10 (KCS10)	epidermis-specific, encodes KCS10, a putative 3-ketoacyl-CoA synthase. probably involved in the synthesis of long-chain lipids found in the cuticle.
AT4G24660	11.9266	7.44394	-1.60219	16.0651	13.1356	-1.22302	HOMEOBOX PROTEIN 22 (HB22)	homeobox protein 22 (HB22); CONTAINS InterPro DOMAIN/s: Homeobox domain, ZF-HD class (InterPro:IPR006455), ZF-HD homeobox protein, Cys/His-rich dimerisation domain (InterPro:IPR006456), Homeodomain-related (InterPro:IPR012287); BEST Arabidopsis thaliana protein match is: homeobox protein 25 (TAIR:AT5G65410.1); Has 493 Blast hits to 471 proteins in 34 species: Archae - 0; Bacteria - 0; Metazoa - 3…
AT4G30340	11.7611	5.65245	-2.08072	10.7145	7.4818	-1.43208	DIACYLGLYCEROL KINASE 7 (DGK7)	encodes a diacylglycerol kinase. Applying a specific diacylglycerol kinase inhibitor to the growth media resulted in reduced root elongation and plant growth. Gene is expressed throughout the plant but is strongest in flowers and young seedlings.
AT2G06850	353.561	205.588	-1.71975	306.158	245.203	-1.24859	XYLOGLUCAN ENDOTRANSGLUCOSYLASE/HYDROLASE 4 (XTH4)	endoxyloglucan transferase (EXGT-A1) gene
AT1G69770	18.2668	11.7113	-1.55976	15.9681	12.7023	-1.2571	CHROMOMETHYLASE 3 (CMT3)	Encodes a chromomethylase involved in methylating cytosine residues at non-CG sites. Involved in preferentially methylating transposon-related sequences, reducing their mobility. CMT3 interacts with an Arabidopsis homologue of HP1 (heterochromatin protein 1), which in turn interacts with methylated histones. Involved in gene silencing.
AT5G18700	6.56277	4.21615	-1.55658	6.4286	5.06056	-1.27033	(RUK)	Encodes a microtubule-associated kinase-like protein RUNKEL (RUK). Contains a putative serine/threonine kinase domain and a microtubule-binding domain. RUK directly binds to microtubules in vitro and colocalizes with mitotic preprophase band, spindle, and phragmoplast in vivo. Required for cell plate expansion in cytokinesis.
AT2G18290	33.968	22.3607	-1.51909	33.1605	25.633	-1.29366	ANAPHASE PROMOTING COMPLEX 10 (APC10)	Encodes APC10 (anaphase promoting complex 10). Overexpression of APC10 likely mimics auxin and ethylene sensitive phenotypes. Plays an essential role in cell proliferation during leaf development.
AT3G16857	22.4458	13.7175	-1.63629	21.3184	17.3202	-1.23084	RESPONSE REGULATOR 1 (RR1)	Encodes an Arabidopsis response regulator (ARR) protein that acts in concert with other type-B ARRs in the cytokinin signaling pathway.
AT1G23080	68.2547	40.4634	-1.68682	61.8811	49.2692	-1.25598	PIN-FORMED 7 (PIN7)	Encodes a novel component of auxin efflux that is located apically in the basal cell and is involved during embryogenesis in setting up the apical-basal axis in the embryo. It is also involved in pattern specification during root development. In roots, it is expressed at lateral and basal membranes of provascular cells in the meristem and elongation zone, whereas in the columella cells it coincid…
GOTERM_CC_FAT
chloroplast 22
AT4G34830	35.8806	22.7366	-1.5781	31.17	27.4571	-1.13523	MATURATION OF RBCL 1 (MRL1)	Encodes MRL1, a conserved pentatricopeptide repeat protein, required for stabilization of rbcL mRNA.
AT1G68590	461.945	305.685	-1.51118	423.269	376.391	-1.12455	PLASTID-SPECI&#64257;C RIBOSOMAL PROTEIN 3/1 (PSRP3/1)	Ribosomal protein PSRP-3/Ycf65; FUNCTIONS IN: structural constituent of ribosome; INVOLVED IN: translation; LOCATED IN: thylakoid, chloroplast thylakoid membrane, chloroplast; EXPRESSED IN: 22 plant structures; EXPRESSED DURING: 13 growth stages; CONTAINS InterPro DOMAIN/s: Ribosomal protein PSRP-3/Ycf65 (InterPro:IPR006924); BEST Arabidopsis thaliana protein match is: Ribosomal protein PSRP-3/Yc…
AT5G52100	38.0796	21.898	-1.73895	37.6442	25.7821	-1.46009	CHLORORESPIRATION REDUCTION 1 (crr1)	Is essential for chloroplast NAD(P)H dehydrogenase activity, which is involved in electron transfer between PSII and PSI. Likely functions in biogenesis or stabilization of the NAD(P)H dehydrogenase complex.
AT3G60370	41.6576	26.2068	-1.58958	38.3991	30.5217	-1.25809	0	Encodes an immunophilin, FKBP20-2, that belongs to the FK-506 binding protein (FKBP) subfamily functioning as peptidyl-prolyl isomerases (PPIases) in protein folding. FKBP20-2 has a unique pair of cysteines at the C terminus and was found to be reduced by thioredoxin (Trx) (itself reduced by NADPH by means of NADP-Trx reductase). The FKBP20-2 protein, which contains only two of the five amino aci…
AT5G38420	2308.39	1340.12	-1.72252	1607.94	1072.3	-1.49952	RUBISCO SMALL SUBUNIT 2B (RBCS2B)	Encodes a member of the Rubisco small subunit (RBCS) multigene family: RBCS1A (At1g67090), RBCS1B (At5g38430), RBCS2B (At5g38420), and RBCS3B (At5g38410).
AT1G50040	6.75747	3.44715	-1.96031	2.38427	3.00613	-0.793136	0	Protein of unknown function (DUF1005); FUNCTIONS IN: molecular_function unknown; INVOLVED IN: biological_process unknown; LOCATED IN: chloroplast; EXPRESSED IN: leaf apex, leaf whorl, root, petiole, leaf; EXPRESSED DURING: LP.06 six leaves visible, LP.04 four leaves visible, LP.10 ten leaves visible, LP.08 eight leaves visible, LP.12 twelve leaves visible; CONTAINS InterPro DOMAIN/s: Protein of u…
AT1G49630	11.1849	6.97515	-1.60353	10.0779	7.8894	-1.2774	PRESEQUENCE PROTEASE 2 (PREP2)	Zinc metalloprotease pitrilysin subfamily A. Signal peptide degrading enzyme targeted to mitochondria and chloroplasts. Expressed in flower, leaf and root. Not expressed in silique and shoot.
AT1G32200	42.4803	23.6868	-1.79342	36.1554	29.2232	-1.23722	(ATS1)	Encodes a chloroplast glycerol-3-phosphate acyltransferase.Involved in the biosynthesis of chloroplast phosphatidylglycerol.
AT3G15900	28.5594	18.3688	-1.55478	27.2733	23.5152	-1.15982	0	unknown protein; FUNCTIONS IN: molecular_function unknown; INVOLVED IN: biological_process unknown; LOCATED IN: chloroplast; EXPRESSED IN: 23 plant structures; EXPRESSED DURING: 13 growth stages; Has 26 Blast hits to 26 proteins in 10 species: Archae - 0; Bacteria - 0; Metazoa - 0; Fungi - 0; Plants - 26; Viruses - 0; Other Eukaryotes - 0 (source: NCBI BLink).
AT3G07340	10.896	6.17025	-1.76589	10.8165	7.22446	-1.49721	0	basic helix-loop-helix (bHLH) DNA-binding superfamily protein; FUNCTIONS IN: DNA binding, sequence-specific DNA binding transcription factor activity; INVOLVED IN: regulation of transcription; LOCATED IN: nucleus, chloroplast; EXPRESSED IN: 22 plant structures; EXPRESSED DURING: 11 growth stages; CONTAINS InterPro DOMAIN/s: Helix-loop-helix DNA-binding domain (InterPro:IPR001092), Helix-loop-heli…
AT5G12900	14.551	9.31373	-1.56231	12.7302	11.4808	-1.10883	0	unknown protein; FUNCTIONS IN: molecular_function unknown; INVOLVED IN: biological_process unknown; LOCATED IN: chloroplast; EXPRESSED IN: 21 plant structures; EXPRESSED DURING: 13 growth stages; BEST Arabidopsis thaliana protein match is: unknown protein (TAIR:AT1G12330.1); Has 1807 Blast hits to 1807 proteins in 277 species: Archae - 0; Bacteria - 0; Metazoa - 736; Fungi - 347; Plants - 385; Vi…
AT1G15980	135.403	76.8233	-1.76253	135.195	94.0584	-1.43735	PHOTOSYNTHETIC NDH SUBCOMPLEX B 1 (PnsB1)	encodes a novel subunit of the chloroplast NAD(P)H dehydrogenase complex, involved in cyclic electron flow around photosystem I to produce ATP.
AT2G48020	11.639	6.6634	-1.74671	11.4559	7.96576	-1.43814	0	Major facilitator superfamily protein; FUNCTIONS IN: carbohydrate transmembrane transporter activity, sugar:hydrogen symporter activity; INVOLVED IN: transport, transmembrane transport; LOCATED IN: plasma membrane, chloroplast, vacuole, membrane; EXPRESSED IN: 24 plant structures; EXPRESSED DURING: 14 growth stages; CONTAINS InterPro DOMAIN/s: Sugar transporter, conserved site (InterPro:IPR005829…
AT2G24395	30.7133	17.6579	-1.73936	25.1271	16.8139	-1.49442	0	chaperone protein dnaJ-related; FUNCTIONS IN: molecular_function unknown; INVOLVED IN: biological_process unknown; LOCATED IN: chloroplast; Has 31 Blast hits to 31 proteins in 15 species: Archae - 0; Bacteria - 2; Metazoa - 1; Fungi - 0; Plants - 26; Viruses - 0; Other Eukaryotes - 2 (source: NCBI BLink).
AT3G01440	44.8789	25.3601	-1.76966	39.651	34.6331	-1.14489	PHOTOSYNTHETIC NDH SUBCOMPLEX L 3 (PnsL3)	Encodes a subunit of the NAD(P)H complex located in the chloroplast thylakoid lumen.
AT2G21340	35.9751	23.9729	-1.50066	35.6541	27.8697	-1.27931	0	MATE efflux family protein; FUNCTIONS IN: antiporter activity, drug transmembrane transporter activity; INVOLVED IN: drug transmembrane transport, transmembrane transport; LOCATED IN: chloroplast; EXPRESSED IN: 22 plant structures; EXPRESSED DURING: 13 growth stages; CONTAINS InterPro DOMAIN/s: Multi antimicrobial extrusion protein MatE (InterPro:IPR002528); BEST Arabidopsis thaliana protein matc…
AT2G35500	59.4439	36.239	-1.64033	54.4093	46.2527	-1.17635	SHIKIMATE KINASE-LIKE 2 (SKL2)	Encodes a protein with some sequence similarity to shikimate kinases, but a truncated form of this protein (lacking a putative N-terminal chloroplast transit peptide) does not have shikimate kinase activity in vitro.
AT1G19720	33.796	16.5407	-2.0432	27.4164	19.7535	-1.38793	0	Pentatricopeptide repeat (PPR-like) superfamily protein; INVOLVED IN: biological_process unknown; LOCATED IN: nucleus, chloroplast, cytoplasm; CONTAINS InterPro DOMAIN/s: Pentatricopeptide repeat (InterPro:IPR002885); BEST Arabidopsis thaliana protein match is: Tetratricopeptide repeat (TPR)-like superfamily protein (TAIR:AT3G57430.1); Has 61333 Blast hits to 15549 proteins in 316 species: Archae…
AT5G44520	28.3113	17.8846	-1.58301	25.4941	20.5362	-1.24142	0	NagB/RpiA/CoA transferase-like superfamily protein; FUNCTIONS IN: ribose-5-phosphate isomerase activity; INVOLVED IN: glucose catabolic process to lactate and acetate, 5-phosphoribose 1-diphosphate biosynthetic process, reductive pentose-phosphate cycle, D-ribose catabolic process, pentose-phosphate shunt, non-oxidative branch; LOCATED IN: chloroplast; EXPRESSED IN: 24 plant structures; EXPRESSED…
AT2G39470	132.073	75.4701	-1.75001	144.751	97.7409	-1.48097	PHOTOSYNTHETIC NDH SUBCOMPLEX L 1 (PnsL1)	PsbP-like protein 2 (PPL2); FUNCTIONS IN: calcium ion binding; INVOLVED IN: photosynthesis; LOCATED IN: in 6 components; EXPRESSED IN: 21 plant structures; EXPRESSED DURING: 14 growth stages; CONTAINS InterPro DOMAIN/s: Photosystem II oxygen evolving complex protein PsbP (InterPro:IPR002683), Mog1/PsbP/DUF1795, alpha/beta/alpha sandwich (InterPro:IPR016124), Mog1/PsbP, alpha/beta/alpha sandwich (…
AT2G14910	128.211	68.2408	-1.87881	114.261	78.1602	-1.46188	0	unknown protein; LOCATED IN: chloroplast; EXPRESSED IN: 24 plant structures; EXPRESSED DURING: 15 growth stages; BEST Arabidopsis thaliana protein match is: unknown protein (TAIR:AT5G14970.1); Has 605 Blast hits to 425 proteins in 102 species: Archae - 0; Bacteria - 300; Metazoa - 25; Fungi - 0; Plants - 89; Viruses - 0; Other Eukaryotes - 191 (source: NCBI BLink).
AT5G26820	36.9483	23.9402	-1.54336	34.9629	30.269	-1.15507	IRON-REGULATED PROTEIN 3 (IREG3)	Mutations in MAR1 confer resistance, while MAR1 overexpression causes hypersensitivity to multiple aminoglycoside antibiotics. Localizes to the chloroplast envelope. MAR1 may act as a plastid transporter involved in cellular iron homeostasis.
endomembrane system 18
AT2G35130	10.3258	6.43348	-1.60501	9.79972	8.86212	-1.1058	0	Tetratricopeptide repeat (TPR)-like superfamily protein; FUNCTIONS IN: molecular_function unknown; INVOLVED IN: biological_process unknown; LOCATED IN: endomembrane system; CONTAINS InterPro DOMAIN/s: Pentatricopeptide repeat (InterPro:IPR002885); BEST Arabidopsis thaliana protein match is: Pentatricopeptide repeat (PPR) superfamily protein (TAIR:AT5G02860.1).
AT4G34220	27.3639	13.53	-2.02246	22.9042	18.6038	-1.23116	0	Leucine-rich repeat protein kinase family protein; FUNCTIONS IN: protein serine/threonine kinase activity, protein kinase activity, ATP binding; INVOLVED IN: transmembrane receptor protein tyrosine kinase signaling pathway, protein amino acid phosphorylation; LOCATED IN: endomembrane system; EXPRESSED IN: 21 plant structures; EXPRESSED DURING: 14 growth stages; CONTAINS InterPro DOMAIN/s: Protein…
AT5G01930	9.38596	5.24431	-1.78974	8.70482	6.98066	-1.24699	ENDO-BETA-MANNASE 6 (MAN6)	Encodes a endo-beta-mannanase involved in seed germination.
AT2G16660	24.7129	11.0763	-2.23115	16.2372	12.3988	-1.30958	0	Major facilitator superfamily protein; INVOLVED IN: response to karrikin; LOCATED IN: endomembrane system; EXPRESSED IN: 23 plant structures; EXPRESSED DURING: 13 growth stages; CONTAINS InterPro DOMAIN/s: Nodulin-like (InterPro:IPR010658), Major facilitator superfamily, general substrate transporter (InterPro:IPR016196); BEST Arabidopsis thaliana protein match is: Major facilitator superfamily p…
AT5G48490	80.9224	42.14	-1.92032	88.1555	93.009	-0.947817	0	Bifunctional inhibitor/lipid-transfer protein/seed storage 2S albumin superfamily protein; FUNCTIONS IN: lipid binding; INVOLVED IN: lipid transport; LOCATED IN: endomembrane system; EXPRESSED IN: 20 plant structures; EXPRESSED DURING: 13 growth stages; CONTAINS InterPro DOMAIN/s: Bifunctional inhibitor/plant lipid transfer protein/seed storage (InterPro:IPR016140), Plant lipid transfer protein/s…
AT3G14240	43.4055	22.3921	-1.93843	33.9911	23.4062	-1.45223	0	Subtilase family protein; FUNCTIONS IN: identical protein binding, serine-type endopeptidase activity; INVOLVED IN: proteolysis, negative regulation of catalytic activity; LOCATED IN: endomembrane system; EXPRESSED IN: 22 plant structures; EXPRESSED DURING: 13 growth stages; CONTAINS InterPro DOMAIN/s: Protease-associated PA (InterPro:IPR003137), Proteinase inhibitor, propeptide (InterPro:IPR0090…
AT2G30540	9.90232	5.09838	-1.94225	7.15145	7.67129	-0.932236	0	Thioredoxin superfamily protein; FUNCTIONS IN: electron carrier activity, protein disulfide oxidoreductase activity; INVOLVED IN: cell redox homeostasis; LOCATED IN: endomembrane system; EXPRESSED IN: 15 plant structures; EXPRESSED DURING: 6 growth stages; CONTAINS InterPro DOMAIN/s: Glutaredoxin-like, plant II (InterPro:IPR011905), Glutaredoxin (InterPro:IPR002109), Thioredoxin fold (InterPro:IP…
AT1G28660	24.5735	12.1598	-2.02089	17.019	15.6028	-1.09077	0	GDSL-like Lipase/Acylhydrolase superfamily protein; FUNCTIONS IN: hydrolase activity, acting on ester bonds, carboxylesterase activity; INVOLVED IN: lipid metabolic process; LOCATED IN: endomembrane system; CONTAINS InterPro DOMAIN/s: Lipase, GDSL (InterPro:IPR001087); BEST Arabidopsis thaliana protein match is: GDSL-like Lipase/Acylhydrolase superfamily protein (TAIR:AT1G28670.1); Has 3386 Blast…
AT1G23460	10.9752	7.02182	-1.56302	7.96447	6.19527	-1.28557	0	Pectin lyase-like superfamily protein; FUNCTIONS IN: polygalacturonase activity; INVOLVED IN: carbohydrate metabolic process; LOCATED IN: endomembrane system; CONTAINS InterPro DOMAIN/s: Pectin lyase fold/virulence factor (InterPro:IPR011050), Pectin lyase fold (InterPro:IPR012334), Parallel beta-helix repeat (InterPro:IPR006626), Glycoside hydrolase, family 28 (InterPro:IPR000743); BEST Arabidop…
AT5G53486	8.01702	3.74478	-2.14086	8.8572	6.16168	-1.43747	0	unknown protein; LOCATED IN: endomembrane system; Has 30201 Blast hits to 17322 proteins in 780 species: Archae - 12; Bacteria - 1396; Metazoa - 17338; Fungi - 3422; Plants - 5037; Viruses - 0; Other Eukaryotes - 2996 (source: NCBI BLink).
AT1G34245	7.94831	3.24516	-2.44928	4.74108	3.95399	-1.19906	EPIDERMAL PATTERNING FACTOR 2 (EPF2)	Encodes a secretory peptide EPF2 expressed in proliferating cells of the stomatal lineage, known as meristemoids, and in guard mother cells, the progenitors of stomata. Controls asymmetric cell divisions during stomatal development. EPF2 is related to EPF1, also involved in stomatal development.
AT1G11410	9.76525	6.39583	-1.52681	7.84075	6.89989	-1.13636	0	S-locus lectin protein kinase family protein; FUNCTIONS IN: in 6 functions; INVOLVED IN: protein amino acid phosphorylation, recognition of pollen; LOCATED IN: endomembrane system; EXPRESSED IN: 21 plant structures; EXPRESSED DURING: 13 growth stages; CONTAINS InterPro DOMAIN/s: Curculin-like (mannose-binding) lectin (InterPro:IPR001480), Apple-like (InterPro:IPR003609), PAN-2 domain (InterPro:IP…
AT4G25830	19.1795	9.00411	-2.13008	15.9907	11.2339	-1.42343	0	Uncharacterised protein family (UPF0497); FUNCTIONS IN: molecular_function unknown; INVOLVED IN: biological_process unknown; LOCATED IN: endomembrane system; EXPRESSED IN: 22 plant structures; EXPRESSED DURING: 13 growth stages; CONTAINS InterPro DOMAIN/s: Uncharacterised protein family UPF0497, trans-membrane plant (InterPro:IPR006702), Uncharacterised protein family UPF0497, trans-membrane plan…
AT1G09500	4.65793	2.74169	-1.69892	10.1561	9.65587	-1.05181	0	similar to Eucalyptus gunnii alcohol dehydrogenase of unknown physiological function (GI:1143445), Vigna unguiculata (gi:1854445), NOT a cinnamyl-alcohol dehydrogenase
AT3G23730	61.2502	36.8004	-1.66439	45.065	40.984	-1.09958	XYLOGLUCAN ENDOTRANSGLUCOSYLASE/HYDROLASE 16 (XTH16)	xyloglucan endotransglucosylase/hydrolase 16 (XTH16); FUNCTIONS IN: hydrolase activity, acting on glycosyl bonds, hydrolase activity, hydrolyzing O-glycosyl compounds, xyloglucan:xyloglucosyl transferase activity; INVOLVED IN: carbohydrate metabolic process, cellular glucan metabolic process; LOCATED IN: endomembrane system, cell wall, apoplast; EXPRESSED IN: 22 plant structures; EXPRESSED DURING…
AT5G65880	32.7038	18.8785	-1.73233	29.8882	21.2998	-1.40322	0	unknown protein; FUNCTIONS IN: molecular_function unknown; INVOLVED IN: biological_process unknown; LOCATED IN: endomembrane system; EXPRESSED IN: 21 plant structures; EXPRESSED DURING: 13 growth stages; Has 1807 Blast hits to 1807 proteins in 277 species: Archae - 0; Bacteria - 0; Metazoa - 736; Fungi - 347; Plants - 385; Viruses - 0; Other Eukaryotes - 339 (source: NCBI BLink).
AT1G61300	15.3334	10.1353	-1.51287	13.6206	13.051	-1.04364	0	LRR and NB-ARC domains-containing disease resistance protein; FUNCTIONS IN: ATP binding; INVOLVED IN: N-terminal protein myristoylation, apoptosis, defense response; LOCATED IN: endomembrane system; CONTAINS InterPro DOMAIN/s: NB-ARC (InterPro:IPR002182), Leucine-rich repeat (InterPro:IPR001611), Disease resistance protein (InterPro:IPR000767); BEST Arabidopsis thaliana protein match is: LRR and …
AT2G37195	7.42981	3.86414	-1.92276	7.60852	5.38491	-1.41293	0	unknown protein; FUNCTIONS IN: molecular_function unknown; INVOLVED IN: biological_process unknown; LOCATED IN: endomembrane system; Has 23 Blast hits to 23 proteins in 10 species: Archae - 0; Bacteria - 0; Metazoa - 0; Fungi - 0; Plants - 23; Viruses - 0; Other Eukaryotes - 0 (source: NCBI BLink).
plasma membrane 11
AT3G51390	17.2828	11.4443	-1.51016	14.6641	12.1545	-1.20647	0	DHHC-type zinc finger family protein; FUNCTIONS IN: zinc ion binding; INVOLVED IN: biological_process unknown; LOCATED IN: plasma membrane; EXPRESSED IN: 25 plant structures; EXPRESSED DURING: 15 growth stages; CONTAINS InterPro DOMAIN/s: Zinc finger, DHHC-type (InterPro:IPR001594); BEST Arabidopsis thaliana protein match is: DHHC-type zinc finger family protein (TAIR:AT3G56930.1); Has 4950 Blast…
AT5G60300	9.08722	5.72269	-1.58793	7.3237	5.82723	-1.25681	LECTIN RECEPTOR KINASE I.9 (LecRK-I.9)	Lectin Receptor Kinase involved in protein-protein interactions with RGD-containing proteins as potential ligands. Role in cell wall-plasma membrane adhesion. Involved in Phytophthora resistance.
AT1G56140	12.0889	6.87329	-1.75882	11.8817	8.32196	-1.42775	0	Leucine-rich repeat transmembrane protein kinase; FUNCTIONS IN: protein serine/threonine kinase activity, protein kinase activity, ATP binding; INVOLVED IN: protein amino acid phosphorylation; LOCATED IN: plasma membrane; EXPRESSED IN: callus; CONTAINS InterPro DOMAIN/s: Serine/threonine-protein kinase domain (InterPro:IPR002290), Leucine-rich repeat (InterPro:IPR001611), Serine-threonine/tyrosin…
AT5G60620	39.1855	25.7755	-1.52026	38.9545	30.5222	-1.27627	GLYCEROL-3-PHOSPHATE ACYLTRANSFERASE 9 (GPAT9)	Glycerol-3-phosphate acyltransferase localized to the ER. Similar to mammalian cells involved in storage oil formation.
AT2G48020	11.639	6.6634	-1.74671	11.4559	7.96576	-1.43814	0	Major facilitator superfamily protein; FUNCTIONS IN: carbohydrate transmembrane transporter activity, sugar:hydrogen symporter activity; INVOLVED IN: transport, transmembrane transport; LOCATED IN: plasma membrane, chloroplast, vacuole, membrane; EXPRESSED IN: 24 plant structures; EXPRESSED DURING: 14 growth stages; CONTAINS InterPro DOMAIN/s: Sugar transporter, conserved site (InterPro:IPR005829…
AT1G32090	18.8841	10.9668	-1.72192	16.2818	11.8001	-1.3798	0	early-responsive to dehydration stress protein (ERD4); FUNCTIONS IN: molecular_function unknown; INVOLVED IN: biological_process unknown; LOCATED IN: plasma membrane; EXPRESSED IN: 23 plant structures; EXPRESSED DURING: 13 growth stages; CONTAINS InterPro DOMAIN/s: Protein of unknown function DUF221 (InterPro:IPR003864); BEST Arabidopsis thaliana protein match is: ERD (early-responsive to dehydra…
AT1G04040	191.326	121.48	-1.57496	134.949	127.602	-1.05758	0	HAD superfamily, subfamily IIIB acid phosphatase ; FUNCTIONS IN: acid phosphatase activity; INVOLVED IN: biological_process unknown; LOCATED IN: cell wall, plasma membrane, vacuole, plant-type cell wall; EXPRESSED IN: 19 plant structures; EXPRESSED DURING: 9 growth stages; CONTAINS InterPro DOMAIN/s: Acid phosphatase (Class B) (InterPro:IPR005519), Vegetative storage protein/acid phosphatase (Int…
AT4G38840	52.5816	21.1432	-2.48692	40.9288	28.5121	-1.43549	0	SAUR-like auxin-responsive protein family ; FUNCTIONS IN: molecular_function unknown; INVOLVED IN: response to auxin stimulus, response to cold; LOCATED IN: plasma membrane; EXPRESSED IN: 21 plant structures; EXPRESSED DURING: 13 growth stages; CONTAINS InterPro DOMAIN/s: Auxin responsive SAUR protein (InterPro:IPR003676); BEST Arabidopsis thaliana protein match is: SAUR-like auxin-responsive pro…
AT5G48620	29.6746	17.0093	-1.74461	27.4042	18.3397	-1.49426	0	Disease resistance protein (CC-NBS-LRR class) family; FUNCTIONS IN: ATP binding; INVOLVED IN: defense response, apoptosis; LOCATED IN: plasma membrane; EXPRESSED IN: cultured cell; CONTAINS InterPro DOMAIN/s: NB-ARC (InterPro:IPR002182), Disease resistance protein (InterPro:IPR000767); BEST Arabidopsis thaliana protein match is: Disease resistance protein (CC-NBS-LRR class) family (TAIR:AT5G43470…
AT1G59740	6.89639	3.78177	-1.82359	5.33635	4.16608	-1.2809	0	Major facilitator superfamily protein; FUNCTIONS IN: transporter activity; INVOLVED IN: oligopeptide transport, response to nematode; LOCATED IN: plasma membrane, membrane; EXPRESSED IN: 19 plant structures; EXPRESSED DURING: 10 growth stages; CONTAINS InterPro DOMAIN/s: PTR2 family proton/oligopeptide symporter, conserved site (InterPro:IPR018456), Oligopeptide transporter (InterPro:IPR000109), …
AT1G23080	68.2547	40.4634	-1.68682	61.8811	49.2692	-1.25598	PIN-FORMED 7 (PIN7)	Encodes a novel component of auxin efflux that is located apically in the basal cell and is involved during embryogenesis in setting up the apical-basal axis in the embryo. It is also involved in pattern specification during root development. In roots, it is expressed at lateral and basal membranes of provascular cells in the meristem and elongation zone, whereas in the columella cells it coincid…
nucleus 11
AT3G07340	10.896	6.17025	-1.76589	10.8165	7.22446	-1.49721	0	basic helix-loop-helix (bHLH) DNA-binding superfamily protein; FUNCTIONS IN: DNA binding, sequence-specific DNA binding transcription factor activity; INVOLVED IN: regulation of transcription; LOCATED IN: nucleus, chloroplast; EXPRESSED IN: 22 plant structures; EXPRESSED DURING: 11 growth stages; CONTAINS InterPro DOMAIN/s: Helix-loop-helix DNA-binding domain (InterPro:IPR001092), Helix-loop-heli…
AT5G67190	12.9917	8.0038	-1.62319	12.5671	10.5752	-1.18836	DREB AND EAR MOTIF PROTEIN 2 (DEAR2)	encodes a member of the DREB subfamily A-5 of ERF/AP2 transcription factor family. The protein contains one AP2 domain. There are 16 members in this subfamily including RAP2.1, RAP2.9 and RAP2.10.
AT1G19720	33.796	16.5407	-2.0432	27.4164	19.7535	-1.38793	0	Pentatricopeptide repeat (PPR-like) superfamily protein; INVOLVED IN: biological_process unknown; LOCATED IN: nucleus, chloroplast, cytoplasm; CONTAINS InterPro DOMAIN/s: Pentatricopeptide repeat (InterPro:IPR002885); BEST Arabidopsis thaliana protein match is: Tetratricopeptide repeat (TPR)-like superfamily protein (TAIR:AT3G57430.1); Has 61333 Blast hits to 15549 proteins in 316 species: Archae…
AT1G28130	22.1616	11.5686	-1.91568	23.5632	16.6007	-1.41941	(GH3.17)	encodes an IAA-amido synthase that conjugates Asp and other amino acids to auxin in vitro. Lines carrying insertions in this gene are hypersensitive to auxin.
AT5G48560	15.1545	9.78519	-1.54872	14.4242	12.2693	-1.17563	0	basic helix-loop-helix (bHLH) DNA-binding superfamily protein; FUNCTIONS IN: DNA binding, sequence-specific DNA binding transcription factor activity; INVOLVED IN: regulation of transcription; LOCATED IN: nucleus; EXPRESSED IN: 14 plant structures; EXPRESSED DURING: LP.06 six leaves visible, LP.04 four leaves visible, 4 anthesis, petal differentiation and expansion stage, LP.08 eight leaves visib…
AT1G76110	19.711	10.8764	-1.81227	19.2619	14.6484	-1.31495	0	HMG (high mobility group) box protein with ARID/BRIGHT DNA-binding domain; FUNCTIONS IN: sequence-specific DNA binding transcription factor activity; INVOLVED IN: regulation of transcription; LOCATED IN: intracellular, nucleus; EXPRESSED IN: 21 plant structures; EXPRESSED DURING: 14 growth stages; CONTAINS InterPro DOMAIN/s: High mobility group, superfamily (InterPro:IPR009071), High mobility gro…
AT2G33540	9.54693	6.31326	-1.5122	8.89551	7.52901	-1.1815	C-TERMINAL DOMAIN PHOSPHATASE-LIKE 3 (CPL3)	C-terminal domain phosphatase-like 3 (CPL3); FUNCTIONS IN: phosphoprotein phosphatase activity, CTD phosphatase activity; INVOLVED IN: response to salt stress; LOCATED IN: nucleus; EXPRESSED IN: 22 plant structures; EXPRESSED DURING: 12 growth stages; CONTAINS InterPro DOMAIN/s: FCP1-like phosphatase, phosphatase domain (InterPro:IPR011947), NLI interacting factor (InterPro:IPR004274), BRCT (Inte…
AT1G60900	38.1595	22.2513	-1.71494	37.0049	24.9079	-1.48567	0	U2 snRNP auxilliary factor, large subunit, splicing factor; FUNCTIONS IN: RNA binding, nucleotide binding, nucleic acid binding; INVOLVED IN: mRNA processing; LOCATED IN: nucleus; CONTAINS InterPro DOMAIN/s: RNA recognition motif, RNP-1 (InterPro:IPR000504), Nucleotide-binding, alpha-beta plait (InterPro:IPR012677), U2 snRNP auxilliary factor, large subunit, splicing factor (InterPro:IPR006529); …
AT2G30520	142.91	67.5167	-2.11666	129.876	94.746	-1.37078	ROOT PHOTOTROPISM 2 (RPT2)	light inducible root phototropism 2 encoding a signal transducer of the phototropic response in Arabidopsis
AT1G22985	6.55219	3.4712	-1.88759	7.48445	5.4278	-1.37891	CYTOKININ RESPONSE FACTOR 7 (CRF7)	encodes a member of the ERF (ethylene response factor) subfamily B-5 of ERF/AP2 transcription factor family. The protein contains one AP2 domain. There are 7 members in this subfamily.
AT3G16857	22.4458	13.7175	-1.63629	21.3184	17.3202	-1.23084	RESPONSE REGULATOR 1 (RR1)	Encodes an Arabidopsis response regulator (ARR) protein that acts in concert with other type-B ARRs in the cytokinin signaling pathway.
cell wall 8
AT4G33220	43.3339	24.3411	-1.78028	36.8255	27.8905	-1.32036	PECTIN METHYLESTERASE 44 (PME44)	pectin methylesterase 44 (PME44); FUNCTIONS IN: enzyme inhibitor activity, pectinesterase activity; INVOLVED IN: cell wall modification; LOCATED IN: endomembrane system, cell wall, plant-type cell wall; EXPRESSED IN: 22 plant structures; EXPRESSED DURING: 13 growth stages; CONTAINS InterPro DOMAIN/s: Pectinesterase, active site (InterPro:IPR018040), Pectin lyase fold/virulence factor (InterPro:IP…
AT4G19410	109.719	67.5804	-1.62354	95.4772	76.0546	-1.25538	0	Pectinacetylesterase family protein; FUNCTIONS IN: carboxylesterase activity; LOCATED IN: cell wall, membrane, plant-type cell wall; EXPRESSED IN: 24 plant structures; EXPRESSED DURING: 14 growth stages; CONTAINS InterPro DOMAIN/s: Pectinacetylesterase (InterPro:IPR004963); BEST Arabidopsis thaliana protein match is: Pectinacetylesterase family protein (TAIR:AT5G45280.2); Has 30201 Blast hits to …
AT1G22880	7.25412	3.82125	-1.89836	5.76935	4.13763	-1.39436	CELLULASE 5 (CEL5)	cellulase 5 (CEL5); FUNCTIONS IN: hydrolase activity, hydrolyzing O-glycosyl compounds, catalytic activity; INVOLVED IN: carbohydrate metabolic process; LOCATED IN: cell wall, plasma membrane, plant-type cell wall; EXPRESSED IN: root; CONTAINS InterPro DOMAIN/s: Six-hairpin glycosidase (InterPro:IPR012341), Six-hairpin glycosidase-like (InterPro:IPR008928), Glycoside hydrolase, family 9, active s…
AT2G06850	353.561	205.588	-1.71975	306.158	245.203	-1.24859	XYLOGLUCAN ENDOTRANSGLUCOSYLASE/HYDROLASE 4 (XTH4)	endoxyloglucan transferase (EXGT-A1) gene
AT4G24350	44.4234	23.096	-1.92343	38.9649	28.5027	-1.36706	0	Phosphorylase superfamily protein; FUNCTIONS IN: catalytic activity, nutrient reservoir activity; INVOLVED IN: response to wounding; LOCATED IN: plant-type cell wall; EXPRESSED IN: 17 plant structures; EXPRESSED DURING: 11 growth stages; CONTAINS InterPro DOMAIN/s: Nucleoside phosphorylase (InterPro:IPR000845), Nucleoside phosphorylase, family 1 (InterPro:IPR018017); BEST Arabidopsis thaliana pro…
AT1G04040	191.326	121.48	-1.57496	134.949	127.602	-1.05758	0	HAD superfamily, subfamily IIIB acid phosphatase ; FUNCTIONS IN: acid phosphatase activity; INVOLVED IN: biological_process unknown; LOCATED IN: cell wall, plasma membrane, vacuole, plant-type cell wall; EXPRESSED IN: 19 plant structures; EXPRESSED DURING: 9 growth stages; CONTAINS InterPro DOMAIN/s: Acid phosphatase (Class B) (InterPro:IPR005519), Vegetative storage protein/acid phosphatase (Int…
AT4G21650	11.8946	5.16205	-2.30424	13.0586	9.21965	-1.41639	0	Subtilase family protein; FUNCTIONS IN: identical protein binding, serine-type endopeptidase activity; INVOLVED IN: proteolysis, negative regulation of catalytic activity; LOCATED IN: plant-type cell wall; EXPRESSED IN: 22 plant structures; EXPRESSED DURING: 13 growth stages; CONTAINS InterPro DOMAIN/s: Protease-associated PA (InterPro:IPR003137), Proteinase inhibitor, propeptide (InterPro:IPR009…
AT3G23730	61.2502	36.8004	-1.66439	45.065	40.984	-1.09958	XYLOGLUCAN ENDOTRANSGLUCOSYLASE/HYDROLASE 16 (XTH16)	xyloglucan endotransglucosylase/hydrolase 16 (XTH16); FUNCTIONS IN: hydrolase activity, acting on glycosyl bonds, hydrolase activity, hydrolyzing O-glycosyl compounds, xyloglucan:xyloglucosyl transferase activity; INVOLVED IN: carbohydrate metabolic process, cellular glucan metabolic process; LOCATED IN: endomembrane system, cell wall, apoplast; EXPRESSED IN: 22 plant structures; EXPRESSED DURING…

## Sheet: up
Cold-ATGCN1 up-regulated genes at transcriptional level
LocalID	gl1_CK	gl1_cold	fold change_gl1_cold/gl1_CK	p_value	atgcn1-1_CK	atgcn1-1_cold	fold change_atgcn1-1_cold/atgcn1-1_CK	name	Description
AT1G54410	1618.85	2567.54	1.58603	5e-05	1798.01	2148.48	1.19492	AtHIRD11, HIRD11	dehydrin family protein
AT1G33960	0.414207	9.83225	23.7376	5e-05	1.38491	0.323832	0.233829	AIG1	P-loop containing nucleoside triphosphate hydrolases superfamily protein
AT1G52690	1.98229	14.3716	7.24999	5e-05	9.6573	13.4629	1.39406	LEA7	Late embryogenesis abundant protein (LEA) family protein
AT1G60190	0.849123	6.10806	7.19338	5e-05	5.32417	4.70995	0.884636	AtPUB19, PUB19	ARM repeat superfamily protein
AT5G42380	1.54385	7.27596	4.71288	5e-05	7.02781	4.7307	0.67314	CML37	calmodulin like 37
AT5G26920	2.98017	12.6237	4.2359	5e-05	7.52055	6.29254	0.836713	CBP60G	Cam-binding protein 60-like G
AT5G04340	13.9437	52.6456	3.77558	5e-05	38.0341	56.5448	1.48669	C2H2, CZF2, ZAT6	zinc finger of Arabidopsis thaliana 6
AT5G03210	3.40331	11.3643	3.33917	5e-05	16.3034	7.50825	0.460533	AtDIP2, DIP2	Encodes a small polypeptide contributing to resistance to potyvirus.
AT1G21250	5.52923	17.1969	3.11018	5e-05	5.29195	6.5899	1.24527	PRO25, AtWAK1, WAK1	cell wall-associated kinase
AT3G28007	2.01809	5.84467	2.89614	5e-05	4.99899	5.58975	1.11818	AtSWEET4	Nodulin MtN3 family protein
AT2G14560	10.6688	30.7914	2.88612	5e-05	8.63187	4.04077	0.468122	LURP1	Protein of unknown function (DUF567)
AT4G14365	4.9392	13.7847	2.79088	5e-05	6.15155	6.13816	0.997823	XBAT34	XB3 ortholog 4 in Arabidopsis thaliana
AT5G57530	16.9461	47.1177	2.78043	5e-05	14.7463	21.5091	1.45861	AtXTH12, XTH12	xyloglucan endotransglucosylase/hydrolase 12
AT5G39580	9.8907	27.4168	2.77199	5e-05	11.4147	16.5339	1.44847		Peroxidase superfamily protein
AT4G22880	2.80493	7.66368	2.73221	5e-05	4.62438	6.82674	1.47625	ANS, TDS4, LDOX	leucoanthocyanidin dioxygenase
AT3G06890	4.29745	11.4025	2.65332	5e-05	5.27982	7.39184	1.40002		unknown protein; Has 91 Blast hits to 91 proteins in 12 species: Archae - 0; Bacteria - 0; Metazoa - 0; Fungi - 0; Plants - 91; Viruses - 0; Other Eukaryotes - 0 (source: NCBI BLink).
AT4G14400	4.31925	11.1201	2.57453	5e-05	3.24521	1.8497	0.569979	ACD6	ankyrin repeat family protein
AT4G02330	8.09765	20.19	2.49331	5e-05	14.2097	16.9109	1.1901	ATPMEPCRB, AtPME41, PME41	Plant invertase/pectin methylesterase inhibitor superfamily
AT5G59820	11.8339	29.4399	2.48776	5e-05	36.8139	37.046	1.0063	AtZAT12, RHL41	C2H2-type zinc finger family protein
AT2G25625	5.60514	13.4733	2.40372	5e-05	9.42977	13.6554	1.44812		unknown protein; FUNCTIONS IN: molecular_function unknown; INVOLVED IN: biological_process unknown; LOCATED IN: chloroplast; EXPRESSED IN: 10 plant structures; EXPRESSED DURING: LP.06 six leaves visible, LP.04 four leaves visible, 4 anthesis, petal differentiation and expansion stage; Has 24 Blast hits to 24 proteins in 9 species: Archae - 0; Bacteria - 0; Metazoa - 0; Fungi - 0; Plants - 24; Vir…
AT5G46295	5.2004	12.4686	2.39761	5e-05	11.8476	11.9727	1.01056		unknown protein; BEST Arabidopsis thaliana protein match is: unknown protein (TAIR:AT1G06475.1); Has 30201 Blast hits to 17322 proteins in 780 species: Archae - 12; Bacteria - 1396; Metazoa - 17338; Fungi - 3422; Plants - 5037; Viruses - 0; Other Eukaryotes - 2996 (source: NCBI BLink).
AT1G64660	5.28948	12.4315	2.35024	5e-05	8.19837	12.1717	1.48465	MGL, ATMGL	methionine gamma-lyase
AT1G76930	71.3568	166.581	2.33448	5e-05	111.63	152.174	1.3632	ATEXT1, ORG5, EXT1, ATEXT4, EXT4	extensin 4
AT2G22500	26.5445	61.836	2.32953	5e-05	44.6419	46.3545	1.03836	DIC1, ATPUMP5, UCP5	uncoupling protein 5
AT4G25470	17.2693	39.9738	2.31474	5e-05	37.573	30.3019	0.806481	ATCBF2, CBF2, DREB1C, FTQ4	C-repeat/DRE binding factor 2
AT3G50760	2.93219	6.75676	2.30433	5e-05	4.71041	6.09335	1.29359	GATL2	galacturonosyltransferase-like 2
AT3G51860	5.51651	12.6573	2.29445	5e-05	5.8071	8.12562	1.39926	CAX1-LIKE, ATCAX3, ATHCX1, CAX3	cation exchanger 3
AT2G46270	6.34567	14.3428	2.26026	5e-05	9.15225	12.1838	1.33124	GBF3	G-box binding factor 3
AT3G21420	6.18264	13.9642	2.25862	5e-05	6.13986	9.1537	1.49086	LBO1	2-oxoglutarate (2OG) and Fe(II)-dependent oxygenase superfamily protein
AT2G46680	14.0928	31.4446	2.23125	5e-05	24.6957	21.2385	0.860008	ATHB7, HB-7, ATHB-7	homeobox 7
AT5G44578	6.71819	14.7485	2.1953	5e-05	8.53143	11.9722	1.40331		unknown protein; FUNCTIONS IN: molecular_function unknown; INVOLVED IN: biological_process unknown; LOCATED IN: endomembrane system; Has 15 Blast hits to 15 proteins in 2 species: Archae - 0; Bacteria - 0; Metazoa - 0; Fungi - 0; Plants - 15; Viruses - 0; Other Eukaryotes - 0 (source: NCBI BLink).
AT5G39785	3.33596	7.311	2.19158	5e-05	5.13935	7.32972	1.4262		Protein of unknown function (DUF1666)
AT1G80450	4.36306	9.51	2.17967	5e-05	6.52259	8.94925	1.37204		VQ motif-containing protein
AT1G14687	3.27227	7.10997	2.17279	5e-05	5.56693	8.31882	1.49433	ZHD14, AtHB32, HB32	homeobox protein 32
AT3G02480	4.71718	10.1561	2.15299	0.0002	31.7876	17.4674	0.549504		Late embryogenesis abundant protein (LEA) family protein
AT2G26810	6.72798	14.4485	2.14752	5e-05	9.12074	13.3257	1.46103		Putative methyltransferase family protein
AT3G01960	5.73001	12.2876	2.14442	0.0004	5.59901	7.90784	1.41236		unknown protein; Has 13 Blast hits to 13 proteins in 5 species: Archae - 0; Bacteria - 0; Metazoa - 0; Fungi - 0; Plants - 13; Viruses - 0; Other Eukaryotes - 0 (source: NCBI BLink).
AT2G16595	4.90894	10.4784	2.13455	5e-05	6.10811	7.79343	1.27592		Translocon-associated protein (TRAP), alpha subunit
AT2G25160	5.93504	12.5864	2.1207	5e-05	7.33111	8.66503	1.18195	CYP82F1	cytochrome P450, family 82, subfamily F, polypeptide 1
AT5G59310	12.1196	25.523	2.10593	5e-05	50.6694	52.7506	1.04107	LTP4	lipid transfer protein 4
AT2G32990	8.03591	16.9133	2.10472	5e-05	8.32411	10.7549	1.29202	GH9B8, AtGH9B8	glycosyl hydrolase 9B8
AT5G52750	7.97234	16.7078	2.09571	5e-05	12.8289	14.4706	1.12797		Heavy metal transport/detoxification superfamily protein
AT2G27550	18.8514	38.8203	2.05928	5e-05	18.8824	23.7201	1.2562	ATC	centroradialis
AT1G51660	9.19786	18.811	2.04515	5e-05	11.3799	15.7593	1.38484	ATMKK4, ATMEK4, MKK4	mitogen-activated protein kinase kinase 4
AT5G46710	27.2357	55.3711	2.03304	5e-05	65.987	75.4416	1.14328		PLATZ transcription factor family protein
AT5G15190	5.24497	10.6606	2.03253	5e-05	11.8493	9.4095	0.794098		unknown protein; FUNCTIONS IN: molecular_function unknown; INVOLVED IN: biological_process unknown; LOCATED IN: chloroplast; EXPRESSED IN: 17 plant structures; EXPRESSED DURING: LP.04 four leaves visible, 4 anthesis, petal differentiation and expansion stage, E expanded cotyledon stage, D bilateral stage; Has 7 Blast hits to 7 proteins in 3 species: Archae - 0; Bacteria - 0; Metazoa - 0; Fungi - …
AT5G63130	3.70571	7.45615	2.01207	5e-05	7.41843	6.52208	0.879173		Octicosapeptide/Phox/Bem1p family protein
AT5G26220	8.23116	16.5223	2.00729	5e-05	14.9772	8.56059	0.571575	AtGGCT2;1, GGCT2;1	ChaC-like family protein
AT4G20860	27.1854	54.5561	2.00682	5e-05	39.6087	59.2177	1.49507		FAD-binding Berberine family protein
AT3G09922	4.84025	9.65865	1.99549	0.0003	4.70689	1.50195	0.319096	ATIPS1, IPS1	induced by phosphate starvation1
AT3G13432	3.4221	6.82505	1.9944	0.0216	6.14745	8.88958	1.44606		unknown protein; FUNCTIONS IN: molecular_function unknown; INVOLVED IN: biological_process unknown; LOCATED IN: endomembrane system; Has 3 Blast hits to 3 proteins in 2 species: Archae - 0; Bacteria - 0; Metazoa - 0; Fungi - 0; Plants - 3; Viruses - 0; Other Eukaryotes - 0 (source: NCBI BLink).
AT1G14860	8.94798	17.7929	1.98849	5e-05	12.6393	18.6606	1.4764	NUDT18, atnudt18	nudix hydrolase homolog 18
AT4G36648	39.8396	79.0275	1.98364	5e-05	49.5166	74.2254	1.499		other RNA
AT1G16310	5.78687	11.4724	1.98249	5e-05	6.7394	10.0894	1.49708		Cation efflux family protein
AT2G40900	15.6172	30.8686	1.97657	5e-05	16.7596	22.1137	1.31946	UMAMIT11	nodulin MtN21 /EamA-like transporter family protein
AT1G26450	7.65235	14.9644	1.95553	5e-05	9.5375	12.2428	1.28365		Carbohydrate-binding X8 domain superfamily protein
AT4G20320	10.1779	19.7638	1.94182	5e-05	11.015	15.3419	1.39282		CTP synthase family protein
AT1G58270	61.0591	118.484	1.94048	5e-05	73.9575	96.9912	1.31145	ZW9	TRAF-like family protein
AT5G03545	55.5556	107.418	1.93353	5e-05	48.4754	44.2752	0.913354	AT4, ATIPS2	Expressed in response to phosphate starvation, this response is enhanced by the presence of IAA.
AT5G20230	57.4534	110.29	1.91964	5e-05	103.76	91.0583	0.877586	SAG14, BCB, ATBCB	blue-copper-binding protein
AT1G25370	5.22275	10.0246	1.9194	5e-05	5.73338	7.86504	1.3718		Protein of unknown function (DUF1639)
AT2G02850	10.8424	20.7779	1.91636	5e-05	11.5145	17.0097	1.47724	ARPN	plantacyanin
AT5G59720	9.18486	17.5147	1.9069	5e-05	11.6749	17.1642	1.47018	HSP18.2	heat shock protein 18.2
AT5G26230	6.76049	12.8876	1.90631	5e-05	10.0865	14.9833	1.48548	MAKR1	Encodes a member of the MAKR (MEMBRANE-ASSOCIATED KINASE REGULATOR) gene family. MAKRs have putative kinase interacting motifs and membrane localization signals. Known members include: AT5G26230 (MAKR1), AT1G64080 (MAKR2), AT2G37380 (MAKR3), AT2G39370 (MAKR4), AT5G52870 (MAKR5) and AT5G52900 (MAKR6).
AT2G46600	134.339	254.417	1.89384	5e-05	184.535	205.265	1.11234		Calcium-binding EF-hand family protein
AT5G07322	52.0587	98.5791	1.89361	5e-05	60.9999	73.2791	1.2013		other RNA
AT4G27410	15.8452	29.9351	1.88921	5e-05	24.3304	32.4745	1.33473	ANAC072, RD26	NAC (No Apical Meristem) domain transcriptional regulator superfamily protein
AT5G16360	7.04863	13.2944	1.88609	5e-05	7.33459	10.5238	1.43482		NC domain-containing protein-related
AT1G14730	6.07475	11.4119	1.87857	5e-05	8.02323	10.3843	1.29428		Cytochrome b561/ferric reductase transmembrane protein family
AT5G26290	8.11515	15.1975	1.87274	5e-05	9.96856	10.1633	1.01954		TRAF-like family protein
AT4G23496	5.10518	9.54601	1.86987	5e-05	5.51144	7.94628	1.44178	SP1L5	SPIRAL1-like5
AT5G45780	4.45916	8.29944	1.86121	5e-05	4.5656	6.70503	1.4686		Leucine-rich repeat protein kinase family protein
AT4G01480	62.8854	116.299	1.84938	5e-05	66.3048	98.5968	1.48702	PPa5, AtPPa5	pyrophosphorylase 5
AT1G67470	4.27891	7.9126	1.84921	5e-05	7.60355	7.67532	1.00944		Protein kinase superfamily protein
AT2G27490	10.9205	20.1652	1.84655	5e-05	12.952	17.9743	1.38776	ATCOAE	dephospho-CoA kinase family
AT5G39960	5.44822	9.99867	1.83522	5e-05	5.32828	7.46365	1.40076		GTP binding
AT3G26340	16.8671	30.909	1.8325	5e-05	19.1938	27.6844	1.44236		N-terminal nucleophile aminohydrolases (Ntn hydrolases) superfamily protein
AT5G66870	3.54932	6.47857	1.8253	5e-05	3.91228	5.20608	1.3307	ASL1, LBD36	ASYMMETRIC LEAVES 2-like 1
AT2G10931	4.07539	7.42502	1.82192	5e-05	4.90019	5.51279	1.12502		unknown protein; FUNCTIONS IN: molecular_function unknown; INVOLVED IN: biological_process unknown; LOCATED IN: cellular_component unknown; Has 30201 Blast hits to 17322 proteins in 780 species: Archae - 12; Bacteria - 1396; Metazoa - 17338; Fungi - 3422; Plants - 5037; Viruses - 0; Other Eukaryotes - 2996 (source: NCBI BLink).
AT2G30250	12.2023	22.1838	1.818	5e-05	19.1525	26.0008	1.35757	ATWRKY25, WRKY25	WRKY DNA-binding protein 25
AT3G28220	11.1655	20.2587	1.81441	5e-05	31.7029	37.0229	1.16781		TRAF-like family protein
AT4G35030	7.56899	13.7191	1.81254	5e-05	8.80683	12.9643	1.47207		Protein kinase superfamily protein
AT3G12830	6.16546	11.1422	1.80719	5e-05	8.08832	9.40037	1.16222	SAUR72	SAUR-like auxin-responsive protein family
AT1G17940	11.5221	20.7612	1.80185	5e-05	15.4886	22.5491	1.45585		Endosomal targeting BRO1-like domain-containing protein
AT1G51800	5.97372	10.7576	1.80082	5e-05	5.94844	8.44087	1.41901	IOS1	Leucine-rich repeat protein kinase family protein
AT1G23330	7.72568	13.9047	1.7998	5e-05	7.99133	11.9295	1.49281		alpha/beta-Hydrolases superfamily protein
AT5G61228	51.1218	91.6773	1.79331	5e-05	43.7885	64.0918	1.46367	CPuORF15	conserved peptide upstream open reading frame 15
AT5G11730	8.82758	15.8305	1.7933	5e-05	8.69985	13.0338	1.49816		Core-2/I-branching beta-1, 6-N-acetylglucosaminyltransferase family protein
AT1G76180	709.275	1270.46	1.7912	5e-05	853.636	1096.68	1.28472	ERD14	Dehydrin family protein
AT5G43250	10.9382	19.5543	1.7877	0.0005	9.97336	12.9641	1.29987	NF-YC13	nuclear factor Y, subunit C13
AT3G63200	33.8785	60.4604	1.78462	5e-05	38.4753	55.6725	1.44697	PLA IIIB, PLP9	PATATIN-like protein 9
AT1G09960	4.30406	7.64336	1.77585	5e-05	4.70742	5.75045	1.22157	SUC4, ATSUC4, ATSUT4, SUT4	sucrose transporter 4
AT2G05380	262.09	465.318	1.77541	5e-05	298.696	336.086	1.12518	GRP3S	glycine-rich protein 3 short isoform
AT3G56970	15.9917	28.3355	1.77188	5e-05	17.8903	25.5149	1.42619	BHLH038, ORG2, bHLH38	basic helix-loop-helix (bHLH) DNA-binding superfamily protein
AT1G65500	6.68789	11.8365	1.76984	0.0004	7.61033	5.10516	0.67082		unknown protein; FUNCTIONS IN: molecular_function unknown; INVOLVED IN: biological_process unknown; LOCATED IN: endomembrane system; EXPRESSED IN: 14 plant structures; EXPRESSED DURING: 9 growth stages; BEST Arabidopsis thaliana protein match is: unknown protein (TAIR:AT1G65486.1); Has 23 Blast hits to 23 proteins in 2 species: Archae - 0; Bacteria - 0; Metazoa - 0; Fungi - 0; Plants - 23; Viruse…
AT1G47250	25.8505	45.7156	1.76846	5e-05	28.7427	40.5398	1.41044	PAF2	20S proteasome alpha subunit F2
AT3G21220	12.672	22.3712	1.76541	5e-05	14.7189	20.4914	1.39218	ATMAP2K_ALPHA, MAP2K_A, ATMEK5, ATMKK5, MEK5, MKK5	MAP kinase kinase 5
AT4G21580	29.6928	52.2789	1.76066	5e-05	36.2501	53.8611	1.48582		oxidoreductase, zinc-binding dehydrogenase family protein
AT5G64600	4.99019	8.77776	1.759	0.00025	5.74405	7.64094	1.33024		O-fucosyltransferase family protein
AT1G32190	4.69934	8.26516	1.75879	5e-05	5.54706	7.38641	1.33159		alpha/beta-Hydrolases superfamily protein
AT5G28490	3.81398	6.70269	1.7574	0.0006	3.61858	5.08166	1.40432	LSH1, OBO2	Protein of unknown function (DUF640)
AT5G65300	6.95313	12.2107	1.75614	5e-05	8.9811	12.679	1.41174		unknown protein; Has 30201 Blast hits to 17322 proteins in 780 species: Archae - 12; Bacteria - 1396; Metazoa - 17338; Fungi - 3422; Plants - 5037; Viruses - 0; Other Eukaryotes - 2996 (source: NCBI BLink).
AT4G30290	21.6753	38.0597	1.7559	5e-05	31.179	37.2675	1.19528	ATXTH19, XTH19	xyloglucan endotransglucosylase/hydrolase 19
AT1G19970	6.38463	11.1796	1.75102	5e-05	6.64157	7.9668	1.19954		ER lumen protein retaining receptor family protein
AT3G54085	22.7081	39.6565	1.74636	0.00085	25.9969	31.8748	1.2261		Yos1-like protein
AT2G48090	4.32109	7.54383	1.74582	0.00055	4.29037	5.93545	1.38344		unknown protein; FUNCTIONS IN: molecular_function unknown; INVOLVED IN: biological_process unknown; LOCATED IN: chloroplast; EXPRESSED IN: male gametophyte, root, flower, carpel; EXPRESSED DURING: 4 anthesis, petal differentiation and expansion stage; Has 3 Blast hits to 3 proteins in 1 species: Archae - 0; Bacteria - 0; Metazoa - 0; Fungi - 0; Plants - 3; Viruses - 0; Other Eukaryotes - 0 (sourc…
AT3G03560	12.7463	22.2329	1.74427	5e-05	13.3405	18.839	1.41217		unknown protein; LOCATED IN: plasma membrane; EXPRESSED IN: 22 plant structures; EXPRESSED DURING: 13 growth stages; BEST Arabidopsis thaliana protein match is: unknown protein (TAIR:AT5G23490.1); Has 157 Blast hits to 146 proteins in 38 species: Archae - 3; Bacteria - 14; Metazoa - 8; Fungi - 0; Plants - 120; Viruses - 0; Other Eukaryotes - 12 (source: NCBI BLink).
AT1G45249	13.1596	22.8991	1.7401	5e-05	14.6412	20.9244	1.42915	AtABF2, AREB1, ABF2	abscisic acid responsive elements-binding factor 2
AT4G14660	10.2046	17.7455	1.73898	5e-05	11.097	15.1779	1.36775	NRPE7	RNA polymerase Rpb7-like, N-terminal domain
AT5G26770	10.0967	17.5404	1.73725	5e-05	11.7424	16.4757	1.40309		unknown protein; FUNCTIONS IN: molecular_function unknown; INVOLVED IN: biological_process unknown; LOCATED IN: cellular_component unknown; EXPRESSED IN: 16 plant structures; EXPRESSED DURING: 8 growth stages; BEST Arabidopsis thaliana protein match is: unknown protein (TAIR:AT3G05830.1); Has 26484 Blast hits to 16065 proteins in 1382 species: Archae - 343; Bacteria - 2653; Metazoa - 15273; Fungi…
AT5G44100	34.063	58.949	1.73059	5e-05	35.3655	52.5067	1.48469	ckl7	casein kinase I-like 7
AT1G10640	7.72899	13.3596	1.7285	5e-05	7.65252	10.7414	1.40364		Pectin lyase-like superfamily protein
AT1G50630	10.1172	17.4422	1.72402	5e-05	10.7677	16.0176	1.48756		Protein of unknown function (DUF3537)
AT1G72680	12.4086	21.3549	1.72098	5e-05	16.2583	20.272	1.24687	ATCAD1, CAD1	cinnamyl-alcohol dehydrogenase
AT3G57360	4.23314	7.26932	1.71724	5e-05	6.48668	7.07408	1.09055		unknown protein; BEST Arabidopsis thaliana protein match is: unknown protein (TAIR:AT3G02370.2); Has 122 Blast hits to 122 proteins in 54 species: Archae - 0; Bacteria - 0; Metazoa - 74; Fungi - 4; Plants - 41; Viruses - 0; Other Eukaryotes - 3 (source: NCBI BLink).
AT2G46110	4.86061	8.33792	1.71541	0.0208	5.04954	6.83773	1.35413	KPHMT1	ketopantoate hydroxymethyltransferase 1
AT5G63150	49.3593	84.6042	1.71405	5e-05	51.0177	73.9418	1.44934		unknown protein; FUNCTIONS IN: molecular_function unknown; INVOLVED IN: biological_process unknown; LOCATED IN: mitochondrion; EXPRESSED IN: 22 plant structures; EXPRESSED DURING: 13 growth stages; CONTAINS InterPro DOMAIN/s: Protein of unknown function DUF1713, mitochondria (InterPro:IPR013177); Has 30201 Blast hits to 17322 proteins in 780 species: Archae - 12; Bacteria - 1396; Metazoa - 17338;…
AT4G23020	4.6746	8.00029	1.71144	5e-05	5.62566	7.05583	1.25422	TRM11	unknown protein; FUNCTIONS IN: molecular_function unknown; INVOLVED IN: biological_process unknown; LOCATED IN: cellular_component unknown; BEST Arabidopsis thaliana protein match is: unknown protein (TAIR:AT4G11780.1).
AT5G15870	9.45199	16.1532	1.70897	5e-05	10.1933	12.2175	1.19858		glycosyl hydrolase family 81 protein
AT4G23600	45.2564	77.2528	1.707	5e-05	85.5674	113.481	1.32622	CORI3, JR2	Tyrosine transaminase family protein
AT4G26810	11.6582	19.8918	1.70625	5e-05	14.0361	16.6303	1.18482		SWIB/MDM2 domain superfamily protein
AT1G73390	18.7615	31.9387	1.70235	5e-05	23.9807	33.5605	1.39948		Endosomal targeting BRO1-like domain-containing protein
AT4G39320	6.9553	11.8349	1.70157	5e-05	12.1265	12.7246	1.04932		microtubule-associated protein-related
AT3G24520	13.4233	22.826	1.70048	5e-05	15.2406	21.7316	1.4259	AT-HSFC1, HSFC1	heat shock transcription factor C1
AT4G36500	93.5517	159.044	1.70006	5e-05	135.792	153.604	1.13117		unknown protein; FUNCTIONS IN: molecular_function unknown; INVOLVED IN: biological_process unknown; LOCATED IN: mitochondrion; EXPRESSED IN: 22 plant structures; EXPRESSED DURING: 13 growth stages; BEST Arabidopsis thaliana protein match is: unknown protein (TAIR:AT2G18210.1); Has 50 Blast hits to 50 proteins in 7 species: Archae - 0; Bacteria - 0; Metazoa - 0; Fungi - 0; Plants - 50; Viruses - 0…
AT5G06590	3.92855	6.67463	1.699	5e-05	4.43625	5.55523	1.25224		unknown protein; Has 38 Blast hits to 38 proteins in 14 species: Archae - 0; Bacteria - 2; Metazoa - 0; Fungi - 0; Plants - 36; Viruses - 0; Other Eukaryotes - 0 (source: NCBI BLink).
AT1G26660	10.6497	18.06	1.69582	5e-05	12.9783	15.7211	1.21134		Prefoldin chaperone subunit family protein
AT1G13860	9.60131	16.2171	1.68905	5e-05	8.60077	11.0618	1.28614	QUL1	QUASIMODO2 LIKE 1
AT5G19240	85.7237	144.626	1.68712	5e-05	149.267	112.068	0.750789		Glycoprotein membrane precursor GPI-anchored
AT2G40140	31.5451	52.878	1.67627	5e-05	69.3507	47.5898	0.686219	ATSZF2, CZF1, SZF2	zinc finger (CCCH-type) family protein
AT2G37870	4.40239	7.37632	1.67553	0.00355	11.7754	7.34085	0.623406		Bifunctional inhibitor/lipid-transfer protein/seed storage 2S albumin superfamily protein
AT5G20000	24.0748	40.228	1.67096	5e-05	27.4095	34.7209	1.26675		AAA-type ATPase family protein
AT4G32020	292.831	488.727	1.66897	5e-05	392.642	480.46	1.22366		unknown protein; FUNCTIONS IN: molecular_function unknown; INVOLVED IN: biological_process unknown; LOCATED IN: chloroplast; EXPRESSED IN: 24 plant structures; EXPRESSED DURING: 15 growth stages; BEST Arabidopsis thaliana protein match is: unknown protein (TAIR:AT2G25250.1); Has 65 Blast hits to 65 proteins in 19 species: Archae - 0; Bacteria - 0; Metazoa - 3; Fungi - 8; Plants - 54; Viruses - 0;…
AT1G46480	6.70404	11.1292	1.66007	5e-05	7.96581	10.314	1.29478	WOX4	WUSCHEL related homeobox 4
AT2G03430	9.23377	15.2871	1.65556	0.0083	11.2502	13.4691	1.19723		Ankyrin repeat family protein
AT3G21700	5.65366	9.34864	1.65355	5e-05	6.15951	6.23408	1.01211	ATSGP2	Ras-related small GTP-binding family protein
AT5G18040	10.1715	16.8145	1.65311	5e-05	11.2741	14.0509	1.2463		unknown protein; BEST Arabidopsis thaliana protein match is: unknown protein (TAIR:AT4G29760.1); Has 1807 Blast hits to 1807 proteins in 277 species: Archae - 0; Bacteria - 0; Metazoa - 736; Fungi - 347; Plants - 385; Viruses - 0; Other Eukaryotes - 339 (source: NCBI BLink).
AT2G43800	7.53291	12.4453	1.65212	5e-05	7.97399	9.54769	1.19735		Actin-binding FH2 (formin homology 2) family protein
AT1G59940	5.10196	8.42286	1.6509	0.0001	5.99713	6.68433	1.11459	ARR3	response regulator 3
AT4G18890	6.64736	10.9198	1.64273	5e-05	7.40914	9.25928	1.24971	BEH3	BES1/BZR1 homolog 3
AT1G22470	9.54135	15.6676	1.64207	0.0004	16.907	16.9313	1.00144		unknown protein; BEST Arabidopsis thaliana protein match is: unknown protein (TAIR:AT1G72240.1); Has 1693 Blast hits to 236 proteins in 54 species: Archae - 0; Bacteria - 8; Metazoa - 451; Fungi - 116; Plants - 94; Viruses - 2; Other Eukaryotes - 1022 (source: NCBI BLink).
AT3G60070	4.20154	6.88825	1.63946	5e-05	4.30173	4.98353	1.15849		Major facilitator superfamily protein
AT1G15760	4.14974	6.77261	1.63206	0.00385	4.77353	4.9985	1.04713		Sterile alpha motif (SAM) domain-containing protein
AT4G25480	8.94611	14.5682	1.62844	5e-05	17.5756	14.9605	0.851208	ATCBF3, CBF3, DREB1A	dehydration response element B1A
AT3G29575	12.8121	20.8153	1.62465	5e-05	22.2919	20.0047	0.897398	AFP3	ABI five binding protein 3
AT3G59220	15.571	25.1754	1.61681	5e-05	16.6406	21.2134	1.2748	ATPIRIN1, PRN	pirin
AT5G38300	6.04645	9.77561	1.61675	5e-05	5.79622	6.63468	1.14466		unknown protein; FUNCTIONS IN: molecular_function unknown; INVOLVED IN: biological_process unknown; LOCATED IN: cellular_component unknown; EXPRESSED IN: 12 plant structures; EXPRESSED DURING: 6 growth stages; BEST Arabidopsis thaliana protein match is: unknown protein (TAIR:AT1G67035.2); Has 1807 Blast hits to 1807 proteins in 277 species: Archae - 0; Bacteria - 0; Metazoa - 736; Fungi - 347; Pl…
AT2G41410	85.2977	137.472	1.61167	5e-05	107.149	119.243	1.11287		Calcium-binding EF-hand family protein
AT1G11905	12.1306	19.5139	1.60865	5e-05	11.5553	15.0161	1.2995		B-cell receptor-associated protein 31-like
AT3G01220	7.7269	12.4197	1.60733	5e-05	7.96622	9.09926	1.14223	HB20, ATHB20	homeobox protein 20
AT3G07195	4.96199	7.95495	1.60318	0.00035	6.45532	7.93129	1.22864		RPM1-interacting protein 4 (RIN4) family protein
AT3G13175	11.3941	18.1839	1.59591	5e-05	12.7921	13.3406	1.04288		unknown protein; FUNCTIONS IN: molecular_function unknown; INVOLVED IN: biological_process unknown; LOCATED IN: endomembrane system; EXPRESSED IN: 18 plant structures; EXPRESSED DURING: 12 growth stages; BEST Arabidopsis thaliana protein match is: unknown protein (TAIR:AT4G16400.1); Has 29 Blast hits to 29 proteins in 8 species: Archae - 0; Bacteria - 0; Metazoa - 0; Fungi - 0; Plants - 29; Virus…
AT3G52748	17.8658	28.4623	1.59312	0.0001	24.697	29.0821	1.17756		other RNA
AT3G05890	223.735	354.573	1.58479	5e-05	251.3	263.426	1.04825	RCI2B	Low temperature and salt responsive protein family
AT4G13195	6.094	9.65114	1.58371	0.00055	8.0702	9.84728	1.2202	CLE44	CLAVATA3/ESR-RELATED 44
AT3G46930	4.60546	7.28871	1.58262	5e-05	5.02321	5.99842	1.19414		Protein kinase superfamily protein
AT2G31160	4.36846	6.89843	1.57914	0.00055	6.34648	7.4175	1.16876	LSH3, OBO1	Protein of unknown function (DUF640)
AT5G51640	8.11398	12.8068	1.57836	5e-05	8.60629	10.4304	1.21195	TBL17, YLS7	Plant protein of unknown function (DUF828)
AT1G80240	24.5007	38.6413	1.57715	5e-05	22.383	25.4544	1.13722	DGR1	Protein of unknown function, DUF642
AT1G15660	8.2851	13.0562	1.57587	5e-05	8.44271	10.8033	1.2796	CENP-C	centromere protein C
AT1G79520	7.08917	11.1692	1.57553	5e-05	10.2791	11.4473	1.11365		Cation efflux family protein
AT3G57540	4.03236	6.34919	1.57456	0.0001	5.90276	4.90437	0.83086		Remorin family protein
AT1G30080	4.88385	7.66832	1.57014	5e-05	5.60261	6.67034	1.19058		Glycosyl hydrolase superfamily protein
AT2G46860	6.04985	9.48924	1.56851	0.0004	6.22517	5.64379	0.906608	AtPPa3, PPa3	pyrophosphorylase 3
AT4G02520	225.377	353.502	1.56849	5e-05	305.739	308.286	1.00833	GST2, ATPM24.1, ATPM24, ATGSTF2, GSTF2	glutathione S-transferase PHI 2
AT1G52200	53.6426	84.114	1.56805	5e-05	58.2424	55.6839	0.956072		PLAC8 family protein
AT2G45023	4.00831	6.27599	1.56574	0.0026	6.31162	6.93953	1.09948
AT1G47395	96.2464	150.369	1.56233	5e-05	135.692	125.592	0.925567		unknown protein; FUNCTIONS IN: molecular_function unknown; INVOLVED IN: biological_process unknown; LOCATED IN: endomembrane system; BEST Arabidopsis thaliana protein match is: unknown protein (TAIR:AT1G47400.1); Has 9 Blast hits to 9 proteins in 2 species: Archae - 0; Bacteria - 0; Metazoa - 0; Fungi - 0; Plants - 9; Viruses - 0; Other Eukaryotes - 0 (source: NCBI BLink).
AT1G61340	7.37228	11.5032	1.56034	5e-05	20.5742	7.25934	0.352837	AtFBS1, FBS1	F-box family protein
AT5G59730	4.76645	7.43057	1.55893	0.0016	7.00806	8.59472	1.22641	EXO70H7, ATEXO70H7	exocyst subunit exo70 family protein H7
AT4G10140	16.811	26.1728	1.55688	5e-05	19.058	21.1234	1.10837		unknown protein; FUNCTIONS IN: molecular_function unknown; INVOLVED IN: N-terminal protein myristoylation; EXPRESSED IN: 24 plant structures; EXPRESSED DURING: 15 growth stages; CONTAINS InterPro DOMAIN/s: Protein of unknown function DUF2062 (InterPro:IPR018639); BEST Arabidopsis thaliana protein match is: unknown protein (TAIR:AT1G33490.1); Has 30201 Blast hits to 17322 proteins in 780 species: …
AT4G08940	4.29704	6.68083	1.55475	0.0117	5.21822	6.48342	1.24246		Ubiquitin carboxyl-terminal hydrolase family protein
AT2G39725	10.0619	15.6397	1.55436	0.0003	13.4734	14.4764	1.07444		LYR family of Fe/S cluster biogenesis protein
AT1G69270	7.5738	11.7639	1.55324	5e-05	10.4579	11.8809	1.13607	RPK1	receptor-like protein kinase 1
AT1G77500	5.16552	8.01609	1.55185	5e-05	5.39908	6.5013	1.20415		Protein of unknown function (DUF630 and DUF632)
AT5G10140	2.70127	4.19195	1.55184	0.0042	7.73788	8.413	1.08725	AGL25, FLC, FLF, RSB6	K-box region and MADS-box transcription factor family protein
AT5G24530	13.007	20.1797	1.55146	5e-05	15.5302	17.1115	1.10182	DMR6	2-oxoglutarate (2OG) and Fe(II)-dependent oxygenase superfamily protein
AT5G03080	25.8308	40.0592	1.55083	5e-05	25.0725	32.1875	1.28378	LPPgamma	Phosphatidic acid phosphatase (PAP2) family protein
AT5G57100	11.0159	17.0603	1.54871	5e-05	11.2805	13.7291	1.21706		Nucleotide/sugar transporter family protein
AT3G63300	5.8608	9.06322	1.54641	5e-05	6.06992	7.83162	1.29023	FKD1	FORKED 1
AT1G12770	33.3431	51.5108	1.54487	5e-05	37.0156	43.3651	1.17154	ISE1, EMB1586	P-loop containing nucleoside triphosphate hydrolases superfamily protein
AT3G26960	5.96084	9.20545	1.54432	0.00035	6.00887	7.4019	1.23183		Pollen Ole e 1 allergen and extensin family protein
AT2G39650	6.31133	9.74525	1.54409	5e-05	16.3236	11.7328	0.718763		Protein of unknown function (DUF506)
AT5G61430	4.48728	6.87672	1.53249	0.00015	5.63572	5.07925	0.90126	ATNAC5, ANAC100, NAC100	NAC domain containing protein 100
AT4G17720	22.5001	34.4591	1.53151	5e-05	23.2656	29.7685	1.27951		RNA-binding (RRM/RBD/RNP motifs) family protein
AT4G20330	29.9464	45.8512	1.53111	5e-05	37.2508	41.3646	1.11044		Transcription initiation factor TFIIE, beta subunit
AT1G71050	3.25511	4.97981	1.52984	0.0028	5.33218	6.2545	1.17297	HIPP20	Heavy metal transport/detoxification superfamily protein
AT3G47250	44.5751	68.1485	1.52884	5e-05	49.8025	62.7826	1.26063		Plant protein of unknown function (DUF247)
AT1G45110	4.91204	7.48057	1.52291	0.00015	4.62441	5.84797	1.26459		Tetrapyrrole (Corrin/Porphyrin) Methylases
AT4G30280	40.8615	62.1199	1.52025	5e-05	52.2089	64.8511	1.24215	ATXTH18, XTH18	xyloglucan endotransglucosylase/hydrolase 18
AT2G20410	6.05066	9.16144	1.51412	5e-05	7.11411	8.95996	1.25946		RNA-binding ASCH domain protein
AT1G23220	23.3157	35.2974	1.51389	5e-05	25.011	30.2185	1.20821		Dynein light chain type 1 family protein
AT3G11420	9.68	14.6497	1.5134	5e-05	11.7687	12.3262	1.04737		Protein of unknown function (DUF604)
AT1G67365	5.26847	7.95337	1.50962	0.02425	5.17016	5.58784	1.08079		other RNA
AT5G52810	9.73704	14.6974	1.50943	5e-05	10.991	8.71655	0.793063		NAD(P)-binding Rossmann-fold superfamily protein
AT4G27657	16.409	24.7668	1.50934	0.00155	33.8102	23.9238	0.707591		unknown protein; FUNCTIONS IN: molecular_function unknown; INVOLVED IN: biological_process unknown; LOCATED IN: endomembrane system; EXPRESSED IN: 15 plant structures; EXPRESSED DURING: 9 growth stages; BEST Arabidopsis thaliana protein match is: unknown protein (TAIR:AT5G54145.1); Has 30201 Blast hits to 17322 proteins in 780 species: Archae - 12; Bacteria - 1396; Metazoa - 17338; Fungi - 3422; …
AT4G01720	6.12111	9.22968	1.50784	5e-05	7.56621	8.0005	1.0574	AtWRKY47	WRKY family transcription factor
AT2G43290	66.5107	100.264	1.50749	5e-05	91.7902	77.9848	0.849598	MSS3	Calcium-binding EF-hand family protein
AT5G26030	38.3609	57.8226	1.50733	5e-05	48.3857	58.6079	1.21126	ATFC-I, FC-I, FC1	ferrochelatase 1
AT1G47750	14.8734	22.3397	1.50199	0.0114	16.2297	20.6082	1.26978	PEX11A	peroxin 11A
AT1G34160	4.02904	6.04554	1.50049	0.00015	4.09978	5.28116	1.28816		Tetratricopeptide repeat (TPR)-like superfamily protein

## Sheet: up-classification
Classification of Cold-ATGCN1 up-regulated genes at transcriptional level
LocalID	gl1_CK	gl1_cold	fold change_gl1_cold/gl1_CK	atgcn1-1_CK	atgcn1-1_cold	fold change_atgcn1-1_cold/atgcn1-1_CK	full_name	Description
KEGG_PATHWAY ath03050:Proteasome 3
AT5G20000	24.0748	40.228	1.67096	27.4095	34.7209	1.26675		AAA-type ATPase family protein
AT1G47250	25.8505	45.7156	1.76846	28.7427	40.5398	1.41044	PAF2	20S proteasome alpha subunit F2
AT3G26340	16.8671	30.909	1.8325	19.1938	27.6844	1.44236		N-terminal nucleophile aminohydrolases (Ntn hydrolases) superfamily protein
GOTERM_BP_FAT
response to abscisic acid stimulus 10
AT2G46680	14.0928	31.4446	2.23125	24.6957	21.2385	0.860008	HOMEOBOX 7 (HB-7)	encodes a putative transcription factor that contains a homeodomain closely linked to a leucine zipper motif. Transcript is detected in all tissues examined. Is transcriptionally regulated in an ABA-dependent manner and may act in a signal transduction pathway which mediates a drought response.
AT3G59220	15.571	25.1754	1.61681	16.6406	21.2134	1.2748	PIRIN (PRN)	encodes a cupin-domain containing protein that is similar to pirins which interact with a CCAAT box binding transcription factor. The protein interacts with GPA1 (G protein alpha-subunit) in vitro. Mutants in the gene are affected in germination and early seedling development.
AT2G46270	6.34567	14.3428	2.26026	9.15225	12.1838	1.33124	G-BOX BINDING FACTOR 3 (GBF3)	encodes a bZIP G-box binding protein whose expression is induced by ABA. It has been shown to bind to Adh that contains the G-box and is induced by cold and water deprivation. GBF3 has been shown to be expressed mostly in the root and dark-grown leaves. GBF3 can act as homodimers and as heterodimers with GFB1, GBF2 and GBF4. In addition, GBF3!?s DNA binding activity is enhanced by GIP1, GPRI1 and…
AT4G23600	45.2564	77.2528	1.707	85.5674	113.481	1.32622	CORONATINE INDUCED 1 (CORI3)	Encodes cystine lyase which is expected to be involved in amino acid metabolism, providing the plant with cysteine and the generation of precursors of ethylene biosynthesis. mRNA levels are elevated in response to wounding.
AT4G27410	15.8452	29.9351	1.88921	24.3304	32.4745	1.33473	RESPONSIVE TO DESICCATION 26 (RD26)	Encodes a NAC transcription factor induced in response to dessication. It is localized to the nucleus and acts as a transcriptional activator in ABA-mediated dehydration response.
AT1G76930	71.3568	166.581	2.33448	111.63	152.174	1.3632	EXTENSIN 4 (EXT4)	Encodes an Arabidopsis extensin gene that belongs to cell-wall hydroxyproline-rich glycoproteins. The cross-link of extensins enforces cell wall strength. Transgenic plants overexpressing this gene show an increase in stem thickness.
AT1G76180	709.275	1270.46	1.7912	853.636	1096.68	1.28472	EARLY RESPONSE TO DEHYDRATION 14 (ERD14)	Encodes a dehydrin protein whose expression is induced early on in response to dehydration stress. This gene's expression to cold occurs in two waves, with early induction occurring within 1 h and secondary induction occurring 5 h after the beginning of cold stress. Expression is also induced in response to ABA but not in response to 2,4-D, BA, and GA3. ERD14 protein is capable of binding Ca2+, e…
AT1G45249	13.1596	22.8991	1.7401	14.6412	20.9244	1.42915	ABSCISIC ACID RESPONSIVE ELEMENTS-BINDING FACTOR 2 (ABF2)	Leucine zipper transcription factor that binds to the abscisic acid (ABA)?responsive element (ABRE) motif in the promoter region of ABA-inducible genes. Enhances drought tolerance in vegetative tissues. Required for normal glucose response. Localized in the nucleus. Expressed constitutively in roots, leaf vascular tissues, and hydathodes or in all tissues under stress conditions. It's phosphoryla…
AT5G59310	12.1196	25.523	2.10593	50.6694	52.7506	1.04107	LIPID TRANSFER PROTEIN 4 (LTP4)	Encodes a member of the lipid transfer protein family. Proteins of this family are generally small (~9 kD), basic, expressed abundantly and contain eight Cys residues. The proteins can bind fatty acids and acylCoA esters and can transfer several different phospholipids. They are localized to the cell wall. The mRNA is present in flowers and siliques, and is strongly up-regulated by abscisic acid.…
AT1G69270	7.5738	11.7639	1.55324	10.4579	11.8809	1.13607	RECEPTOR-LIKE PROTEIN KINASE 1 (RPK1)	RPK1 is a leucine-rich receptor-like kinase located in the plasma membrane which is upregulated by abscisic acid, dehydration, high salt, low temperature, but not by other plant hormones. RPK1 knock-out and antisense plants show an ABA-insensitive phenotype. RPK1 plays a role in ABA-controlled cell proliferation and is a regulator of the ABA signal transduction pathway. Overexpression of the LRR …
response to wounding 5
AT5G59820	11.8339	29.4399	2.48776	36.8139	37.046	1.0063	RESPONSIVE TO HIGH LIGHT 41 (RHL41)	Encodes a zinc finger protein involved in high light and cold acclimation. Overexpression of this putative transcription factor increases the expression level of 9 cold-responsive genes and represses the expression level of 15 cold-responsive genes, including CBF genes. Also, lines overexpressing this gene exhibits a small but reproducible increase in freeze tolerance. Because of the repression o…
AT5G20230	57.4534	110.29	1.91964	103.76	91.0583	0.877586	BLUE-COPPER-BINDING PROTEIN (BCB)	Al-stress-induced gene
AT4G23600	45.2564	77.2528	1.707	85.5674	113.481	1.32622	CORONATINE INDUCED 1 (CORI3)	Encodes cystine lyase which is expected to be involved in amino acid metabolism, providing the plant with cysteine and the generation of precursors of ethylene biosynthesis. mRNA levels are elevated in response to wounding.
AT1G76930	71.3568	166.581	2.33448	111.63	152.174	1.3632	EXTENSIN 4 (EXT4)	Encodes an Arabidopsis extensin gene that belongs to cell-wall hydroxyproline-rich glycoproteins. The cross-link of extensins enforces cell wall strength. Transgenic plants overexpressing this gene show an increase in stem thickness.
AT4G22880	2.80493	7.66368	2.73221	4.62438	6.82674	1.47625	LEUCOANTHOCYANIDIN DIOXYGENASE (LDOX)	encodes leucoanthocyanidin dioxygenase, which is involved in proanthocyanin biosynthesis. Mutant analysis suggests that this gene is also involved in vacuole formation.
response to cold 10
AT2G40140	31.5451	52.878	1.67627	69.3507	47.5898	0.686219	(CZF1)	CZF1; CONTAINS InterPro DOMAIN/s: Zinc finger, CCCH-type (InterPro:IPR000571), Ankyrin repeat-containing domain (InterPro:IPR020683), Ankyrin repeat (InterPro:IPR002110); BEST Arabidopsis thaliana protein match is: salt-inducible zinc finger 1 (TAIR:AT3G55980.1); Has 1196 Blast hits to 1143 proteins in 183 species: Archae - 4; Bacteria - 47; Metazoa - 401; Fungi - 61; Plants - 441; Viruses - 2; O…
AT5G59820	11.8339	29.4399	2.48776	36.8139	37.046	1.0063	RESPONSIVE TO HIGH LIGHT 41 (RHL41)	Encodes a zinc finger protein involved in high light and cold acclimation. Overexpression of this putative transcription factor increases the expression level of 9 cold-responsive genes and represses the expression level of 15 cold-responsive genes, including CBF genes. Also, lines overexpressing this gene exhibits a small but reproducible increase in freeze tolerance. Because of the repression o…
AT3G05890	223.735	354.573	1.58479	251.3	263.426	1.04825	RARE-COLD-INDUCIBLE 2B (RCI2B)	RARE-COLD-INDUCIBLE 2B (RCI2B); CONTAINS InterPro DOMAIN/s: Uncharacterised protein family UPF0057 (InterPro:IPR000612); BEST Arabidopsis thaliana protein match is: Low temperature and salt responsive protein family (TAIR:AT3G05880.1); Has 1391 Blast hits to 1391 proteins in 471 species: Archae - 0; Bacteria - 653; Metazoa - 37; Fungi - 280; Plants - 382; Viruses - 0; Other Eukaryotes - 39 (sourc…
AT5G10140	2.70127	4.19195	1.55184	7.73788	8.413	1.08725	FLOWERING LOCUS C (FLC)	MADS-box protein encoded by FLOWERING LOCUS C - transcription factor that functions as a repressor of floral transition and contributes to temperature compensation of the circadian clock. Expression is downregulated during cold treatment. Vernalization, FRI and the autonomous pathway all influence the state of FLC chromatin. Both maternal and paternal alleles are reset by vernalization, but their…
AT4G25480	8.94611	14.5682	1.62844	17.5756	14.9605	0.851208	DEHYDRATION RESPONSE ELEMENT B1A (DREB1A)	encodes a member of the DREB subfamily A-1 of ERF/AP2 transcription factor family (CBF3). The protein contains one AP2 domain. There are six members in this subfamily, including CBF1, CBF2, and CBF3. This gene is involved in response to low temperature and abscisic acid.
AT4G25470	17.2693	39.9738	2.31474	37.573	30.3019	0.806481	C-REPEAT/DRE BINDING FACTOR 2 (CBF2)	Encodes a member of the DREB subfamily A-1 of ERF/AP2 transcription factor family (CBF2). The protein contains one AP2 domain. There are six members in this subfamily, including CBF1, CBF2, and CBF3. This gene is involved in response to low temperature, abscisic acid, and circadian rhythm. Overexpressing this gene leads to increased freeze tolerance and induces the expression level of 85 cold-ind…
AT4G02520	225.377	353.502	1.56849	305.739	308.286	1.00833	GLUTATHIONE S-TRANSFERASE PHI 2 (GSTF2)	Encodes glutathione transferase belonging to the phi class of GSTs. Naming convention according to Wagner et al. (2002). The expression of this gene is upregulated by herbicide safeners such as benoxacor and fenclorim.
AT2G30250	12.2023	22.1838	1.818	19.1525	26.0008	1.35757	WRKY DNA-BINDING PROTEIN 25 (WRKY25)	member of WRKY Transcription Factor; Group I. Located in nucleus. Involved in response to various abiotic stresses - especially salt stress.
AT1G76180	709.275	1270.46	1.7912	853.636	1096.68	1.28472	EARLY RESPONSE TO DEHYDRATION 14 (ERD14)	Encodes a dehydrin protein whose expression is induced early on in response to dehydration stress. This gene's expression to cold occurs in two waves, with early induction occurring within 1 h and secondary induction occurring 5 h after the beginning of cold stress. Expression is also induced in response to ABA but not in response to 2,4-D, BA, and GA3. ERD14 protein is capable of binding Ca2+, e…
AT1G69270	7.5738	11.7639	1.55324	10.4579	11.8809	1.13607	RECEPTOR-LIKE PROTEIN KINASE 1 (RPK1)	RPK1 is a leucine-rich receptor-like kinase located in the plasma membrane which is upregulated by abscisic acid, dehydration, high salt, low temperature, but not by other plant hormones. RPK1 knock-out and antisense plants show an ABA-insensitive phenotype. RPK1 plays a role in ABA-controlled cell proliferation and is a regulator of the ABA signal transduction pathway. Overexpression of the LRR …
response to hormone stimulus 14
AT2G46270	6.34567	14.3428	2.26026	9.15225	12.1838	1.33124	G-BOX BINDING FACTOR 3 (GBF3)	encodes a bZIP G-box binding protein whose expression is induced by ABA. It has been shown to bind to Adh that contains the G-box and is induced by cold and water deprivation. GBF3 has been shown to be expressed mostly in the root and dark-grown leaves. GBF3 can act as homodimers and as heterodimers with GFB1, GBF2 and GBF4. In addition, GBF3!?s DNA binding activity is enhanced by GIP1, GPRI1 and…
AT4G23600	45.2564	77.2528	1.707	85.5674	113.481	1.32622	CORONATINE INDUCED 1 (CORI3)	Encodes cystine lyase which is expected to be involved in amino acid metabolism, providing the plant with cysteine and the generation of precursors of ethylene biosynthesis. mRNA levels are elevated in response to wounding.
AT1G76930	71.3568	166.581	2.33448	111.63	152.174	1.3632	EXTENSIN 4 (EXT4)	Encodes an Arabidopsis extensin gene that belongs to cell-wall hydroxyproline-rich glycoproteins. The cross-link of extensins enforces cell wall strength. Transgenic plants overexpressing this gene show an increase in stem thickness.
AT1G76180	709.275	1270.46	1.7912	853.636	1096.68	1.28472	EARLY RESPONSE TO DEHYDRATION 14 (ERD14)	Encodes a dehydrin protein whose expression is induced early on in response to dehydration stress. This gene's expression to cold occurs in two waves, with early induction occurring within 1 h and secondary induction occurring 5 h after the beginning of cold stress. Expression is also induced in response to ABA but not in response to 2,4-D, BA, and GA3. ERD14 protein is capable of binding Ca2+, e…
AT1G45249	13.1596	22.8991	1.7401	14.6412	20.9244	1.42915	ABSCISIC ACID RESPONSIVE ELEMENTS-BINDING FACTOR 2 (ABF2)	Leucine zipper transcription factor that binds to the abscisic acid (ABA)?responsive element (ABRE) motif in the promoter region of ABA-inducible genes. Enhances drought tolerance in vegetative tissues. Required for normal glucose response. Localized in the nucleus. Expressed constitutively in roots, leaf vascular tissues, and hydathodes or in all tissues under stress conditions. It's phosphoryla…
AT5G59310	12.1196	25.523	2.10593	50.6694	52.7506	1.04107	LIPID TRANSFER PROTEIN 4 (LTP4)	Encodes a member of the lipid transfer protein family. Proteins of this family are generally small (~9 kD), basic, expressed abundantly and contain eight Cys residues. The proteins can bind fatty acids and acylCoA esters and can transfer several different phospholipids. They are localized to the cell wall. The mRNA is present in flowers and siliques, and is strongly up-regulated by abscisic acid.…
AT2G46680	14.0928	31.4446	2.23125	24.6957	21.2385	0.860008	HOMEOBOX 7 (HB-7)	encodes a putative transcription factor that contains a homeodomain closely linked to a leucine zipper motif. Transcript is detected in all tissues examined. Is transcriptionally regulated in an ABA-dependent manner and may act in a signal transduction pathway which mediates a drought response.
AT3G12830	6.16546	11.1422	1.80719	8.08832	9.40037	1.16222	0	SAUR-like auxin-responsive protein family ; CONTAINS InterPro DOMAIN/s: Auxin responsive SAUR protein (InterPro:IPR003676); BEST Arabidopsis thaliana protein match is: SAUR-like auxin-responsive protein family (TAIR:AT1G56150.1); Has 1206 Blast hits to 1201 proteins in 26 species: Archae - 0; Bacteria - 0; Metazoa - 0; Fungi - 0; Plants - 1205; Viruses - 0; Other Eukaryotes - 1 (source: NCBI BLin…
AT4G02520	225.377	353.502	1.56849	305.739	308.286	1.00833	GLUTATHIONE S-TRANSFERASE PHI 2 (GSTF2)	Encodes glutathione transferase belonging to the phi class of GSTs. Naming convention according to Wagner et al. (2002). The expression of this gene is upregulated by herbicide safeners such as benoxacor and fenclorim.
AT3G59220	15.571	25.1754	1.61681	16.6406	21.2134	1.2748	PIRIN (PRN)	encodes a cupin-domain containing protein that is similar to pirins which interact with a CCAAT box binding transcription factor. The protein interacts with GPA1 (G protein alpha-subunit) in vitro. Mutants in the gene are affected in germination and early seedling development.
AT4G27410	15.8452	29.9351	1.88921	24.3304	32.4745	1.33473	RESPONSIVE TO DESICCATION 26 (RD26)	Encodes a NAC transcription factor induced in response to dessication. It is localized to the nucleus and acts as a transcriptional activator in ABA-mediated dehydration response.
AT1G59940	5.10196	8.42286	1.6509	5.99713	6.68433	1.11459	RESPONSE REGULATOR 3 (ARR3)	Type A response regulator highly similar to bacterial two-component response regulators. Rapidly induced by cytokinin. Involved in red-light signaling. Acts redundantly with ARR3 in the control of circadian period in a cytokinin-independent manner.
AT3G01220	7.7269	12.4197	1.60733	7.96622	9.09926	1.14223	HOMEOBOX PROTEIN 20 (HB20)	Encodes a homeodomain leucine zipper class I (HD-Zip I) protein. Expressed during seed germination in the micropylar endosperm and in the root cap, and increases ABA sensitivity and seed dormancy when mutated.
AT1G69270	7.5738	11.7639	1.55324	10.4579	11.8809	1.13607	RECEPTOR-LIKE PROTEIN KINASE 1 (RPK1)	RPK1 is a leucine-rich receptor-like kinase located in the plasma membrane which is upregulated by abscisic acid, dehydration, high salt, low temperature, but not by other plant hormones. RPK1 knock-out and antisense plants show an ABA-insensitive phenotype. RPK1 plays a role in ABA-controlled cell proliferation and is a regulator of the ABA signal transduction pathway. Overexpression of the LRR …
response to light intensity 4
AT5G59820	11.8339	29.4399	2.48776	36.8139	37.046	1.0063	RESPONSIVE TO HIGH LIGHT 41 (RHL41)	Encodes a zinc finger protein involved in high light and cold acclimation. Overexpression of this putative transcription factor increases the expression level of 9 cold-responsive genes and represses the expression level of 15 cold-responsive genes, including CBF genes. Also, lines overexpressing this gene exhibits a small but reproducible increase in freeze tolerance. Because of the repression o…
AT5G20230	57.4534	110.29	1.91964	103.76	91.0583	0.877586	BLUE-COPPER-BINDING PROTEIN (BCB)	Al-stress-induced gene
AT5G59720	9.18486	17.5147	1.9069	11.6749	17.1642	1.47018	HEAT SHOCK PROTEIN 18.2 (HSP18.2)	encodes a low molecular weight heat shock protein that contains the heat shock element in the promoter region. Expression is induced in response to heat shock.
AT3G59220	15.571	25.1754	1.61681	16.6406	21.2134	1.2748	PIRIN (PRN)	encodes a cupin-domain containing protein that is similar to pirins which interact with a CCAAT box binding transcription factor. The protein interacts with GPA1 (G protein alpha-subunit) in vitro. Mutants in the gene are affected in germination and early seedling development.
response to radiation 6
AT5G20230	57.4534	110.29	1.91964	103.76	91.0583	0.877586	BLUE-COPPER-BINDING PROTEIN (BCB)	Al-stress-induced gene
AT5G59820	11.8339	29.4399	2.48776	36.8139	37.046	1.0063	RESPONSIVE TO HIGH LIGHT 41 (RHL41)	Encodes a zinc finger protein involved in high light and cold acclimation. Overexpression of this putative transcription factor increases the expression level of 9 cold-responsive genes and represses the expression level of 15 cold-responsive genes, including CBF genes. Also, lines overexpressing this gene exhibits a small but reproducible increase in freeze tolerance. Because of the repression o…
AT5G28490	3.81398	6.70269	1.7574	3.61858	5.08166	1.40432	LIGHT-DEPENDENT SHORT HYPOCOTYLS 1 (LSH1)	Encodes a nuclear protein that mediates light regulation of seedling development in a phytochrome-dependent manner.
AT1G59940	5.10196	8.42286	1.6509	5.99713	6.68433	1.11459	RESPONSE REGULATOR 3 (ARR3)	Type A response regulator highly similar to bacterial two-component response regulators. Rapidly induced by cytokinin. Involved in red-light signaling. Acts redundantly with ARR3 in the control of circadian period in a cytokinin-independent manner.
AT5G59720	9.18486	17.5147	1.9069	11.6749	17.1642	1.47018	HEAT SHOCK PROTEIN 18.2 (HSP18.2)	encodes a low molecular weight heat shock protein that contains the heat shock element in the promoter region. Expression is induced in response to heat shock.
AT3G59220	15.571	25.1754	1.61681	16.6406	21.2134	1.2748	PIRIN (PRN)	encodes a cupin-domain containing protein that is similar to pirins which interact with a CCAAT box binding transcription factor. The protein interacts with GPA1 (G protein alpha-subunit) in vitro. Mutants in the gene are affected in germination and early seedling development.
response to oxidative stress 8
AT5G18040	10.1715	16.8145	1.65311	11.2741	14.0509	1.2463	0	unknown protein; BEST Arabidopsis thaliana protein match is: unknown protein (TAIR:AT4G29760.1); Has 1807 Blast hits to 1807 proteins in 277 species: Archae - 0; Bacteria - 0; Metazoa - 736; Fungi - 347; Plants - 385; Viruses - 0; Other Eukaryotes - 339 (source: NCBI BLink).
AT5G59820	11.8339	29.4399	2.48776	36.8139	37.046	1.0063	RESPONSIVE TO HIGH LIGHT 41 (RHL41)	Encodes a zinc finger protein involved in high light and cold acclimation. Overexpression of this putative transcription factor increases the expression level of 9 cold-responsive genes and represses the expression level of 15 cold-responsive genes, including CBF genes. Also, lines overexpressing this gene exhibits a small but reproducible increase in freeze tolerance. Because of the repression o…
AT5G20230	57.4534	110.29	1.91964	103.76	91.0583	0.877586	BLUE-COPPER-BINDING PROTEIN (BCB)	Al-stress-induced gene
AT4G08940	4.29704	6.68083	1.55475	5.21822	6.48342	1.24246	0	Ubiquitin carboxyl-terminal hydrolase family protein; CONTAINS InterPro DOMAIN/s: RNA recognition domain, plant (InterPro:IPR021099); BEST Arabidopsis thaliana protein match is: Ubiquitin carboxyl-terminal hydrolase family protein (TAIR:AT4G01037.1); Has 405 Blast hits to 399 proteins in 16 species: Archae - 0; Bacteria - 0; Metazoa - 0; Fungi - 0; Plants - 405; Viruses - 0; Other Eukaryotes - 0 …
AT5G59720	9.18486	17.5147	1.9069	11.6749	17.1642	1.47018	HEAT SHOCK PROTEIN 18.2 (HSP18.2)	encodes a low molecular weight heat shock protein that contains the heat shock element in the promoter region. Expression is induced in response to heat shock.
AT5G26030	38.3609	57.8226	1.50733	48.3857	58.6079	1.21126	FERROCHELATASE 1 (FC1)	encodes ferrochelatase I located in plastids. Involved in heme biosynthesis in non-photosynthetic tissues and induced by oxidative stress in photosynthetic tissues to supply heme for defensive hemoproteins
AT1G52200	53.6426	84.114	1.56805	58.2424	55.6839	0.956072	0	PLAC8 family protein; FUNCTIONS IN: molecular_function unknown; INVOLVED IN: response to oxidative stress; LOCATED IN: plasma membrane; EXPRESSED IN: 10 plant structures; EXPRESSED DURING: 6 growth stages; CONTAINS InterPro DOMAIN/s: Protein of unknown function Cys-rich (InterPro:IPR006461); BEST Arabidopsis thaliana protein match is: PLAC8 family protein (TAIR:AT3G18450.1); Has 632 Blast hits to…
AT5G39580	9.8907	27.4168	2.77199	11.4147	16.5339	1.44847	0	Peroxidase superfamily protein; FUNCTIONS IN: peroxidase activity, heme binding; INVOLVED IN: defense response to fungus, N-terminal protein myristoylation; LOCATED IN: endomembrane system; EXPRESSED IN: 17 plant structures; EXPRESSED DURING: 12 growth stages; CONTAINS InterPro DOMAIN/s: Haem peroxidase (InterPro:IPR010255), Plant peroxidase (InterPro:IPR000823), Haem peroxidase, plant/fungal/bac…
response to water 9
AT2G46680	14.0928	31.4446	7.99107	24.6957	21.2385	0.860008	HOMEOBOX 7 (HB-7)	encodes a putative transcription factor that contains a homeodomain closely linked to a leucine zipper motif. Transcript is detected in all tissues examined. Is transcriptionally regulated in an ABA-dependent manner and may act in a signal transduction pathway which mediates a drought response.
AT1G54410	1618.85	2567.54	3199.52	1798.01	2148.48	1.19492	0	dehydrin family protein; FUNCTIONS IN: molecular_function unknown; INVOLVED IN: response to water, response to stress; LOCATED IN: chloroplast; EXPRESSED IN: 24 plant structures; EXPRESSED DURING: 15 growth stages; Has 604 Blast hits to 498 proteins in 128 species: Archae - 0; Bacteria - 12; Metazoa - 151; Fungi - 65; Plants - 159; Viruses - 0; Other Eukaryotes - 217 (source: NCBI BLink).
AT4G25480	8.94611	14.5682	4.72278	17.5756	14.9605	0.851208	DEHYDRATION RESPONSE ELEMENT B1A (DREB1A)	encodes a member of the DREB subfamily A-1 of ERF/AP2 transcription factor family (CBF3). The protein contains one AP2 domain. There are six members in this subfamily, including CBF1, CBF2, and CBF3. This gene is involved in response to low temperature and abscisic acid.
AT4G27410	15.8452	29.9351	5.59829	24.3304	32.4745	1.33473	RESPONSIVE TO DESICCATION 26 (RD26)	Encodes a NAC transcription factor induced in response to dessication. It is localized to the nucleus and acts as a transcriptional activator in ABA-mediated dehydration response.
AT3G02480	4.71718	10.1561	31.453	31.7876	17.4674	0.549504	0	Late embryogenesis abundant protein (LEA) family protein; BEST Arabidopsis thaliana protein match is: Late embryogenesis abundant protein (LEA) family protein (TAIR:AT5G38760.1); Has 213 Blast hits to 189 proteins in 38 species: Archae - 0; Bacteria - 0; Metazoa - 9; Fungi - 12; Plants - 190; Viruses - 0; Other Eukaryotes - 2 (source: NCBI BLink).
AT1G76180	709.275	1270.46	746.677	853.636	1096.68	1.28472	EARLY RESPONSE TO DEHYDRATION 14 (ERD14)	Encodes a dehydrin protein whose expression is induced early on in response to dehydration stress. This gene's expression to cold occurs in two waves, with early induction occurring within 1 h and secondary induction occurring 5 h after the beginning of cold stress. Expression is also induced in response to ABA but not in response to 2,4-D, BA, and GA3. ERD14 protein is capable of binding Ca2+, e…
AT1G45249	13.1596	22.8991	10.4961	14.6412	20.9244	1.42915	ABSCISIC ACID RESPONSIVE ELEMENTS-BINDING FACTOR 2 (ABF2)	Leucine zipper transcription factor that binds to the abscisic acid (ABA)?responsive element (ABRE) motif in the promoter region of ABA-inducible genes. Enhances drought tolerance in vegetative tissues. Required for normal glucose response. Localized in the nucleus. Expressed constitutively in roots, leaf vascular tissues, and hydathodes or in all tissues under stress conditions. It's phosphoryla…
AT5G59310	12.1196	25.523	24.0436	50.6694	52.7506	1.04107	LIPID TRANSFER PROTEIN 4 (LTP4)	Encodes a member of the lipid transfer protein family. Proteins of this family are generally small (~9 kD), basic, expressed abundantly and contain eight Cys residues. The proteins can bind fatty acids and acylCoA esters and can transfer several different phospholipids. They are localized to the cell wall. The mRNA is present in flowers and siliques, and is strongly up-regulated by abscisic acid.…
AT1G69270	7.5738	11.7639	1.03326	10.4579	11.8809	1.13607	RECEPTOR-LIKE PROTEIN KINASE 1 (RPK1)	RPK1 is a leucine-rich receptor-like kinase located in the plasma membrane which is upregulated by abscisic acid, dehydration, high salt, low temperature, but not by other plant hormones. RPK1 knock-out and antisense plants show an ABA-insensitive phenotype. RPK1 plays a role in ABA-controlled cell proliferation and is a regulator of the ABA signal transduction pathway. Overexpression of the LRR …
response to water deprivation 8
AT2G46680	14.0928	31.4446	2.23125	24.6957	21.2385	0.860008	HOMEOBOX 7 (HB-7)	encodes a putative transcription factor that contains a homeodomain closely linked to a leucine zipper motif. Transcript is detected in all tissues examined. Is transcriptionally regulated in an ABA-dependent manner and may act in a signal transduction pathway which mediates a drought response.
AT4G25480	8.94611	14.5682	1.62844	17.5756	14.9605	0.851208	DEHYDRATION RESPONSE ELEMENT B1A (DREB1A)	encodes a member of the DREB subfamily A-1 of ERF/AP2 transcription factor family (CBF3). The protein contains one AP2 domain. There are six members in this subfamily, including CBF1, CBF2, and CBF3. This gene is involved in response to low temperature and abscisic acid.
AT4G27410	15.8452	29.9351	1.88921	24.3304	32.4745	1.33473	RESPONSIVE TO DESICCATION 26 (RD26)	Encodes a NAC transcription factor induced in response to dessication. It is localized to the nucleus and acts as a transcriptional activator in ABA-mediated dehydration response.
AT3G02480	4.71718	10.1561	2.15299	31.7876	17.4674	0.549504	0	Late embryogenesis abundant protein (LEA) family protein; BEST Arabidopsis thaliana protein match is: Late embryogenesis abundant protein (LEA) family protein (TAIR:AT5G38760.1); Has 213 Blast hits to 189 proteins in 38 species: Archae - 0; Bacteria - 0; Metazoa - 9; Fungi - 12; Plants - 190; Viruses - 0; Other Eukaryotes - 2 (source: NCBI BLink).
AT1G76180	709.275	1270.46	1.7912	853.636	1096.68	1.28472	EARLY RESPONSE TO DEHYDRATION 14 (ERD14)	Encodes a dehydrin protein whose expression is induced early on in response to dehydration stress. This gene's expression to cold occurs in two waves, with early induction occurring within 1 h and secondary induction occurring 5 h after the beginning of cold stress. Expression is also induced in response to ABA but not in response to 2,4-D, BA, and GA3. ERD14 protein is capable of binding Ca2+, e…
AT1G45249	13.1596	22.8991	1.7401	14.6412	20.9244	1.42915	ABSCISIC ACID RESPONSIVE ELEMENTS-BINDING FACTOR 2 (ABF2)	Leucine zipper transcription factor that binds to the abscisic acid (ABA)?responsive element (ABRE) motif in the promoter region of ABA-inducible genes. Enhances drought tolerance in vegetative tissues. Required for normal glucose response. Localized in the nucleus. Expressed constitutively in roots, leaf vascular tissues, and hydathodes or in all tissues under stress conditions. It's phosphoryla…
AT5G59310	12.1196	25.523	2.10593	50.6694	52.7506	1.04107	LIPID TRANSFER PROTEIN 4 (LTP4)	Encodes a member of the lipid transfer protein family. Proteins of this family are generally small (~9 kD), basic, expressed abundantly and contain eight Cys residues. The proteins can bind fatty acids and acylCoA esters and can transfer several different phospholipids. They are localized to the cell wall. The mRNA is present in flowers and siliques, and is strongly up-regulated by abscisic acid.…
AT1G69270	7.5738	11.7639	1.55324	10.4579	11.8809	1.13607	RECEPTOR-LIKE PROTEIN KINASE 1 (RPK1)	RPK1 is a leucine-rich receptor-like kinase located in the plasma membrane which is upregulated by abscisic acid, dehydration, high salt, low temperature, but not by other plant hormones. RPK1 knock-out and antisense plants show an ABA-insensitive phenotype. RPK1 plays a role in ABA-controlled cell proliferation and is a regulator of the ABA signal transduction pathway. Overexpression of the LRR …
transport and localization 12
AT5G59310	12.1196	25.523	2.10593	50.6694	52.7506	1.04107	LIPID TRANSFER PROTEIN 4 (LTP4)	Encodes a member of the lipid transfer protein family. Proteins of this family are generally small (~9 kD), basic, expressed abundantly and contain eight Cys residues. The proteins can bind fatty acids and acylCoA esters and can transfer several different phospholipids. They are localized to the cell wall. The mRNA is present in flowers and siliques, and is strongly up-regulated by abscisic acid.…
AT1G71050	3.25511	4.97981	1.52984	5.33218	6.2545	1.17297	HEAVY METAL ASSOCIATED ISOPRENYLATED PLANT PROTEIN 20 (HIPP20)	Heavy metal transport/detoxification superfamily protein ; FUNCTIONS IN: metal ion binding; INVOLVED IN: metal ion transport; LOCATED IN: cellular_component unknown; EXPRESSED IN: 19 plant structures; EXPRESSED DURING: 13 growth stages; CONTAINS InterPro DOMAIN/s: Heavy metal transport/detoxification protein (InterPro:IPR006121); BEST Arabidopsis thaliana protein match is: Heavy metal transport/d…
AT5G20230	57.4534	110.29	1.91964	103.76	91.0583	0.877586	BLUE-COPPER-BINDING PROTEIN (BCB)	Al-stress-induced gene
AT5G59730	4.76645	7.43057	1.55893	7.00806	8.59472	1.22641	EXOCYST SUBUNIT EXO70 FAMILY PROTEIN H7 (EXO70H7)	A member of EXO70 gene family, putative exocyst subunits, conserved in land plants. Arabidopsis thaliana contains 23 putative EXO70 genes, which can be classified into eight clusters on the phylogenetic tree.
AT5G52750	7.97234	16.7078	2.09571	12.8289	14.4706	1.12797	0	Heavy metal transport/detoxification superfamily protein ; FUNCTIONS IN: metal ion binding; INVOLVED IN: metal ion transport; LOCATED IN: cellular_component unknown; EXPRESSED IN: 20 plant structures; EXPRESSED DURING: 12 growth stages; CONTAINS InterPro DOMAIN/s: Heavy metal transport/detoxification protein (InterPro:IPR006121); BEST Arabidopsis thaliana protein match is: Copper transport protei…
AT3G51860	5.51651	12.6573	2.29445	5.8071	8.12562	1.39926	CATION EXCHANGER 3 (CAX3)	cation exchanger 3 (CAX3); CONTAINS InterPro DOMAIN/s: Sodium/calcium exchanger membrane region (InterPro:IPR004837), Calcium/proton exchanger superfamily (InterPro:IPR004798), Calcium/proton exchanger (InterPro:IPR004713); BEST Arabidopsis thaliana protein match is: cation exchanger 1 (TAIR:AT2G38170.1); Has 3567 Blast hits to 3405 proteins in 1022 species: Archae - 24; Bacteria - 2167; Metazoa …
AT1G79520	7.08917	11.1692	1.57553	10.2791	11.4473	1.11365	0	Cation efflux family protein; FUNCTIONS IN: cation transmembrane transporter activity; INVOLVED IN: cation transport, transmembrane transport; LOCATED IN: membrane; EXPRESSED IN: 18 plant structures; EXPRESSED DURING: 10 growth stages; CONTAINS InterPro DOMAIN/s: Cation efflux protein (InterPro:IPR002524); BEST Arabidopsis thaliana protein match is: Cation efflux family protein (TAIR:AT1G16310.1).
AT1G11905	12.1306	19.5139	1.60865	11.5553	15.0161	1.2995	0	B-cell receptor-associated protein 31-like ; FUNCTIONS IN: molecular_function unknown; INVOLVED IN: intracellular protein transport; LOCATED IN: endomembrane system, integral to membrane, endoplasmic reticulum; CONTAINS InterPro DOMAIN/s: B-cell receptor-associated 31-like (InterPro:IPR008417); BEST Arabidopsis thaliana protein match is: B-cell receptor-associated 31-like (TAIR:AT5G42570.1); Has …
AT1G19970	6.38463	11.1796	1.75102	6.64157	7.9668	1.19954	0	ER lumen protein retaining receptor family protein; FUNCTIONS IN: ER retention sequence binding, receptor activity; INVOLVED IN: protein retention in ER lumen, protein transport; LOCATED IN: integral to membrane; EXPRESSED IN: 23 plant structures; EXPRESSED DURING: 15 growth stages; CONTAINS InterPro DOMAIN/s: ER lumen protein retaining receptor (InterPro:IPR000133); BEST Arabidopsis thaliana pro…
AT2G37870	4.40239	7.37632	1.67553	11.7754	7.34085	0.623406	0	Bifunctional inhibitor/lipid-transfer protein/seed storage 2S albumin superfamily protein; FUNCTIONS IN: lipid binding; INVOLVED IN: lipid transport; LOCATED IN: endomembrane system; EXPRESSED IN: 11 plant structures; EXPRESSED DURING: LP.06 six leaves visible, LP.04 four leaves visible, 4 anthesis, C globular stage, petal differentiation and expansion stage; CONTAINS InterPro DOMAIN/s: Bifunctio…
AT2G22500	26.5445	61.836	2.32953	44.6419	46.3545	1.03836	UNCOUPLING PROTEIN 5 (UCP5)	Encodes one of the mitochondrial dicarboxylate carriers (DIC): DIC1 (AT2G22500), DIC2 (AT4G24570), DIC3 (AT5G09470).
AT1G16310	5.78687	11.4724	1.98249	6.7394	10.0894	1.49708	0	Cation efflux family protein; FUNCTIONS IN: cation transmembrane transporter activity; INVOLVED IN: cation transport, transmembrane transport; LOCATED IN: membrane; EXPRESSED IN: 20 plant structures; EXPRESSED DURING: 7 growth stages; CONTAINS InterPro DOMAIN/s: Cation efflux protein (InterPro:IPR002524); BEST Arabidopsis thaliana protein match is: Cation efflux family protein (TAIR:AT1G79520.1);…
response to biotic stimulus 10
AT5G39580	9.8907	27.4168	2.77199	11.4147	16.5339	1.44847	0	Peroxidase superfamily protein; FUNCTIONS IN: peroxidase activity, heme binding; INVOLVED IN: defense response to fungus, N-terminal protein myristoylation; LOCATED IN: endomembrane system; EXPRESSED IN: 17 plant structures; EXPRESSED DURING: 12 growth stages; CONTAINS InterPro DOMAIN/s: Haem peroxidase (InterPro:IPR010255), Plant peroxidase (InterPro:IPR000823), Haem peroxidase, plant/fungal/bac…
AT1G51660	9.19786	18.811	2.04515	11.3799	15.7593	1.38484	MITOGEN-ACTIVATED PROTEIN KINASE KINASE 4 (MKK4)	Encodes a mitogen-activated map kinase kinase (there are nine in Arabidopsis) involved in innate immunity. This protein activates MPK3/MPK6 and early-defense genes redundantly with MKK5. In plants with both MKK5 and MKK6 levels reduced by RNAi plants, floral organs do not abscise suggestion a role for both proteins in mediating floral organ abscission.
AT2G40140	31.5451	52.878	1.67627	69.3507	47.5898	0.686219	(CZF1)	CZF1; CONTAINS InterPro DOMAIN/s: Zinc finger, CCCH-type (InterPro:IPR000571), Ankyrin repeat-containing domain (InterPro:IPR020683), Ankyrin repeat (InterPro:IPR002110); BEST Arabidopsis thaliana protein match is: salt-inducible zinc finger 1 (TAIR:AT3G55980.1); Has 1196 Blast hits to 1143 proteins in 183 species: Archae - 4; Bacteria - 47; Metazoa - 401; Fungi - 61; Plants - 441; Viruses - 2; O…
AT5G26920	2.98017	12.6237	4.2359	7.52055	6.29254	0.836713	CAM-BINDING PROTEIN 60-LIKE G (CBP60G)	Encodes a calmodulin-binding protein CBP60g (calmodulin binding protein 60-like.g). The calmodulin-binding domain is located near the N-terminus; calmodulin binding is dependent on Ca(2+). Inducible by both bacterial pathogen and MAMP (microbe-associated molecular pattern) treatments. Bacterial growth is enhanced in cbp60g mutants. cbp60g mutants also show defects in salicylic acid (SA) accumulat…
AT3G51860	5.51651	12.6573	2.29445	5.8071	8.12562	1.39926	CATION EXCHANGER 3 (CAX3)	cation exchanger 3 (CAX3); CONTAINS InterPro DOMAIN/s: Sodium/calcium exchanger membrane region (InterPro:IPR004837), Calcium/proton exchanger superfamily (InterPro:IPR004798), Calcium/proton exchanger (InterPro:IPR004713); BEST Arabidopsis thaliana protein match is: cation exchanger 1 (TAIR:AT2G38170.1); Has 3567 Blast hits to 3405 proteins in 1022 species: Archae - 24; Bacteria - 2167; Metazoa …
AT2G14560	10.6688	30.7914	2.88612	8.63187	4.04077	0.468122	LATE UPREGULATED IN RESPONSE TO HYALOPERONOSPORA PARASITICA (LURP1)	Encodes LURP1, a member of the LURP cluster (late upregulated in response to Hyaloperonospora parasitica) which exhibits a pronounced upregulation after recognition of the pathogenic oomycte H. parasitica. LURP1 is required for full basal defense to H. parasitica and resistance to this pathogen mediated by the R-proteins RPP4 and RPP5.
AT5G24530	13.007	20.1797	1.55146	15.5302	17.1115	1.10182	DOWNY MILDEW RESISTANT 6 (DMR6)	Encodes a putative 2OG-Fe(II) oxygenase that is defense-associated but required for susceptibility to downy mildew.
AT3G21220	12.672	22.3712	1.76541	14.7189	20.4914	1.39218	MAP KINASE KINASE 5 (MKK5)	Encodes a mitogen-activated kinase kinase, dual specific protein kinase that is expressed in vegetative tissues and floral buds. Involved in innate immunity. This protein activates MPK3/MPK6 and early-defense genes redundantly with MKK4.In plants with both MKK5 and MKK6 levels reduced by RNAi plants, floral organs do not abscise suggestion a role for both proteins in mediating floral organ abscis…
AT4G14400	4.31925	11.1201	2.57453	3.24521	1.8497	0.569979	ACCELERATED CELL DEATH 6 (ACD6)	encodes a novel protein with putative ankyrin and transmembrane regions. It is a member of one of the largest uncharacterized gene families in higher plants. The gene is involved in resistance to Pseudomonas syringae.
AT1G33960	0.414207	9.83225	23.7376	1.38491	0.323832	0.233829	AVRRPT2-INDUCED GENE 1 (AIG1)	Identified as a gene that is induced by avirulence gene avrRpt2 and RPS2 after infection with Pseudomonas syringae pv maculicola strain ES4326 carrying avrRpt2
response to bacterium 6
AT5G24530	13.007	20.1797	4.85055	15.5302	17.1115	1.10182	DOWNY MILDEW RESISTANT 6 (DMR6)	Encodes a putative 2OG-Fe(II) oxygenase that is defense-associated but required for susceptibility to downy mildew.
AT1G33960	0.414207	9.83225	0.626576	1.38491	0.323832	0.233829	AVRRPT2-INDUCED GENE 1 (AIG1)	Identified as a gene that is induced by avirulence gene avrRpt2 and RPS2 after infection with Pseudomonas syringae pv maculicola strain ES4326 carrying avrRpt2
AT4G02520	225.377	353.502	216.061	305.739	308.286	1.00833	GLUTATHIONE S-TRANSFERASE PHI 2 (GSTF2)	Encodes glutathione transferase belonging to the phi class of GSTs. Naming convention according to Wagner et al. (2002). The expression of this gene is upregulated by herbicide safeners such as benoxacor and fenclorim.
AT4G14400	4.31925	11.1201	1.66883	3.24521	1.8497	0.569979	ACCELERATED CELL DEATH 6 (ACD6)	encodes a novel protein with putative ankyrin and transmembrane regions. It is a member of one of the largest uncharacterized gene families in higher plants. The gene is involved in resistance to Pseudomonas syringae.
AT1G72680	12.4086	21.3549	12.9293	16.2583	20.272	1.24687	CINNAMYL-ALCOHOL DEHYDROGENASE (CAD1)	cinnamyl-alcohol dehydrogenase (CAD1); FUNCTIONS IN: oxidoreductase activity, oxidoreductase activity, acting on the CH-OH group of donors, NAD or NADP as acceptor, zinc ion binding, cofactor binding; INVOLVED IN: lignin biosynthetic process; EXPRESSED IN: 25 plant structures; EXPRESSED DURING: 13 growth stages; CONTAINS InterPro DOMAIN/s: GroES-like (InterPro:IPR011032), D-isomer specific 2-hydr…
AT5G26920	2.98017	12.6237	0.735753	7.52055	6.29254	0.836713	CAM-BINDING PROTEIN 60-LIKE G (CBP60G)	Encodes a calmodulin-binding protein CBP60g (calmodulin binding protein 60-like.g). The calmodulin-binding domain is located near the N-terminus; calmodulin binding is dependent on Ca(2+). Inducible by both bacterial pathogen and MAMP (microbe-associated molecular pattern) treatments. Bacterial growth is enhanced in cbp60g mutants. cbp60g mutants also show defects in salicylic acid (SA) accumulat…
transcription 16
AT4G20330	29.9464	45.8512	1.53111	37.2508	41.3646	1.11044	0	Transcription initiation factor TFIIE, beta subunit; FUNCTIONS IN: RNA polymerase II transcription factor activity; INVOLVED IN: transcription initiation from RNA polymerase II promoter; LOCATED IN: transcription factor TFIIE complex; EXPRESSED IN: 24 plant structures; EXPRESSED DURING: 15 growth stages; CONTAINS InterPro DOMAIN/s: Transcription initiation factor TFIIE, beta subunit (InterPro:IPR…
AT3G56970	15.9917	28.3355	1.77188	17.8903	25.5149	1.42619	(BHLH038)	Encodes a member of the basic helix-loop-helix transcription factor family protein.
AT5G10140	2.70127	4.19195	1.55184	7.73788	8.413	1.08725	FLOWERING LOCUS C (FLC)	MADS-box protein encoded by FLOWERING LOCUS C - transcription factor that functions as a repressor of floral transition and contributes to temperature compensation of the circadian clock. Expression is downregulated during cold treatment. Vernalization, FRI and the autonomous pathway all influence the state of FLC chromatin. Both maternal and paternal alleles are reset by vernalization, but their…
AT2G30250	12.2023	22.1838	1.818	19.1525	26.0008	1.35757	WRKY DNA-BINDING PROTEIN 25 (WRKY25)	member of WRKY Transcription Factor; Group I. Located in nucleus. Involved in response to various abiotic stresses - especially salt stress.
AT2G46270	6.34567	14.3428	2.26026	9.15225	12.1838	1.33124	G-BOX BINDING FACTOR 3 (GBF3)	encodes a bZIP G-box binding protein whose expression is induced by ABA. It has been shown to bind to Adh that contains the G-box and is induced by cold and water deprivation. GBF3 has been shown to be expressed mostly in the root and dark-grown leaves. GBF3 can act as homodimers and as heterodimers with GFB1, GBF2 and GBF4. In addition, GBF3!?s DNA binding activity is enhanced by GIP1, GPRI1 and…
AT1G45249	13.1596	22.8991	1.7401	14.6412	20.9244	1.42915	ABSCISIC ACID RESPONSIVE ELEMENTS-BINDING FACTOR 2 (ABF2)	Leucine zipper transcription factor that binds to the abscisic acid (ABA)?responsive element (ABRE) motif in the promoter region of ABA-inducible genes. Enhances drought tolerance in vegetative tissues. Required for normal glucose response. Localized in the nucleus. Expressed constitutively in roots, leaf vascular tissues, and hydathodes or in all tissues under stress conditions. It's phosphoryla…
AT2G46680	14.0928	31.4446	2.23125	24.6957	21.2385	0.860008	HOMEOBOX 7 (HB-7)	encodes a putative transcription factor that contains a homeodomain closely linked to a leucine zipper motif. Transcript is detected in all tissues examined. Is transcriptionally regulated in an ABA-dependent manner and may act in a signal transduction pathway which mediates a drought response.
AT4G25480	8.94611	14.5682	1.62844	17.5756	14.9605	0.851208	DEHYDRATION RESPONSE ELEMENT B1A (DREB1A)	encodes a member of the DREB subfamily A-1 of ERF/AP2 transcription factor family (CBF3). The protein contains one AP2 domain. There are six members in this subfamily, including CBF1, CBF2, and CBF3. This gene is involved in response to low temperature and abscisic acid.
AT4G25470	17.2693	39.9738	2.31474	37.573	30.3019	0.806481	C-REPEAT/DRE BINDING FACTOR 2 (CBF2)	Encodes a member of the DREB subfamily A-1 of ERF/AP2 transcription factor family (CBF2). The protein contains one AP2 domain. There are six members in this subfamily, including CBF1, CBF2, and CBF3. This gene is involved in response to low temperature, abscisic acid, and circadian rhythm. Overexpressing this gene leads to increased freeze tolerance and induces the expression level of 85 cold-ind…
AT1G46480	6.70404	11.1292	1.66007	7.96581	10.314	1.29478	WUSCHEL RELATED HOMEOBOX 4 (WOX4)	Encodes a WUSCHEL-related homeobox gene family member with 65 amino acids in its homeodomain. Proteins in this family contain a sequence of eight residues (TLPLFPMH) downstream of the homeodomain called the WUS box. This protein also contains an acidic domain approximately 10 residues upstream of the WUS box. Part of the TDIF-TDR-WOX4 signaling pathway that plays a crucial role in the maintenance…
AT4G01720	6.12111	9.22968	1.50784	7.56621	8.0005	1.0574	(WRKY47)	member of WRKY Transcription Factor; Group II-b
AT4G27410	15.8452	29.9351	1.88921	24.3304	32.4745	1.33473	RESPONSIVE TO DESICCATION 26 (RD26)	Encodes a NAC transcription factor induced in response to dessication. It is localized to the nucleus and acts as a transcriptional activator in ABA-mediated dehydration response.
AT1G59940	5.10196	8.42286	1.6509	5.99713	6.68433	1.11459	RESPONSE REGULATOR 3 (ARR3)	Type A response regulator highly similar to bacterial two-component response regulators. Rapidly induced by cytokinin. Involved in red-light signaling. Acts redundantly with ARR3 in the control of circadian period in a cytokinin-independent manner.
AT4G14660	10.2046	17.7455	1.73898	11.097	15.1779	1.36775	(NRPE7)	Non-catalytic subunit specific to DNA-directed RNA polymerase V; homologous to budding yeast RPB7
AT3G24520	13.4233	22.826	1.70048	15.2406	21.7316	1.4259	HEAT SHOCK TRANSCRIPTION FACTOR C1 (HSFC1)	member of Heat Stress Transcription Factor (Hsf) family
AT3G01220	7.7269	12.4197	1.60733	7.96622	9.09926	1.14223	HOMEOBOX PROTEIN 20 (HB20)	Encodes a homeodomain leucine zipper class I (HD-Zip I) protein. Expressed during seed germination in the micropylar endosperm and in the root cap, and increases ABA sensitivity and seed dormancy when mutated.
Proteasome 3
AT5G20000	24.0748	40.228	1.67096	27.4095	34.7209	1.26675	0	AAA-type ATPase family protein; FUNCTIONS IN: hydrolase activity, nucleoside-triphosphatase activity, ATPase activity, nucleotide binding, ATP binding; INVOLVED IN: protein catabolic process, ubiquitin-dependent protein catabolic process; LOCATED IN: proteasome regulatory particle, base subcomplex, proteasome complex, nucleus; EXPRESSED IN: male gametophyte, pollen tube; EXPRESSED DURING: L matur…
AT1G47250	25.8505	45.7156	1.76846	28.7427	40.5398	1.41044	20S PROTEASOME ALPHA SUBUNIT F2 (PAF2)	Encodes 20S proteasome subunit PAF2 (PAF2).
AT3G26340	16.8671	30.909	1.8325	19.1938	27.6844	1.44236	0	N-terminal nucleophile aminohydrolases (Ntn hydrolases) superfamily protein; FUNCTIONS IN: endopeptidase activity, threonine-type endopeptidase activity; INVOLVED IN: proteolysis involved in cellular protein catabolic process, ubiquitin-dependent protein catabolic process; LOCATED IN: proteasome core complex, proteasome complex; EXPRESSED IN: guard cell; CONTAINS InterPro DOMAIN/s: Proteasome, be…
flower development 5
AT1G51660	9.19786	18.811	2.04515	11.3799	15.7593	1.38484	MITOGEN-ACTIVATED PROTEIN KINASE KINASE 4 (MKK4)	Encodes a mitogen-activated map kinase kinase (there are nine in Arabidopsis) involved in innate immunity. This protein activates MPK3/MPK6 and early-defense genes redundantly with MKK5. In plants with both MKK5 and MKK6 levels reduced by RNAi plants, floral organs do not abscise suggestion a role for both proteins in mediating floral organ abscission.
AT5G10140	2.70127	4.19195	1.55184	7.73788	8.413	1.08725	FLOWERING LOCUS C (FLC)	MADS-box protein encoded by FLOWERING LOCUS C - transcription factor that functions as a repressor of floral transition and contributes to temperature compensation of the circadian clock. Expression is downregulated during cold treatment. Vernalization, FRI and the autonomous pathway all influence the state of FLC chromatin. Both maternal and paternal alleles are reset by vernalization, but their…
AT5G66870	3.54932	6.47857	1.8253	3.91228	5.20608	1.3307	ASYMMETRIC LEAVES 2-LIKE 1 (ASL1)	Encodes LOB domain protein whose overexpression results in KNOX gene repression. Overexpression also results in plants with hyponastic leaves, downward pointing flowers and reduced apical dominance. May be involved in the transcriptional regulation of the homeobox gene BP (brevipedicellus) during lateral organ differentiation. Acts together with AS2 in proximal-distal symmetry determination.
AT2G02850	10.8424	20.7779	1.91636	11.5145	17.0097	1.47724	PLANTACYANIN (ARPN)	Encodes plantacyanin one of blue copper proteins. Involved in anther development and pollination. Expressed in the transmitting tract of the pistil.
AT3G21220	12.672	22.3712	1.76541	14.7189	20.4914	1.39218	MAP KINASE KINASE 5 (MKK5)	Encodes a mitogen-activated kinase kinase, dual specific protein kinase that is expressed in vegetative tissues and floral buds. Involved in innate immunity. This protein activates MPK3/MPK6 and early-defense genes redundantly with MKK4.In plants with both MKK5 and MKK6 levels reduced by RNAi plants, floral organs do not abscise suggestion a role for both proteins in mediating floral organ abscis…
cell wall organization 7
AT4G30280	40.8615	62.1199	1.52025	52.2089	64.8511	1.24215	XYLOGLUCAN ENDOTRANSGLUCOSYLASE/HYDROLASE 18 (XTH18)	Encodes a xyloglucan endotransglucosylase/hydrolase with only only the endotransglucosylase (XET; EC 2.4.1.207) activity towards xyloglucan and non-detectable endohydrolytic (XEH; EC 3.2.1.151) activity. Expressed in the mature or basal regions of both the main and lateral roots, but not in the tip of these roots where cell division occurs.
AT1G76930	71.3568	166.581	2.33448	111.63	152.174	1.3632	EXTENSIN 4 (EXT4)	Encodes an Arabidopsis extensin gene that belongs to cell-wall hydroxyproline-rich glycoproteins. The cross-link of extensins enforces cell wall strength. Transgenic plants overexpressing this gene show an increase in stem thickness.
AT4G02330	8.09765	20.19	2.49331	14.2097	16.9109	1.1901	(ATPMEPCRB)	Encodes a pectin methylesterase that is sensitive to chilling stress and brassinosteroid regulation.
AT1G10640	7.72899	13.3596	1.7285	7.65252	10.7414	1.40364	0	Pectin lyase-like superfamily protein; FUNCTIONS IN: polygalacturonase activity; INVOLVED IN: carbohydrate metabolic process; LOCATED IN: cellular_component unknown; EXPRESSED IN: 18 plant structures; EXPRESSED DURING: 11 growth stages; CONTAINS InterPro DOMAIN/s: Pectin lyase fold/virulence factor (InterPro:IPR011050), Parallel beta-helix repeat (InterPro:IPR006626), Glycoside hydrolase, family …
AT5G57530	16.9461	47.1177	2.78043	14.7463	21.5091	1.45861	XYLOGLUCAN ENDOTRANSGLUCOSYLASE/HYDROLASE 12 (XTH12)	xyloglucan endotransglucosylase/hydrolase 12 (XTH12); CONTAINS InterPro DOMAIN/s: Xyloglucan endotransglucosylase/hydrolase (InterPro:IPR016455), Xyloglucan endo-transglycosylase, C-terminal (InterPro:IPR010713), Concanavalin A-like lectin/glucanase, subgroup (InterPro:IPR013320), Concanavalin A-like lectin/glucanase (InterPro:IPR008985), Glycoside hydrolase, family 16 (InterPro:IPR000757), Glyco…
AT4G30290	21.6753	38.0597	1.7559	31.179	37.2675	1.19528	XYLOGLUCAN ENDOTRANSGLUCOSYLASE/HYDROLASE 19 (XTH19)	Encodes a xyloglucan endotransglucosylase/hydrolase with only only the endotransglucosylase (XET; EC 2.4.1.207) activity towards xyloglucan and non-detectable endohydrolytic (XEH; EC 3.2.1.151) activity. Expressed throughout both the main and the lateral root, with intensive expression at the dividing and elongating regions. Is expressed in lateral root primordia but expression ceases after later…
AT2G32990	8.03591	16.9133	2.10472	8.32411	10.7549	1.29202	GLYCOSYL HYDROLASE 9B8 (GH9B8)	glycosyl hydrolase 9B8 (GH9B8); FUNCTIONS IN: hydrolase activity, hydrolyzing O-glycosyl compounds, catalytic activity; INVOLVED IN: carbohydrate metabolic process; LOCATED IN: endomembrane system; EXPRESSED IN: 17 plant structures; EXPRESSED DURING: 11 growth stages; CONTAINS InterPro DOMAIN/s: Six-hairpin glycosidase (InterPro:IPR012341), Glycoside hydrolase, family 9, active site (InterPro:IPR…
abscisic acid mediated signaling 4
AT2G46680	14.0928	31.4446	2.23125	24.6957	21.2385	0.860008	HOMEOBOX 7 (HB-7)	encodes a putative transcription factor that contains a homeodomain closely linked to a leucine zipper motif. Transcript is detected in all tissues examined. Is transcriptionally regulated in an ABA-dependent manner and may act in a signal transduction pathway which mediates a drought response.
AT3G59220	15.571	25.1754	1.61681	16.6406	21.2134	1.2748	PIRIN (PRN)	encodes a cupin-domain containing protein that is similar to pirins which interact with a CCAAT box binding transcription factor. The protein interacts with GPA1 (G protein alpha-subunit) in vitro. Mutants in the gene are affected in germination and early seedling development.
AT1G45249	13.1596	22.8991	1.7401	14.6412	20.9244	1.42915	ABSCISIC ACID RESPONSIVE ELEMENTS-BINDING FACTOR 2 (ABF2)	Leucine zipper transcription factor that binds to the abscisic acid (ABA)?responsive element (ABRE) motif in the promoter region of ABA-inducible genes. Enhances drought tolerance in vegetative tissues. Required for normal glucose response. Localized in the nucleus. Expressed constitutively in roots, leaf vascular tissues, and hydathodes or in all tissues under stress conditions. It's phosphoryla…
AT1G69270	7.5738	11.7639	1.55324	10.4579	11.8809	1.13607	RECEPTOR-LIKE PROTEIN KINASE 1 (RPK1)	RPK1 is a leucine-rich receptor-like kinase located in the plasma membrane which is upregulated by abscisic acid, dehydration, high salt, low temperature, but not by other plant hormones. RPK1 knock-out and antisense plants show an ABA-insensitive phenotype. RPK1 plays a role in ABA-controlled cell proliferation and is a regulator of the ABA signal transduction pathway. Overexpression of the LRR …
defense response, incompatible interaction 4						#DIV/0!
AT1G51660	9.19786	18.811	2.04515	11.3799	15.7593	1.38484	MITOGEN-ACTIVATED PROTEIN KINASE KINASE 4 (MKK4)	Encodes a mitogen-activated map kinase kinase (there are nine in Arabidopsis) involved in innate immunity. This protein activates MPK3/MPK6 and early-defense genes redundantly with MKK5. In plants with both MKK5 and MKK6 levels reduced by RNAi plants, floral organs do not abscise suggestion a role for both proteins in mediating floral organ abscission.
AT4G14400	4.31925	11.1201	2.57453	3.24521	1.8497	0.569979	ACCELERATED CELL DEATH 6 (ACD6)	encodes a novel protein with putative ankyrin and transmembrane regions. It is a member of one of the largest uncharacterized gene families in higher plants. The gene is involved in resistance to Pseudomonas syringae.
AT3G21220	12.672	22.3712	1.76541	14.7189	20.4914	1.39218	MAP KINASE KINASE 5 (MKK5)	Encodes a mitogen-activated kinase kinase, dual specific protein kinase that is expressed in vegetative tissues and floral buds. Involved in innate immunity. This protein activates MPK3/MPK6 and early-defense genes redundantly with MKK4.In plants with both MKK5 and MKK6 levels reduced by RNAi plants, floral organs do not abscise suggestion a role for both proteins in mediating floral organ abscis…
AT5G26920	2.98017	12.6237	4.2359	7.52055	6.29254	0.836713	CAM-BINDING PROTEIN 60-LIKE G (CBP60G)	Encodes a calmodulin-binding protein CBP60g (calmodulin binding protein 60-like.g). The calmodulin-binding domain is located near the N-terminus; calmodulin binding is dependent on Ca(2+). Inducible by both bacterial pathogen and MAMP (microbe-associated molecular pattern) treatments. Bacterial growth is enhanced in cbp60g mutants. cbp60g mutants also show defects in salicylic acid (SA) accumulat…
reproductive process 7
AT5G66870	3.54932	6.47857	1.8253	3.91228	5.20608	1.3307		Encodes LOB domain protein whose overexpression results in KNOX gene repression. Overexpression also results in plants with hyponastic leaves, downward pointing flowers and reduced apical dominance. May be involved in the transcriptional regulation of the homeobox gene BP (brevipedicellus) during lateral organ differentiation. Acts together with AS2 in proximal-distal symmetry determination.
AT1G12770	33.3431	51.5108	1.54487	37.0156	43.3651	1.17154		Encodes a DEAD-box RNA helicase that localizes to mitochondria and is essential for regulating cell-to-cell transport via plasmodesmata.
AT1G51660	9.19786	18.811	2.04515	11.3799	15.7593	1.38484		Encodes a mitogen-activated map kinase kinase (there are nine in Arabidopsis) involved in innate immunity. This protein activates MPK3/MPK6 and early-defense genes redundantly with MKK5. In plants with both MKK5 and MKK6 levels reduced by RNAi plants, floral organs do not abscise suggestion a role for both proteins in mediating floral organ abscission.
AT1G52690	1.98229	14.3716	7.24999	9.6573	13.4629	1.39406		Late embryogenesis abundant protein (LEA) family protein; BEST Arabidopsis thaliana protein match is: Late embryogenesis abundant protein (LEA) family protein (TAIR:AT3G15670.1); Has 2929 Blast hits to 1441 proteins in 420 species: Archae - 10; Bacteria - 766; Metazoa - 298; Fungi - 136; Plants - 1347; Viruses - 16; Other Eukaryotes - 356 (source: NCBI BLink).
AT3G21220	12.672	22.3712	1.76541	14.7189	20.4914	1.39218	MAP KINASE KINASE 5 (MKK5)	Encodes a mitogen-activated kinase kinase, dual specific protein kinase that is expressed in vegetative tissues and floral buds. Involved in innate immunity. This protein activates MPK3/MPK6 and early-defense genes redundantly with MKK4.In plants with both MKK5 and MKK6 levels reduced by RNAi plants, floral organs do not abscise suggestion a role for both proteins in mediating floral organ abscis…
AT5G10140	2.70127	4.19195	1.55184	7.73788	8.413	1.08725	FLOWERING LOCUS C (FLC)	MADS-box protein encoded by FLOWERING LOCUS C - transcription factor that functions as a repressor of floral transition and contributes to temperature compensation of the circadian clock. Expression is downregulated during cold treatment. Vernalization, FRI and the autonomous pathway all influence the state of FLC chromatin. Both maternal and paternal alleles are reset by vernalization, but their…
AT2G02850	10.8424	20.7779	1.91636	11.5145	17.0097	1.47724	PLANTACYANIN (ARPN)	Encodes plantacyanin one of blue copper proteins. Involved in anther development and pollination. Expressed in the transmitting tract of the pistil.
response to heat temperature 1
AT5G59720	9.18486	17.5147	1.9069	11.6749	17.1642	1.47018	HEAT SHOCK PROTEIN 18.2 (HSP18.2)	encodes a low molecular weight heat shock protein that contains the heat shock element in the promoter region. Expression is induced in response to heat shock.
response to organic substance 21
AT5G59820	11.8339	29.4399	2.48776	36.8139	37.046	1.0063	RESPONSIVE TO HIGH LIGHT 41 (RHL41)	Encodes a zinc finger protein involved in high light and cold acclimation. Overexpression of this putative transcription factor increases the expression level of 9 cold-responsive genes and represses the expression level of 15 cold-responsive genes, including CBF genes. Also, lines overexpressing this gene exhibits a small but reproducible increase in freeze tolerance. Because of the repression o…
AT2G40140	31.5451	52.878	1.67627	69.3507	47.5898	0.686219	(CZF1)	CZF1; CONTAINS InterPro DOMAIN/s: Zinc finger, CCCH-type (InterPro:IPR000571), Ankyrin repeat-containing domain (InterPro:IPR020683), Ankyrin repeat (InterPro:IPR002110); BEST Arabidopsis thaliana protein match is: salt-inducible zinc finger 1 (TAIR:AT3G55980.1); Has 1196 Blast hits to 1143 proteins in 183 species: Archae - 4; Bacteria - 47; Metazoa - 401; Fungi - 61; Plants - 441; Viruses - 2; O…
AT2G14560	10.6688	30.7914	2.88612	8.63187	4.04077	0.468122	LATE UPREGULATED IN RESPONSE TO HYALOPERONOSPORA PARASITICA (LURP1)	Encodes LURP1, a member of the LURP cluster (late upregulated in response to Hyaloperonospora parasitica) which exhibits a pronounced upregulation after recognition of the pathogenic oomycte H. parasitica. LURP1 is required for full basal defense to H. parasitica and resistance to this pathogen mediated by the R-proteins RPP4 and RPP5.
AT4G23600	45.2564	77.2528	1.707	85.5674	113.481	1.32622	CORONATINE INDUCED 1 (CORI3)	Encodes cystine lyase which is expected to be involved in amino acid metabolism, providing the plant with cysteine and the generation of precursors of ethylene biosynthesis. mRNA levels are elevated in response to wounding.
AT2G46270	6.34567	14.3428	2.26026	9.15225	12.1838	1.33124	G-BOX BINDING FACTOR 3 (GBF3)	encodes a bZIP G-box binding protein whose expression is induced by ABA. It has been shown to bind to Adh that contains the G-box and is induced by cold and water deprivation. GBF3 has been shown to be expressed mostly in the root and dark-grown leaves. GBF3 can act as homodimers and as heterodimers with GFB1, GBF2 and GBF4. In addition, GBF3!?s DNA binding activity is enhanced by GIP1, GPRI1 and…
AT1G76930	71.3568	166.581	2.33448	111.63	152.174	1.3632	EXTENSIN 4 (EXT4)	Encodes an Arabidopsis extensin gene that belongs to cell-wall hydroxyproline-rich glycoproteins. The cross-link of extensins enforces cell wall strength. Transgenic plants overexpressing this gene show an increase in stem thickness.
AT1G76180	709.275	1270.46	1.7912	853.636	1096.68	1.28472	EARLY RESPONSE TO DEHYDRATION 14 (ERD14)	Encodes a dehydrin protein whose expression is induced early on in response to dehydration stress. This gene's expression to cold occurs in two waves, with early induction occurring within 1 h and secondary induction occurring 5 h after the beginning of cold stress. Expression is also induced in response to ABA but not in response to 2,4-D, BA, and GA3. ERD14 protein is capable of binding Ca2+, e…
AT5G59310	12.1196	25.523	2.10593	50.6694	52.7506	1.04107	LIPID TRANSFER PROTEIN 4 (LTP4)	Encodes a member of the lipid transfer protein family. Proteins of this family are generally small (~9 kD), basic, expressed abundantly and contain eight Cys residues. The proteins can bind fatty acids and acylCoA esters and can transfer several different phospholipids. They are localized to the cell wall. The mRNA is present in flowers and siliques, and is strongly up-regulated by abscisic acid.…
AT1G45249	13.1596	22.8991	1.7401	14.6412	20.9244	1.42915	ABSCISIC ACID RESPONSIVE ELEMENTS-BINDING FACTOR 2 (ABF2)	Leucine zipper transcription factor that binds to the abscisic acid (ABA)?responsive element (ABRE) motif in the promoter region of ABA-inducible genes. Enhances drought tolerance in vegetative tissues. Required for normal glucose response. Localized in the nucleus. Expressed constitutively in roots, leaf vascular tissues, and hydathodes or in all tissues under stress conditions. It's phosphoryla…
AT5G26920	2.98017	12.6237	4.2359	7.52055	6.29254	0.836713	CAM-BINDING PROTEIN 60-LIKE G (CBP60G)	Encodes a calmodulin-binding protein CBP60g (calmodulin binding protein 60-like.g). The calmodulin-binding domain is located near the N-terminus; calmodulin binding is dependent on Ca(2+). Inducible by both bacterial pathogen and MAMP (microbe-associated molecular pattern) treatments. Bacterial growth is enhanced in cbp60g mutants. cbp60g mutants also show defects in salicylic acid (SA) accumulat…
AT2G46680	14.0928	31.4446	2.23125	24.6957	21.2385	0.860008	HOMEOBOX 7 (HB-7)	encodes a putative transcription factor that contains a homeodomain closely linked to a leucine zipper motif. Transcript is detected in all tissues examined. Is transcriptionally regulated in an ABA-dependent manner and may act in a signal transduction pathway which mediates a drought response.
AT3G12830	6.16546	11.1422	1.80719	8.08832	9.40037	1.16222	0	SAUR-like auxin-responsive protein family ; CONTAINS InterPro DOMAIN/s: Auxin responsive SAUR protein (InterPro:IPR003676); BEST Arabidopsis thaliana protein match is: SAUR-like auxin-responsive protein family (TAIR:AT1G56150.1); Has 1206 Blast hits to 1201 proteins in 26 species: Archae - 0; Bacteria - 0; Metazoa - 0; Fungi - 0; Plants - 1205; Viruses - 0; Other Eukaryotes - 1 (source: NCBI BLin…
AT1G21250	5.52923	17.1969	3.11018	5.29195	6.5899	1.24527	CELL WALL-ASSOCIATED KINASE (WAK1)	cell wall-associated kinase, may function as a signaling receptor of extracellular matrix component such as oligogalacturonides.
AT4G02520	225.377	353.502	1.56849	305.739	308.286	1.00833	GLUTATHIONE S-TRANSFERASE PHI 2 (GSTF2)	Encodes glutathione transferase belonging to the phi class of GSTs. Naming convention according to Wagner et al. (2002). The expression of this gene is upregulated by herbicide safeners such as benoxacor and fenclorim.
AT3G59220	15.571	25.1754	1.61681	16.6406	21.2134	1.2748	PIRIN (PRN)	encodes a cupin-domain containing protein that is similar to pirins which interact with a CCAAT box binding transcription factor. The protein interacts with GPA1 (G protein alpha-subunit) in vitro. Mutants in the gene are affected in germination and early seedling development.
AT4G27410	15.8452	29.9351	1.88921	24.3304	32.4745	1.33473	RESPONSIVE TO DESICCATION 26 (RD26)	Encodes a NAC transcription factor induced in response to dessication. It is localized to the nucleus and acts as a transcriptional activator in ABA-mediated dehydration response.
AT1G59940	5.10196	8.42286	1.6509	5.99713	6.68433	1.11459	RESPONSE REGULATOR 3 (ARR3)	Type A response regulator highly similar to bacterial two-component response regulators. Rapidly induced by cytokinin. Involved in red-light signaling. Acts redundantly with ARR3 in the control of circadian period in a cytokinin-independent manner.
AT4G14400	4.31925	11.1201	2.57453	3.24521	1.8497	0.569979	ACCELERATED CELL DEATH 6 (ACD6)	encodes a novel protein with putative ankyrin and transmembrane regions. It is a member of one of the largest uncharacterized gene families in higher plants. The gene is involved in resistance to Pseudomonas syringae.
AT4G22880	2.80493	7.66368	2.73221	4.62438	6.82674	1.47625	LEUCOANTHOCYANIDIN DIOXYGENASE (LDOX)	encodes leucoanthocyanidin dioxygenase, which is involved in proanthocyanin biosynthesis. Mutant analysis suggests that this gene is also involved in vacuole formation.
AT3G01220	7.7269	12.4197	1.60733	7.96622	9.09926	1.14223	HOMEOBOX PROTEIN 20 (HB20)	Encodes a homeodomain leucine zipper class I (HD-Zip I) protein. Expressed during seed germination in the micropylar endosperm and in the root cap, and increases ABA sensitivity and seed dormancy when mutated.
AT1G69270	7.5738	11.7639	1.55324	10.4579	11.8809	1.13607	RECEPTOR-LIKE PROTEIN KINASE 1 (RPK1)	RPK1 is a leucine-rich receptor-like kinase located in the plasma membrane which is upregulated by abscisic acid, dehydration, high salt, low temperature, but not by other plant hormones. RPK1 knock-out and antisense plants show an ABA-insensitive phenotype. RPK1 plays a role in ABA-controlled cell proliferation and is a regulator of the ABA signal transduction pathway. Overexpression of the LRR …
response to abiotic stimulus 22
AT5G59820	11.8339	29.4399	2.48776	36.8139	37.046	1.0063	RESPONSIVE TO HIGH LIGHT 41 (RHL41)	Encodes a zinc finger protein involved in high light and cold acclimation. Overexpression of this putative transcription factor increases the expression level of 9 cold-responsive genes and represses the expression level of 15 cold-responsive genes, including CBF genes. Also, lines overexpressing this gene exhibits a small but reproducible increase in freeze tolerance. Because of the repression o…
AT2G40140	31.5451	52.878	1.67627	69.3507	47.5898	0.686219	(CZF1)	CZF1; CONTAINS InterPro DOMAIN/s: Zinc finger, CCCH-type (InterPro:IPR000571), Ankyrin repeat-containing domain (InterPro:IPR020683), Ankyrin repeat (InterPro:IPR002110); BEST Arabidopsis thaliana protein match is: salt-inducible zinc finger 1 (TAIR:AT3G55980.1); Has 1196 Blast hits to 1143 proteins in 183 species: Archae - 4; Bacteria - 47; Metazoa - 401; Fungi - 61; Plants - 441; Viruses - 2; O…
AT5G20230	57.4534	110.29	1.91964	103.76	91.0583	0.877586	BLUE-COPPER-BINDING PROTEIN (BCB)	Al-stress-induced gene
AT5G10140	2.70127	4.19195	1.55184	7.73788	8.413	1.08725	FLOWERING LOCUS C (FLC)	MADS-box protein encoded by FLOWERING LOCUS C - transcription factor that functions as a repressor of floral transition and contributes to temperature compensation of the circadian clock. Expression is downregulated during cold treatment. Vernalization, FRI and the autonomous pathway all influence the state of FLC chromatin. Both maternal and paternal alleles are reset by vernalization, but their…
AT2G30250	12.2023	22.1838	1.818	19.1525	26.0008	1.35757	WRKY DNA-BINDING PROTEIN 25 (WRKY25)	member of WRKY Transcription Factor; Group I. Located in nucleus. Involved in response to various abiotic stresses - especially salt stress.
AT4G23600	45.2564	77.2528	1.707	85.5674	113.481	1.32622	CORONATINE INDUCED 1 (CORI3)	Encodes cystine lyase which is expected to be involved in amino acid metabolism, providing the plant with cysteine and the generation of precursors of ethylene biosynthesis. mRNA levels are elevated in response to wounding.
AT1G76180	709.275	1270.46	1.7912	853.636	1096.68	1.28472	EARLY RESPONSE TO DEHYDRATION 14 (ERD14)	Encodes a dehydrin protein whose expression is induced early on in response to dehydration stress. This gene's expression to cold occurs in two waves, with early induction occurring within 1 h and secondary induction occurring 5 h after the beginning of cold stress. Expression is also induced in response to ABA but not in response to 2,4-D, BA, and GA3. ERD14 protein is capable of binding Ca2+, e…
AT5G59310	12.1196	25.523	2.10593	50.6694	52.7506	1.04107	LIPID TRANSFER PROTEIN 4 (LTP4)	Encodes a member of the lipid transfer protein family. Proteins of this family are generally small (~9 kD), basic, expressed abundantly and contain eight Cys residues. The proteins can bind fatty acids and acylCoA esters and can transfer several different phospholipids. They are localized to the cell wall. The mRNA is present in flowers and siliques, and is strongly up-regulated by abscisic acid.…
AT1G45249	13.1596	22.8991	1.7401	14.6412	20.9244	1.42915	ABSCISIC ACID RESPONSIVE ELEMENTS-BINDING FACTOR 2 (ABF2)	Leucine zipper transcription factor that binds to the abscisic acid (ABA)?responsive element (ABRE) motif in the promoter region of ABA-inducible genes. Enhances drought tolerance in vegetative tissues. Required for normal glucose response. Localized in the nucleus. Expressed constitutively in roots, leaf vascular tissues, and hydathodes or in all tissues under stress conditions. It's phosphoryla…
AT1G54410	1618.85	2567.54	1.58603	1798.01	2148.48	1.19492	0	dehydrin family protein; FUNCTIONS IN: molecular_function unknown; INVOLVED IN: response to water, response to stress; LOCATED IN: chloroplast; EXPRESSED IN: 24 plant structures; EXPRESSED DURING: 15 growth stages; Has 604 Blast hits to 498 proteins in 128 species: Archae - 0; Bacteria - 12; Metazoa - 151; Fungi - 65; Plants - 159; Viruses - 0; Other Eukaryotes - 217 (source: NCBI BLink).
AT2G46680	14.0928	31.4446	2.23125	24.6957	21.2385	0.860008	HOMEOBOX 7 (HB-7)	encodes a putative transcription factor that contains a homeodomain closely linked to a leucine zipper motif. Transcript is detected in all tissues examined. Is transcriptionally regulated in an ABA-dependent manner and may act in a signal transduction pathway which mediates a drought response.
AT3G05890	223.735	354.573	1.58479	251.3	263.426	1.04825	RARE-COLD-INDUCIBLE 2B (RCI2B)	RARE-COLD-INDUCIBLE 2B (RCI2B); CONTAINS InterPro DOMAIN/s: Uncharacterised protein family UPF0057 (InterPro:IPR000612); BEST Arabidopsis thaliana protein match is: Low temperature and salt responsive protein family (TAIR:AT3G05880.1); Has 1391 Blast hits to 1391 proteins in 471 species: Archae - 0; Bacteria - 653; Metazoa - 37; Fungi - 280; Plants - 382; Viruses - 0; Other Eukaryotes - 39 (sourc…
AT4G25480	8.94611	14.5682	1.62844	17.5756	14.9605	0.851208	DEHYDRATION RESPONSE ELEMENT B1A (DREB1A)	encodes a member of the DREB subfamily A-1 of ERF/AP2 transcription factor family (CBF3). The protein contains one AP2 domain. There are six members in this subfamily, including CBF1, CBF2, and CBF3. This gene is involved in response to low temperature and abscisic acid.
AT4G25470	17.2693	39.9738	2.31474	37.573	30.3019	0.806481	C-REPEAT/DRE BINDING FACTOR 2 (CBF2)	Encodes a member of the DREB subfamily A-1 of ERF/AP2 transcription factor family (CBF2). The protein contains one AP2 domain. There are six members in this subfamily, including CBF1, CBF2, and CBF3. This gene is involved in response to low temperature, abscisic acid, and circadian rhythm. Overexpressing this gene leads to increased freeze tolerance and induces the expression level of 85 cold-ind…
AT5G28490	3.81398	6.70269	1.7574	3.61858	5.08166	1.40432	LIGHT-DEPENDENT SHORT HYPOCOTYLS 1 (LSH1)	Encodes a nuclear protein that mediates light regulation of seedling development in a phytochrome-dependent manner.
AT5G59720	9.18486	17.5147	1.9069	11.6749	17.1642	1.47018	HEAT SHOCK PROTEIN 18.2 (HSP18.2)	encodes a low molecular weight heat shock protein that contains the heat shock element in the promoter region. Expression is induced in response to heat shock.
AT4G02520	225.377	353.502	1.56849	305.739	308.286	1.00833	GLUTATHIONE S-TRANSFERASE PHI 2 (GSTF2)	Encodes glutathione transferase belonging to the phi class of GSTs. Naming convention according to Wagner et al. (2002). The expression of this gene is upregulated by herbicide safeners such as benoxacor and fenclorim.
AT3G59220	15.571	25.1754	1.61681	16.6406	21.2134	1.2748	PIRIN (PRN)	encodes a cupin-domain containing protein that is similar to pirins which interact with a CCAAT box binding transcription factor. The protein interacts with GPA1 (G protein alpha-subunit) in vitro. Mutants in the gene are affected in germination and early seedling development.
AT4G27410	15.8452	29.9351	1.88921	24.3304	32.4745	1.33473	RESPONSIVE TO DESICCATION 26 (RD26)	Encodes a NAC transcription factor induced in response to dessication. It is localized to the nucleus and acts as a transcriptional activator in ABA-mediated dehydration response.
AT1G59940	5.10196	8.42286	1.6509	5.99713	6.68433	1.11459	RESPONSE REGULATOR 3 (ARR3)	Type A response regulator highly similar to bacterial two-component response regulators. Rapidly induced by cytokinin. Involved in red-light signaling. Acts redundantly with ARR3 in the control of circadian period in a cytokinin-independent manner.
AT3G02480	4.71718	10.1561	2.15299	31.7876	17.4674	0.549504	0	Late embryogenesis abundant protein (LEA) family protein; BEST Arabidopsis thaliana protein match is: Late embryogenesis abundant protein (LEA) family protein (TAIR:AT5G38760.1); Has 213 Blast hits to 189 proteins in 38 species: Archae - 0; Bacteria - 0; Metazoa - 9; Fungi - 12; Plants - 190; Viruses - 0; Other Eukaryotes - 2 (source: NCBI BLink).
AT1G69270	7.5738	11.7639	1.55324	10.4579	11.8809	1.13607	RECEPTOR-LIKE PROTEIN KINASE 1 (RPK1)	RPK1 is a leucine-rich receptor-like kinase located in the plasma membrane which is upregulated by abscisic acid, dehydration, high salt, low temperature, but not by other plant hormones. RPK1 knock-out and antisense plants show an ABA-insensitive phenotype. RPK1 plays a role in ABA-controlled cell proliferation and is a regulator of the ABA signal transduction pathway. Overexpression of the LRR …
GOTERM_CC_FAT
nucleus 15
AT2G30250	12.2023	22.1838	1.818	19.1525	26.0008	1.35757	WRKY DNA-BINDING PROTEIN 25 (WRKY25)	member of WRKY Transcription Factor; Group I. Located in nucleus. Involved in response to various abiotic stresses - especially salt stress.
AT1G45249	13.1596	22.8991	1.7401	14.6412	20.9244	1.42915	ABSCISIC ACID RESPONSIVE ELEMENTS-BINDING FACTOR 2 (ABF2)	Leucine zipper transcription factor that binds to the abscisic acid (ABA)?responsive element (ABRE) motif in the promoter region of ABA-inducible genes. Enhances drought tolerance in vegetative tissues. Required for normal glucose response. Localized in the nucleus. Expressed constitutively in roots, leaf vascular tissues, and hydathodes or in all tissues under stress conditions. It's phosphoryla…
AT1G51660	9.19786	18.811	2.04515	11.3799	15.7593	1.38484	MITOGEN-ACTIVATED PROTEIN KINASE KINASE 4 (MKK4)	Encodes a mitogen-activated map kinase kinase (there are nine in Arabidopsis) involved in innate immunity. This protein activates MPK3/MPK6 and early-defense genes redundantly with MKK5. In plants with both MKK5 and MKK6 levels reduced by RNAi plants, floral organs do not abscise suggestion a role for both proteins in mediating floral organ abscission.
AT2G46680	14.0928	31.4446	2.23125	24.6957	21.2385	0.860008	HOMEOBOX 7 (HB-7)	encodes a putative transcription factor that contains a homeodomain closely linked to a leucine zipper motif. Transcript is detected in all tissues examined. Is transcriptionally regulated in an ABA-dependent manner and may act in a signal transduction pathway which mediates a drought response.
AT5G28490	3.81398	6.70269	1.7574	3.61858	5.08166	1.40432	LIGHT-DEPENDENT SHORT HYPOCOTYLS 1 (LSH1)	Encodes a nuclear protein that mediates light regulation of seedling development in a phytochrome-dependent manner.
AT1G59940	5.10196	8.42286	1.6509	5.99713	6.68433	1.11459	RESPONSE REGULATOR 3 (ARR3)	Type A response regulator highly similar to bacterial two-component response regulators. Rapidly induced by cytokinin. Involved in red-light signaling. Acts redundantly with ARR3 in the control of circadian period in a cytokinin-independent manner.
AT5G64600	4.99019	8.77776	1.759	5.74405	7.64094	1.33024	0	O-fucosyltransferase family protein; CONTAINS InterPro DOMAIN/s: GDP-fucose protein O-fucosyltransferase (InterPro:IPR019378); BEST Arabidopsis thaliana protein match is: O-fucosyltransferase family protein (TAIR:AT1G22460.1); Has 35333 Blast hits to 34131 proteins in 2444 species: Archae - 798; Bacteria - 22429; Metazoa - 974; Fungi - 991; Plants - 531; Viruses - 0; Other Eukaryotes - 9610 (sour…
AT5G20000	24.0748	40.228	1.67096	27.4095	34.7209	1.26675	0	AAA-type ATPase family protein; FUNCTIONS IN: hydrolase activity, nucleoside-triphosphatase activity, ATPase activity, nucleotide binding, ATP binding; INVOLVED IN: protein catabolic process, ubiquitin-dependent protein catabolic process; LOCATED IN: proteasome regulatory particle, base subcomplex, proteasome complex, nucleus; EXPRESSED IN: male gametophyte, pollen tube; EXPRESSED DURING: L matur…
AT4G25480	8.94611	14.5682	1.62844	17.5756	14.9605	0.851208	DEHYDRATION RESPONSE ELEMENT B1A (DREB1A)	encodes a member of the DREB subfamily A-1 of ERF/AP2 transcription factor family (CBF3). The protein contains one AP2 domain. There are six members in this subfamily, including CBF1, CBF2, and CBF3. This gene is involved in response to low temperature and abscisic acid.
AT4G27410	15.8452	29.9351	1.88921	24.3304	32.4745	1.33473	RESPONSIVE TO DESICCATION 26 (RD26)	Encodes a NAC transcription factor induced in response to dessication. It is localized to the nucleus and acts as a transcriptional activator in ABA-mediated dehydration response.
AT4G20330	29.9464	45.8512	1.53111	37.2508	41.3646	1.11044	0	Transcription initiation factor TFIIE, beta subunit; FUNCTIONS IN: RNA polymerase II transcription factor activity; INVOLVED IN: transcription initiation from RNA polymerase II promoter; LOCATED IN: transcription factor TFIIE complex; EXPRESSED IN: 24 plant structures; EXPRESSED DURING: 15 growth stages; CONTAINS InterPro DOMAIN/s: Transcription initiation factor TFIIE, beta subunit (InterPro:IPR…
AT3G01220	7.7269	12.4197	1.60733	7.96622	9.09926	1.14223	HOMEOBOX PROTEIN 20 (HB20)	Encodes a homeodomain leucine zipper class I (HD-Zip I) protein. Expressed during seed germination in the micropylar endosperm and in the root cap, and increases ABA sensitivity and seed dormancy when mutated.
AT4G25470	17.2693	39.9738	2.31474	37.573	30.3019	0.806481	C-REPEAT/DRE BINDING FACTOR 2 (CBF2)	Encodes a member of the DREB subfamily A-1 of ERF/AP2 transcription factor family (CBF2). The protein contains one AP2 domain. There are six members in this subfamily, including CBF1, CBF2, and CBF3. This gene is involved in response to low temperature, abscisic acid, and circadian rhythm. Overexpressing this gene leads to increased freeze tolerance and induces the expression level of 85 cold-ind…
AT1G15660	8.2851	13.0562	1.57587	8.44271	10.8033	1.2796	CENTROMERE PROTEIN C (CENP-C)	Encodes a homologue of the human centromeric protein C (CENP-C). CENP-C co-localizes with the 180 bp centromeric regions of chromosomes throughout the cell cycle, but does not completely cover the 180 bp regions.
AT5G43250	10.9382	19.5543	1.7877	9.97336	12.9641	1.29987	NUCLEAR FACTOR Y, SUBUNIT C13 (NF-YC13)	nuclear factor Y, subunit C13 (NF-YC13); FUNCTIONS IN: DNA binding, sequence-specific DNA binding transcription factor activity; INVOLVED IN: regulation of transcription, DNA-dependent; LOCATED IN: nucleus, intracellular; CONTAINS InterPro DOMAIN/s: Transcription factor CBF/NF-Y/archaeal histone (InterPro:IPR003958), Histone-fold (InterPro:IPR009072); BEST Arabidopsis thaliana protein match is: n…
plasma membrane 12
AT1G09960	4.30406	7.64336	1.77585	4.70742	5.75045	1.22157	SUCROSE TRANSPORTER 4 (SUT4)	low affinity (10mM) sucrose transporter in sieve elements (phloem)
AT1G52200	53.6426	84.114	1.56805	58.2424	55.6839	0.956072	0	PLAC8 family protein; FUNCTIONS IN: molecular_function unknown; INVOLVED IN: response to oxidative stress; LOCATED IN: plasma membrane; EXPRESSED IN: 10 plant structures; EXPRESSED DURING: 6 growth stages; CONTAINS InterPro DOMAIN/s: Protein of unknown function Cys-rich (InterPro:IPR006461); BEST Arabidopsis thaliana protein match is: PLAC8 family protein (TAIR:AT3G18450.1); Has 632 Blast hits to…
AT1G32190	4.69934	8.26516	1.75879	5.54706	7.38641	1.33159	0	alpha/beta-Hydrolases superfamily protein; FUNCTIONS IN: hydrolase activity; INVOLVED IN: N-terminal protein myristoylation; LOCATED IN: plasma membrane; EXPRESSED IN: 14 plant structures; EXPRESSED DURING: 8 growth stages; CONTAINS InterPro DOMAIN/s: Phospholipase/carboxylesterase (InterPro:IPR003140); BEST Arabidopsis thaliana protein match is: alpha/beta-Hydrolases superfamily protein (TAIR:AT…
AT4G39320	6.9553	11.8349	1.70157	12.1265	12.7246	1.04932	0	microtubule-associated protein-related; FUNCTIONS IN: molecular_function unknown; INVOLVED IN: biological_process unknown; LOCATED IN: plasma membrane; EXPRESSED IN: 13 plant structures; EXPRESSED DURING: 6 growth stages; Has 30201 Blast hits to 17322 proteins in 780 species: Archae - 12; Bacteria - 1396; Metazoa - 17338; Fungi - 3422; Plants - 5037; Viruses - 0; Other Eukaryotes - 2996 (source: …
AT1G69270	7.5738	11.7639	1.55324	10.4579	11.8809	1.13607	RECEPTOR-LIKE PROTEIN KINASE 1 (RPK1)	RPK1 is a leucine-rich receptor-like kinase located in the plasma membrane which is upregulated by abscisic acid, dehydration, high salt, low temperature, but not by other plant hormones. RPK1 knock-out and antisense plants show an ABA-insensitive phenotype. RPK1 plays a role in ABA-controlled cell proliferation and is a regulator of the ABA signal transduction pathway. Overexpression of the LRR …
AT2G43800	7.53291	12.4453	1.65212	7.97399	9.54769	1.19735	0	Actin-binding FH2 (formin homology 2) family protein; FUNCTIONS IN: actin binding; INVOLVED IN: cellular component organization, actin cytoskeleton organization; LOCATED IN: plasma membrane; EXPRESSED IN: 21 plant structures; EXPRESSED DURING: 13 growth stages; CONTAINS InterPro DOMAIN/s: Actin-binding FH2/DRF autoregulatory (InterPro:IPR003104), Actin-binding FH2 (InterPro:IPR015425); BEST Arabi…
AT1G21250	5.52923	17.1969	3.11018	5.29195	6.5899	1.24527	CELL WALL-ASSOCIATED KINASE (WAK1)	cell wall-associated kinase, may function as a signaling receptor of extracellular matrix component such as oligogalacturonides.
AT2G41410	85.2977	137.472	1.61167	107.149	119.243	1.11287	0	Calcium-binding EF-hand family protein; FUNCTIONS IN: calcium ion binding; LOCATED IN: plasma membrane; EXPRESSED IN: 23 plant structures; EXPRESSED DURING: 14 growth stages; CONTAINS InterPro DOMAIN/s: EF-Hand 1, calcium-binding site (InterPro:IPR018247), EF-HAND 2 (InterPro:IPR018249), EF-hand-like domain (InterPro:IPR011992), Calcium-binding EF-hand (InterPro:IPR002048), EF-hand (InterPro:IPR0…
AT1G79520	7.08917	11.1692	1.57553	10.2791	11.4473	1.11365	0	Cation efflux family protein; FUNCTIONS IN: cation transmembrane transporter activity; INVOLVED IN: cation transport, transmembrane transport; LOCATED IN: membrane; EXPRESSED IN: 18 plant structures; EXPRESSED DURING: 10 growth stages; CONTAINS InterPro DOMAIN/s: Cation efflux protein (InterPro:IPR002524); BEST Arabidopsis thaliana protein match is: Cation efflux family protein (TAIR:AT1G16310.1).
AT3G03560	12.7463	22.2329	1.74427	13.3405	18.839	1.41217	0	unknown protein; LOCATED IN: plasma membrane; EXPRESSED IN: 22 plant structures; EXPRESSED DURING: 13 growth stages; BEST Arabidopsis thaliana protein match is: unknown protein (TAIR:AT5G23490.1); Has 157 Blast hits to 146 proteins in 38 species: Archae - 3; Bacteria - 14; Metazoa - 8; Fungi - 0; Plants - 120; Viruses - 0; Other Eukaryotes - 12 (source: NCBI BLink).
AT1G13860	9.60131	16.2171	1.68905	8.60077	11.0618	1.28614	QUASIMODO2 LIKE 1 (QUL1)	Encodes QUASIMODO2 LIKE1 (QUL1), a paralog of QUASIMODO2 (QUA2). AT1G78240 (QUA2), AT1G13860 (QUL1) and AT2G03480 (QUL2) form a clade with a possible role in plant vasculature development.
AT4G02520	225.377	353.502	1.56849	305.739	308.286	1.00833	GLUTATHIONE S-TRANSFERASE PHI 2 (GSTF2)	Encodes glutathione transferase belonging to the phi class of GSTs. Naming convention according to Wagner et al. (2002). The expression of this gene is upregulated by herbicide safeners such as benoxacor and fenclorim.
endomembrane system 21
AT5G03210	3.40331	11.3643	3.33917	16.3034	7.50825	0.460533	DBP-INTERACTING PROTEIN 2 (DIP2)	Encodes a small polypeptide contributing to resistance to potyvirus.
AT3G13432	3.4221	6.82505	1.9944	6.14745	8.88958	1.44606	0	unknown protein; FUNCTIONS IN: molecular_function unknown; INVOLVED IN: biological_process unknown; LOCATED IN: endomembrane system; Has 3 Blast hits to 3 proteins in 2 species: Archae - 0; Bacteria - 0; Metazoa - 0; Fungi - 0; Plants - 3; Viruses - 0; Other Eukaryotes - 0 (source: NCBI BLink).
AT3G28007	2.01809	5.84467	2.89614	4.99899	5.58975	1.11818	(SWEET4)	Nodulin MtN3 family protein; LOCATED IN: endomembrane system, integral to membrane, membrane; EXPRESSED IN: 15 plant structures; EXPRESSED DURING: 8 growth stages; CONTAINS InterPro DOMAIN/s: MtN3/saliva-related transmembrane protein, conserved region (InterPro:IPR018169), RAG1-activating protein 1 homologue (InterPro:IPR018179), RAG1-activating protein-1-related (InterPro:IPR004316); BEST Arabid…
AT1G47395	96.2464	150.369	1.56233	135.692	125.592	0.925567	0	unknown protein; FUNCTIONS IN: molecular_function unknown; INVOLVED IN: biological_process unknown; LOCATED IN: endomembrane system; BEST Arabidopsis thaliana protein match is: unknown protein (TAIR:AT1G47400.1); Has 9 Blast hits to 9 proteins in 2 species: Archae - 0; Bacteria - 0; Metazoa - 0; Fungi - 0; Plants - 9; Viruses - 0; Other Eukaryotes - 0 (source: NCBI BLink).
AT4G20860	27.1854	54.5561	2.00682	39.6087	59.2177	1.49507	0	FAD-binding Berberine family protein; FUNCTIONS IN: electron carrier activity, oxidoreductase activity, FAD binding, catalytic activity; INVOLVED IN: response to cyclopentenone; LOCATED IN: endomembrane system; EXPRESSED IN: 10 plant structures; EXPRESSED DURING: LP.06 six leaves visible, LP.04 four leaves visible, 4 anthesis, LP.10 ten leaves visible, LP.08 eight leaves visible; CONTAINS InterPr…
AT3G13175	11.3941	18.1839	1.59591	12.7921	13.3406	1.04288	0	unknown protein; FUNCTIONS IN: molecular_function unknown; INVOLVED IN: biological_process unknown; LOCATED IN: endomembrane system; EXPRESSED IN: 18 plant structures; EXPRESSED DURING: 12 growth stages; BEST Arabidopsis thaliana protein match is: unknown protein (TAIR:AT4G16400.1); Has 29 Blast hits to 29 proteins in 8 species: Archae - 0; Bacteria - 0; Metazoa - 0; Fungi - 0; Plants - 29; Virus…
AT5G45780	4.45916	8.29944	1.86121	4.5656	6.70503	1.4686	0	Leucine-rich repeat protein kinase family protein; FUNCTIONS IN: protein serine/threonine kinase activity, kinase activity, ATP binding; INVOLVED IN: transmembrane receptor protein tyrosine kinase signaling pathway, protein amino acid phosphorylation; LOCATED IN: endomembrane system; EXPRESSED IN: 6 plant structures; EXPRESSED DURING: F mature embryo stage, petal differentiation and expansion sta…
AT2G16595	4.90894	10.4784	2.13455	6.10811	7.79343	1.27592	0	Translocon-associated protein (TRAP), alpha subunit; FUNCTIONS IN: molecular_function unknown; INVOLVED IN: biological_process unknown; LOCATED IN: endomembrane system, endoplasmic reticulum; EXPRESSED IN: 20 plant structures; EXPRESSED DURING: 13 growth stages; CONTAINS InterPro DOMAIN/s: Translocon-associated protein (TRAP), alpha subunit (InterPro:IPR005595); BEST Arabidopsis thaliana protein …
AT1G51800	5.97372	10.7576	1.80082	5.94844	8.44087	1.41901	IMPAIRED OOMYCETE SUSCEPTIBILITY 1 (IOS1)	The gene encodes a putative member of the LRR-RLK protein family. Expressin and mutant analysis revealed that it contributes to the interaction between Arabidopsis and Hyaloperonospora arabidopsidis. and
AT1G14730	6.07475	11.4119	1.87857	8.02323	10.3843	1.29428	0	Cytochrome b561/ferric reductase transmembrane protein family; LOCATED IN: endomembrane system, integral to membrane; EXPRESSED IN: 16 plant structures; EXPRESSED DURING: 7 growth stages; CONTAINS InterPro DOMAIN/s: Cytochrome b561, eukaryote (InterPro:IPR004877), Cytochrome b561/ferric reductase transmembrane (InterPro:IPR006593); BEST Arabidopsis thaliana protein match is: Cytochrome b561/ferri…
AT5G19240	85.7237	144.626	1.68712	149.267	112.068	0.750789	0	Glycoprotein membrane precursor GPI-anchored; FUNCTIONS IN: molecular_function unknown; INVOLVED IN: biological_process unknown; LOCATED IN: endomembrane system; EXPRESSED IN: 24 plant structures; EXPRESSED DURING: 14 growth stages; BEST Arabidopsis thaliana protein match is: Glycoprotein membrane precursor GPI-anchored (TAIR:AT5G19230.1); Has 1807 Blast hits to 1807 proteins in 277 species: Arch…
AT3G26960	5.96084	9.20545	1.54432	6.00887	7.4019	1.23183	0	Pollen Ole e 1 allergen and extensin family protein; FUNCTIONS IN: molecular_function unknown; INVOLVED IN: biological_process unknown; LOCATED IN: endomembrane system; EXPRESSED IN: 21 plant structures; EXPRESSED DURING: 13 growth stages; CONTAINS InterPro DOMAIN/s: Pollen Ole e 1 allergen/extensin (InterPro:IPR006041); BEST Arabidopsis thaliana protein match is: Pollen Ole e 1 allergen and exte…
AT1G30080	4.88385	7.66832	1.57014	5.60261	6.67034	1.19058	0	Glycosyl hydrolase superfamily protein; FUNCTIONS IN: cation binding, hydrolase activity, hydrolyzing O-glycosyl compounds, catalytic activity; INVOLVED IN: carbohydrate metabolic process; LOCATED IN: endomembrane system; EXPRESSED IN: 9 plant structures; EXPRESSED DURING: 4 anthesis, F mature embryo stage, petal differentiation and expansion stage, E expanded cotyledon stage, D bilateral stage; …
AT5G44578	6.71819	14.7485	2.1953	8.53143	11.9722	1.40331	0	unknown protein; FUNCTIONS IN: molecular_function unknown; INVOLVED IN: biological_process unknown; LOCATED IN: endomembrane system; Has 15 Blast hits to 15 proteins in 2 species: Archae - 0; Bacteria - 0; Metazoa - 0; Fungi - 0; Plants - 15; Viruses - 0; Other Eukaryotes - 0 (source: NCBI BLink).
AT1G23330	7.72568	13.9047	1.7998	7.99133	11.9295	1.49281	0	alpha/beta-Hydrolases superfamily protein; FUNCTIONS IN: molecular_function unknown; INVOLVED IN: biological_process unknown; LOCATED IN: endomembrane system; EXPRESSED IN: 22 plant structures; EXPRESSED DURING: 13 growth stages; BEST Arabidopsis thaliana protein match is: alpha/beta-Hydrolases superfamily protein (TAIR:AT1G10740.4); Has 777 Blast hits to 777 proteins in 229 species: Archae - 0; …
AT1G11905	12.1306	19.5139	1.60865	11.5553	15.0161	1.2995	0	B-cell receptor-associated protein 31-like ; FUNCTIONS IN: molecular_function unknown; INVOLVED IN: intracellular protein transport; LOCATED IN: endomembrane system, integral to membrane, endoplasmic reticulum; CONTAINS InterPro DOMAIN/s: B-cell receptor-associated 31-like (InterPro:IPR008417); BEST Arabidopsis thaliana protein match is: B-cell receptor-associated 31-like (TAIR:AT5G42570.1); Has …
AT1G65500	6.68789	11.8365	1.76984	7.61033	5.10516	0.67082	0	unknown protein; FUNCTIONS IN: molecular_function unknown; INVOLVED IN: biological_process unknown; LOCATED IN: endomembrane system; EXPRESSED IN: 14 plant structures; EXPRESSED DURING: 9 growth stages; BEST Arabidopsis thaliana protein match is: unknown protein (TAIR:AT1G65486.1); Has 23 Blast hits to 23 proteins in 2 species: Archae - 0; Bacteria - 0; Metazoa - 0; Fungi - 0; Plants - 23; Viruse…
AT3G54085	22.7081	39.6565	1.74636	25.9969	31.8748	1.2261	0	Yos1-like protein; FUNCTIONS IN: molecular_function unknown; INVOLVED IN: biological_process unknown; LOCATED IN: endomembrane system; CONTAINS InterPro DOMAIN/s: Yos1-like (InterPro:IPR013880); BEST Arabidopsis thaliana protein match is: Yos1-like protein (TAIR:AT2G37975.1); Has 203 Blast hits to 203 proteins in 88 species: Archae - 0; Bacteria - 0; Metazoa - 105; Fungi - 32; Plants - 51; Viruse…
AT2G37870	4.40239	7.37632	1.67553	11.7754	7.34085	0.623406	0	Bifunctional inhibitor/lipid-transfer protein/seed storage 2S albumin superfamily protein; FUNCTIONS IN: lipid binding; INVOLVED IN: lipid transport; LOCATED IN: endomembrane system; EXPRESSED IN: 11 plant structures; EXPRESSED DURING: LP.06 six leaves visible, LP.04 four leaves visible, 4 anthesis, C globular stage, petal differentiation and expansion stage; CONTAINS InterPro DOMAIN/s: Bifunctio…
AT4G27657	16.409	24.7668	1.50934	33.8102	23.9238	0.707591	0	unknown protein; FUNCTIONS IN: molecular_function unknown; INVOLVED IN: biological_process unknown; LOCATED IN: endomembrane system; EXPRESSED IN: 15 plant structures; EXPRESSED DURING: 9 growth stages; BEST Arabidopsis thaliana protein match is: unknown protein (TAIR:AT5G54145.1); Has 30201 Blast hits to 17322 proteins in 780 species: Archae - 12; Bacteria - 1396; Metazoa - 17338; Fungi - 3422; …
AT5G39580	9.8907	27.4168	2.77199	11.4147	16.5339	1.44847	0	Peroxidase superfamily protein; FUNCTIONS IN: peroxidase activity, heme binding; INVOLVED IN: defense response to fungus, N-terminal protein myristoylation; LOCATED IN: endomembrane system; EXPRESSED IN: 17 plant structures; EXPRESSED DURING: 12 growth stages; CONTAINS InterPro DOMAIN/s: Haem peroxidase (InterPro:IPR010255), Plant peroxidase (InterPro:IPR000823), Haem peroxidase, plant/fungal/bac…
chloroplast 10
AT5G26030	38.3609	57.8226	1.50733	48.3857	58.6079	1.21126	FERROCHELATASE 1 (FC1)	encodes ferrochelatase I located in plastids. Involved in heme biosynthesis in non-photosynthetic tissues and induced by oxidative stress in photosynthetic tissues to supply heme for defensive hemoproteins
AT2G25625	5.60514	13.4733	2.40372	9.42977	13.6554	1.44812	0	unknown protein; FUNCTIONS IN: molecular_function unknown; INVOLVED IN: biological_process unknown; LOCATED IN: chloroplast; EXPRESSED IN: 10 plant structures; EXPRESSED DURING: LP.06 six leaves visible, LP.04 four leaves visible, 4 anthesis, petal differentiation and expansion stage; Has 24 Blast hits to 24 proteins in 9 species: Archae - 0; Bacteria - 0; Metazoa - 0; Fungi - 0; Plants - 24; Vir…
AT4G32020	292.831	488.727	1.66897	392.642	480.46	1.22366	0	unknown protein; FUNCTIONS IN: molecular_function unknown; INVOLVED IN: biological_process unknown; LOCATED IN: chloroplast; EXPRESSED IN: 24 plant structures; EXPRESSED DURING: 15 growth stages; BEST Arabidopsis thaliana protein match is: unknown protein (TAIR:AT2G25250.1); Has 65 Blast hits to 65 proteins in 19 species: Archae - 0; Bacteria - 0; Metazoa - 3; Fungi - 8; Plants - 54; Viruses - 0;…
AT1G80450	4.36306	9.51	2.17967	6.52259	8.94925	1.37204	0	VQ motif-containing protein; FUNCTIONS IN: molecular_function unknown; INVOLVED IN: biological_process unknown; LOCATED IN: chloroplast; EXPRESSED IN: 14 plant structures; EXPRESSED DURING: 7 growth stages; CONTAINS InterPro DOMAIN/s: VQ (InterPro:IPR008889); BEST Arabidopsis thaliana protein match is: VQ motif-containing protein (TAIR:AT1G28280.2); Has 128 Blast hits to 128 proteins in 13 specie…
AT5G15190	5.24497	10.6606	2.03253	11.8493	9.4095	0.794098	0	unknown protein; FUNCTIONS IN: molecular_function unknown; INVOLVED IN: biological_process unknown; LOCATED IN: chloroplast; EXPRESSED IN: 17 plant structures; EXPRESSED DURING: LP.04 four leaves visible, 4 anthesis, petal differentiation and expansion stage, E expanded cotyledon stage, D bilateral stage; Has 7 Blast hits to 7 proteins in 3 species: Archae - 0; Bacteria - 0; Metazoa - 0; Fungi - …
AT5G26230	6.76049	12.8876	1.90631	10.0865	14.9833	1.48548	MEMBRANE-ASSOCIATED KINASE REGULATOR 1 (MAKR1)	Encodes a member of the MAKR (MEMBRANE-ASSOCIATED KINASE REGULATOR) gene family. MAKRs have putative kinase interacting motifs and membrane localization signals. Known members include: AT5G26230 (MAKR1), AT1G64080 (MAKR2), AT2G37380 (MAKR3), AT2G39370 (MAKR4), AT5G52870 (MAKR5) and AT5G52900 (MAKR6).
AT3G28220	11.1655	20.2587	1.81441	31.7029	37.0229	1.16781	0	TRAF-like family protein; FUNCTIONS IN: molecular_function unknown; INVOLVED IN: response to salt stress; LOCATED IN: vacuole, chloroplast envelope; EXPRESSED IN: 19 plant structures; EXPRESSED DURING: 13 growth stages; CONTAINS InterPro DOMAIN/s: TRAF-like (InterPro:IPR008974), MATH (InterPro:IPR002083); BEST Arabidopsis thaliana protein match is: TRAF-like family protein (TAIR:AT1G58270.1); Has…
AT1G54410	1618.85	2567.54	1.58603	1798.01	2148.48	1.19492	0	dehydrin family protein; FUNCTIONS IN: molecular_function unknown; INVOLVED IN: response to water, response to stress; LOCATED IN: chloroplast; EXPRESSED IN: 24 plant structures; EXPRESSED DURING: 15 growth stages; Has 604 Blast hits to 498 proteins in 128 species: Archae - 0; Bacteria - 12; Metazoa - 151; Fungi - 65; Plants - 159; Viruses - 0; Other Eukaryotes - 217 (source: NCBI BLink).
AT5G52810	9.73704	14.6974	1.50943	10.991	8.71655	0.793063	0	NAD(P)-binding Rossmann-fold superfamily protein; FUNCTIONS IN: structural constituent of eye lens, binding, catalytic activity; INVOLVED IN: arginine catabolic process to glutamate, nopaline catabolic process, metabolic process, octopine catabolic process; LOCATED IN: chloroplast; EXPRESSED IN: 22 plant structures; EXPRESSED DURING: 13 growth stages; CONTAINS InterPro DOMAIN/s: NAD(P)-binding do…
AT2G48090	4.32109	7.54383	1.74582	4.29037	5.93545	1.38344	0	unknown protein; FUNCTIONS IN: molecular_function unknown; INVOLVED IN: biological_process unknown; LOCATED IN: chloroplast; EXPRESSED IN: male gametophyte, root, flower, carpel; EXPRESSED DURING: 4 anthesis, petal differentiation and expansion stage; Has 3 Blast hits to 3 proteins in 1 species: Archae - 0; Bacteria - 0; Metazoa - 0; Fungi - 0; Plants - 3; Viruses - 0; Other Eukaryotes - 0 (sourc…
cytoplasm 29
AT5G26030	38.3609	57.8226	1.50733	48.3857	58.6079	1.21126	FERROCHELATASE 1 (FC1)	encodes ferrochelatase I located in plastids. Involved in heme biosynthesis in non-photosynthetic tissues and induced by oxidative stress in photosynthetic tissues to supply heme for defensive hemoproteins
AT1G64660	5.28948	12.4315	2.35024	8.19837	12.1717	1.48465	METHIONINE GAMMA-LYASE (MGL)	Encodes a functional methionine gamma-lyase, a cytoatgcnic enzyme catalyzes the degradation of methionine into methanethiol, alpha-ketobutyrate and ammonia. The catabolism of excess methionine is important to methionine homeostasis.
AT1G51660	9.19786	18.811	2.04515	11.3799	15.7593	1.38484	MITOGEN-ACTIVATED PROTEIN KINASE KINASE 4 (MKK4)	Encodes a mitogen-activated map kinase kinase (there are nine in Arabidopsis) involved in innate immunity. This protein activates MPK3/MPK6 and early-defense genes redundantly with MKK5. In plants with both MKK5 and MKK6 levels reduced by RNAi plants, floral organs do not abscise suggestion a role for both proteins in mediating floral organ abscission.
AT5G15190	5.24497	10.6606	2.03253	11.8493	9.4095	0.794098	0	unknown protein; FUNCTIONS IN: molecular_function unknown; INVOLVED IN: biological_process unknown; LOCATED IN: chloroplast; EXPRESSED IN: 17 plant structures; EXPRESSED DURING: LP.04 four leaves visible, 4 anthesis, petal differentiation and expansion stage, E expanded cotyledon stage, D bilateral stage; Has 7 Blast hits to 7 proteins in 3 species: Archae - 0; Bacteria - 0; Metazoa - 0; Fungi - …
AT3G51860	5.51651	12.6573	2.29445	5.8071	8.12562	1.39926	CATION EXCHANGER 3 (CAX3)	cation exchanger 3 (CAX3); CONTAINS InterPro DOMAIN/s: Sodium/calcium exchanger membrane region (InterPro:IPR004837), Calcium/proton exchanger superfamily (InterPro:IPR004798), Calcium/proton exchanger (InterPro:IPR004713); BEST Arabidopsis thaliana protein match is: cation exchanger 1 (TAIR:AT2G38170.1); Has 3567 Blast hits to 3405 proteins in 1022 species: Archae - 24; Bacteria - 2167; Metazoa …
AT2G46270	6.34567	14.3428	2.26026	9.15225	12.1838	1.33124	G-BOX BINDING FACTOR 3 (GBF3)	encodes a bZIP G-box binding protein whose expression is induced by ABA. It has been shown to bind to Adh that contains the G-box and is induced by cold and water deprivation. GBF3 has been shown to be expressed mostly in the root and dark-grown leaves. GBF3 can act as homodimers and as heterodimers with GFB1, GBF2 and GBF4. In addition, GBF3!?s DNA binding activity is enhanced by GIP1, GPRI1 and…
AT2G48090	4.32109	7.54383	1.74582	4.29037	5.93545	1.38344	0	unknown protein; FUNCTIONS IN: molecular_function unknown; INVOLVED IN: biological_process unknown; LOCATED IN: chloroplast; EXPRESSED IN: male gametophyte, root, flower, carpel; EXPRESSED DURING: 4 anthesis, petal differentiation and expansion stage; Has 3 Blast hits to 3 proteins in 1 species: Archae - 0; Bacteria - 0; Metazoa - 0; Fungi - 0; Plants - 3; Viruses - 0; Other Eukaryotes - 0 (sourc…
AT2G46110	4.86061	8.33792	1.71541	5.04954	6.83773	1.35413	KETOPANTOATE HYDROXYMETHYLTRANSFERASE 1 (KPHMT1)	Encodes a ketopentoate hydroxymethyltransferase that appears to localize to the mitochondria. This protein is expected to play a role in pantothenate (vitamin B5) biosynthesis.
AT1G47750	14.8734	22.3397	1.50199	16.2297	20.6082	1.26978	PEROXIN 11A (PEX11A)	member of the peroxin11 (PEX11) gene family, integral to peroxisome membrane, controls peroxisome proliferation.
AT4G32020	292.831	488.727	1.66897	392.642	480.46	1.22366	0	unknown protein; FUNCTIONS IN: molecular_function unknown; INVOLVED IN: biological_process unknown; LOCATED IN: chloroplast; EXPRESSED IN: 24 plant structures; EXPRESSED DURING: 15 growth stages; BEST Arabidopsis thaliana protein match is: unknown protein (TAIR:AT2G25250.1); Has 65 Blast hits to 65 proteins in 19 species: Archae - 0; Bacteria - 0; Metazoa - 3; Fungi - 8; Plants - 54; Viruses - 0;…
AT1G80450	4.36306	9.51	2.17967	6.52259	8.94925	1.37204	0	VQ motif-containing protein; FUNCTIONS IN: molecular_function unknown; INVOLVED IN: biological_process unknown; LOCATED IN: chloroplast; EXPRESSED IN: 14 plant structures; EXPRESSED DURING: 7 growth stages; CONTAINS InterPro DOMAIN/s: VQ (InterPro:IPR008889); BEST Arabidopsis thaliana protein match is: VQ motif-containing protein (TAIR:AT1G28280.2); Has 128 Blast hits to 128 proteins in 13 specie…
AT1G26660	10.6497	18.06	1.69582	12.9783	15.7211	1.21134	0	Prefoldin chaperone subunit family protein; FUNCTIONS IN: unfolded protein binding; INVOLVED IN: protein folding; LOCATED IN: prefoldin complex; EXPRESSED IN: 21 plant structures; EXPRESSED DURING: 9 growth stages; CONTAINS InterPro DOMAIN/s: Prefoldin alpha-like (InterPro:IPR004127), Prefoldin (InterPro:IPR009053).
AT2G27490	10.9205	20.1652	1.84655	12.952	17.9743	1.38776	(ATCOAE)	AT2G27490 encodes dephospho-CoA kinase. The molecular function was shown to phosphorylate the ribosyl moiety forming CoA.
AT4G36500	93.5517	159.044	1.70006	135.792	153.604	1.13117	0	unknown protein; FUNCTIONS IN: molecular_function unknown; INVOLVED IN: biological_process unknown; LOCATED IN: mitochondrion; EXPRESSED IN: 22 plant structures; EXPRESSED DURING: 13 growth stages; BEST Arabidopsis thaliana protein match is: unknown protein (TAIR:AT2G18210.1); Has 50 Blast hits to 50 proteins in 7 species: Archae - 0; Bacteria - 0; Metazoa - 0; Fungi - 0; Plants - 50; Viruses - 0…
AT5G63150	49.3593	84.6042	1.71405	51.0177	73.9418	1.44934	0	unknown protein; FUNCTIONS IN: molecular_function unknown; INVOLVED IN: biological_process unknown; LOCATED IN: mitochondrion; EXPRESSED IN: 22 plant structures; EXPRESSED DURING: 13 growth stages; CONTAINS InterPro DOMAIN/s: Protein of unknown function DUF1713, mitochondria (InterPro:IPR013177); Has 30201 Blast hits to 17322 proteins in 780 species: Archae - 12; Bacteria - 1396; Metazoa - 17338;…
AT1G11905	12.1306	19.5139	1.60865	11.5553	15.0161	1.2995	0	B-cell receptor-associated protein 31-like ; FUNCTIONS IN: molecular_function unknown; INVOLVED IN: intracellular protein transport; LOCATED IN: endomembrane system, integral to membrane, endoplasmic reticulum; CONTAINS InterPro DOMAIN/s: B-cell receptor-associated 31-like (InterPro:IPR008417); BEST Arabidopsis thaliana protein match is: B-cell receptor-associated 31-like (TAIR:AT5G42570.1); Has …
AT5G59730	4.76645	7.43057	1.55893	7.00806	8.59472	1.22641	EXOCYST SUBUNIT EXO70 FAMILY PROTEIN H7 (EXO70H7)	A member of EXO70 gene family, putative exocyst subunits, conserved in land plants. Arabidopsis thaliana contains 23 putative EXO70 genes, which can be classified into eight clusters on the phylogenetic tree.
AT1G09960	4.30406	7.64336	1.77585	4.70742	5.75045	1.22157	SUCROSE TRANSPORTER 4 (SUT4)	low affinity (10mM) sucrose transporter in sieve elements (phloem)
AT1G59940	5.10196	8.42286	1.6509	5.99713	6.68433	1.11459	RESPONSE REGULATOR 3 (ARR3)	Type A response regulator highly similar to bacterial two-component response regulators. Rapidly induced by cytokinin. Involved in red-light signaling. Acts redundantly with ARR3 in the control of circadian period in a cytokinin-independent manner.
AT5G26230	6.76049	12.8876	1.90631	10.0865	14.9833	1.48548	MEMBRANE-ASSOCIATED KINASE REGULATOR 1 (MAKR1)	Encodes a member of the MAKR (MEMBRANE-ASSOCIATED KINASE REGULATOR) gene family. MAKRs have putative kinase interacting motifs and membrane localization signals. Known members include: AT5G26230 (MAKR1), AT1G64080 (MAKR2), AT2G37380 (MAKR3), AT2G39370 (MAKR4), AT5G52870 (MAKR5) and AT5G52900 (MAKR6).
AT5G64600	4.99019	8.77776	1.759	5.74405	7.64094	1.33024	0	O-fucosyltransferase family protein; CONTAINS InterPro DOMAIN/s: GDP-fucose protein O-fucosyltransferase (InterPro:IPR019378); BEST Arabidopsis thaliana protein match is: O-fucosyltransferase family protein (TAIR:AT1G22460.1); Has 35333 Blast hits to 34131 proteins in 2444 species: Archae - 798; Bacteria - 22429; Metazoa - 974; Fungi - 991; Plants - 531; Viruses - 0; Other Eukaryotes - 9610 (sour…
AT3G28220	11.1655	20.2587	1.81441	31.7029	37.0229	1.16781	0	TRAF-like family protein; FUNCTIONS IN: molecular_function unknown; INVOLVED IN: response to salt stress; LOCATED IN: vacuole, chloroplast envelope; EXPRESSED IN: 19 plant structures; EXPRESSED DURING: 13 growth stages; CONTAINS InterPro DOMAIN/s: TRAF-like (InterPro:IPR008974), MATH (InterPro:IPR002083); BEST Arabidopsis thaliana protein match is: TRAF-like family protein (TAIR:AT1G58270.1); Has…
AT5G57530	16.9461	47.1177	2.78043	14.7463	21.5091	1.45861	XYLOGLUCAN ENDOTRANSGLUCOSYLASE/HYDROLASE 12 (XTH12)	xyloglucan endotransglucosylase/hydrolase 12 (XTH12); CONTAINS InterPro DOMAIN/s: Xyloglucan endotransglucosylase/hydrolase (InterPro:IPR016455), Xyloglucan endo-transglycosylase, C-terminal (InterPro:IPR010713), Concanavalin A-like lectin/glucanase, subgroup (InterPro:IPR013320), Concanavalin A-like lectin/glucanase (InterPro:IPR008985), Glycoside hydrolase, family 16 (InterPro:IPR000757), Glyco…
AT5G39785	3.33596	7.311	2.19158	5.13935	7.32972	1.4262	0	FUNCTIONS IN: structural constituent of ribosome; INVOLVED IN: translation; LOCATED IN: ribosome, intracellular; EXPRESSED IN: 23 plant structures; EXPRESSED DURING: 14 growth stages; CONTAINS InterPro DOMAIN/s: Ribosomal protein L34e (InterPro:IPR008195), Protein of unknown function DUF1666 (InterPro:IPR012870); BEST Arabidopsis thaliana protein match is: Protein of unknown function (DUF1666) (T…
AT2G25625	5.60514	13.4733	2.40372	9.42977	13.6554	1.44812	0	unknown protein; FUNCTIONS IN: molecular_function unknown; INVOLVED IN: biological_process unknown; LOCATED IN: chloroplast; EXPRESSED IN: 10 plant structures; EXPRESSED DURING: LP.06 six leaves visible, LP.04 four leaves visible, 4 anthesis, petal differentiation and expansion stage; Has 24 Blast hits to 24 proteins in 9 species: Archae - 0; Bacteria - 0; Metazoa - 0; Fungi - 0; Plants - 24; Vir…
AT2G39725	10.0619	15.6397	1.55436	13.4734	14.4764	1.07444	0	LYR family of Fe/S cluster biogenesis protein; FUNCTIONS IN: catalytic activity; LOCATED IN: mitochondrion; EXPRESSED IN: 23 plant structures; EXPRESSED DURING: 15 growth stages; CONTAINS InterPro DOMAIN/s: Complex 1 LYR protein (InterPro:IPR008011); Has 162 Blast hits to 162 proteins in 89 species: Archae - 0; Bacteria - 0; Metazoa - 39; Fungi - 70; Plants - 45; Viruses - 0; Other Eukaryotes - 8…
AT1G54410	1618.85	2567.54	1.58603	1798.01	2148.48	1.19492	dehydrin 11kDa	dehydrin family protein
AT5G52810	9.73704	14.6974	1.50943	10.991	8.71655	0.793063	0	NAD(P)-binding Rossmann-fold superfamily protein
AT2G22500	26.5445	61.836	2.32953	44.6419	46.3545	1.03836	DICARBOXYLATE CARRIER 1, PLANT UNCOUPLING MITOCHONDRIAL PROTEIN 5, uncoupling protein 5	uncoupling protein 5
