# Supplementary material for: General Control Non-derepressible 1 (AtGCN1) Is Important for Flowering Time, Plant Growth, Seed Development, and the Transcription/Translation of Specific Genes in Arabidopsis
Source: Front Plant Sci. 2021 Mar 31;12:630311. doi: 10.3389/fpls.2021.630311 (PMC8045761; doi:10.3389/fpls.2021.630311)
Supplement: Supplementary Table 2 — Cold-AtGCN1 regulated genes at translational levels. [file Data_Sheet_2.xlsx]

## Sheet: total genes-uORF and IC
LocalID	Transcripts	uORF （C_:complement uORF, N_A: Transcript has no uORF)	Initiation Codon(S-3+4: a 'strong' initiation codon; S-3 or S+4: an 'adequate' initiation codon; 0：a 'weak' initiation codon: ERROR: has no 5'UTR)
AT1G01020	AT1G01020.1	C_	S-3S+4
AT1G01030	AT1G01030.2	C_	S-3S+4								total genes
AT1G01030	AT1G01030.1	C_	S-3S+4						S-3S+4	16093	0.340261
AT1G01040	AT1G01040.1	C_	S-3S+4						S-3/S+4	21060	0.445281
AT1G01040	AT1G01040.2	C_	S-3S+4						ERROR	5119	0.108233
AT1G01060	AT1G01060.3	C_	S-3S+4						0	5024	0.106225
AT1G01060	AT1G01060.1	C_	S-3S+4						C_	24214	0.511967
AT1G01060	AT1G01060.7	C_	S-3S+4						N_A	23082	0.488033
AT1G01060	AT1G01060.2	C_	S-3S+4							47296
AT1G01060	AT1G01060.4	C_	S-3S+4
AT1G01060	AT1G01060.8	C_	S-3S+4
AT1G01070	AT1G01070.1	C_	S-3S+4
AT1G01080	AT1G01080.3	C_	S-3S+4
AT1G01080	AT1G01080.1	C_	S-3S+4
AT1G01080	AT1G01080.2	C_	S-3S+4
AT1G01210	AT1G01210.2	C_	S-3S+4								down	total genes	up
AT1G01210	AT1G01210.3	C_	S-3S+4						S-3S+4	103	0.483568	0.340261	0.413223	100
AT1G01210	AT1G01210.1	C_	S-3S+4						S-3/S+4	89	0.41784	0.445281	0.520661	126
AT1G01230	AT1G01230.1	C_	S-3S+4						ERROR	2	0.00938967	0.108233	0.0123967	3
AT1G01240	AT1G01240.4	C_	S-3S+4						0	19	0.0892019	0.106225	0.0661157	16
AT1G01240	AT1G01240.2	C_	S-3S+4
AT1G01240	AT1G01240.1	C_	S-3S+4
AT1G01240	AT1G01240.3	C_	S-3S+4
AT1G01240	AT1G01240.5	C_	S-3S+4
AT1G01300	AT1G01300.1	C_	S-3S+4						C_	135	0.633803	0.511967	0.58159
AT1G01430	AT1G01430.1	C_	S-3S+4						N_A	78	0.366197	0.488033	0.430962
AT1G01453	AT1G01453.1	C_	S-3S+4
AT1G01490	AT1G01490.3	C_	S-3S+4
AT1G01550	AT1G01550.2	C_	S-3S+4
AT1G01580	AT1G01580.1	C_	S-3S+4
AT1G01620	AT1G01620.2	C_	S-3S+4
AT1G01620	AT1G01620.1	C_	S-3S+4
AT1G01630	AT1G01630.1	C_	S-3S+4
AT1G01650	AT1G01650.2	C_	S-3S+4
AT1G01650	AT1G01650.4	C_	S-3S+4
AT1G01650	AT1G01650.3	C_	S-3S+4
AT1G01670	AT1G01670.3	C_	S-3S+4
AT1G01680	AT1G01680.1	C_	S-3S+4
AT1G01730	AT1G01730.1	C_	S-3S+4
AT1G01750	AT1G01750.1	C_	S-3S+4
AT1G01790	AT1G01790.1	C_	S-3S+4
AT1G01790	AT1G01790.2	C_	S-3S+4
AT1G01910	AT1G01910.2	C_	S-3S+4
AT1G01920	AT1G01920.3	C_	S-3S+4
AT1G01920	AT1G01920.2	C_	S-3S+4
AT1G01950	AT1G01950.1	C_	S-3S+4
AT1G01950	AT1G01950.4	C_	S-3S+4
AT1G01960	AT1G01960.1	C_	S-3S+4
AT1G01970	AT1G01970.1	C_	S-3S+4
AT1G01990	AT1G01990.1	C_	S-3S+4
AT1G02030	AT1G02030.1	C_	S-3S+4
AT1G02110	AT1G02110.1	C_	S-3S+4
AT1G02205	AT1G02205.2	C_	S-3S+4
AT1G02205	AT1G02205.1	C_	S-3S+4
AT1G02220	AT1G02220.1	C_	S-3S+4
AT1G02260	AT1G02260.1	C_	S-3S+4
AT1G02260	AT1G02260.2	C_	S-3S+4
AT1G02300	AT1G02300.1	C_	S-3S+4
AT1G02430	AT1G02430.1	C_	S-3S+4
AT1G02430	AT1G02430.2	C_	S-3S+4
AT1G02575	AT1G02575.1	C_	S-3S+4
AT1G02610	AT1G02610.2	C_	S-3S+4
AT1G02610	AT1G02610.1	C_	S-3S+4
AT1G02610	AT1G02610.3	C_	S-3S+4
AT1G02630	AT1G02630.2	C_	S-3S+4
AT1G02630	AT1G02630.1	C_	S-3S+4
AT1G02650	AT1G02650.1	C_	S-3S+4
AT1G02670	AT1G02670.1	C_	S-3S+4
AT1G02670	AT1G02670.4	C_	S-3S+4
AT1G02670	AT1G02670.3	C_	S-3S+4
AT1G02670	AT1G02670.2	C_	S-3S+4
AT1G02730	AT1G02730.1	C_	S-3S+4
AT1G02770	AT1G02770.1	C_	S-3S+4
AT1G02790	AT1G02790.1	C_	S-3S+4
AT1G02880	AT1G02880.4	C_	S-3S+4
AT1G02890	AT1G02890.1	C_	S-3S+4
AT1G02900	AT1G02900.1	C_	S-3S+4
AT1G03000	AT1G03000.1	C_	S-3S+4
AT1G03010	AT1G03010.1	C_	S-3S+4
AT1G03010	AT1G03010.2	C_	S-3S+4
AT1G03220	AT1G03220.1	C_	S-3S+4
AT1G03230	AT1G03230.1	C_	S-3S+4
AT1G03310	AT1G03310.1	C_	S-3S+4
AT1G03310	AT1G03310.2	C_	S-3S+4
AT1G03400	AT1G03400.1	C_	S-3S+4
AT1G03400	AT1G03400.2	C_	S-3S+4
AT1G03410	AT1G03410.1	C_	S-3S+4
AT1G03457	AT1G03457.2	C_	S-3S+4
AT1G03457	AT1G03457.1	C_	S-3S+4
AT1G03470	AT1G03470.1	C_	S-3S+4
AT1G03495	AT1G03495.1	C_	S-3S+4
AT1G03530	AT1G03530.1	C_	S-3S+4
AT1G03550	AT1G03550.1	C_	S-3S+4
AT1G03600	AT1G03600.1	C_	S-3S+4
AT1G03610	AT1G03610.2	C_	S-3S+4
AT1G03610	AT1G03610.1	C_	S-3S+4
AT1G03620	AT1G03620.2	C_	S-3S+4
AT1G03620	AT1G03620.3	C_	S-3S+4
AT1G03620	AT1G03620.6	C_	S-3S+4
AT1G03630	AT1G03630.1	C_	S-3S+4
AT1G03660	AT1G03660.1	C_	S-3S+4
AT1G03660	AT1G03660.2	C_	S-3S+4
AT1G03770	AT1G03770.5	C_	S-3S+4
AT1G03790	AT1G03790.1	C_	S-3S+4
AT1G03870	AT1G03870.1	C_	S-3S+4
AT1G03905	AT1G03905.1	C_	S-3S+4
AT1G03920	AT1G03920.3	C_	S-3S+4
AT1G03920	AT1G03920.1	C_	S-3S+4
AT1G03930	AT1G03930.1	C_	S-3S+4
AT1G03940	AT1G03940.1	C_	S-3S+4
AT1G03990	AT1G03990.1	C_	S-3S+4
AT1G04010	AT1G04010.1	C_	S-3S+4
AT1G04030	AT1G04030.1	C_	S-3S+4
AT1G04030	AT1G04030.2	C_	S-3S+4
AT1G04050	AT1G04050.3	C_	S-3S+4
AT1G04050	AT1G04050.1	C_	S-3S+4
AT1G04080	AT1G04080.4	C_	S-3S+4
AT1G04120	AT1G04120.1	C_	S-3S+4
AT1G04120	AT1G04120.2	C_	S-3S+4
AT1G04120	AT1G04120.3	C_	S-3S+4
AT1G04160	AT1G04160.2	C_	S-3S+4
AT1G04160	AT1G04160.1	C_	S-3S+4
AT1G04190	AT1G04190.1	C_	S-3S+4
AT1G04200	AT1G04200.2	C_	S-3S+4
AT1G04200	AT1G04200.1	C_	S-3S+4
AT1G04200	AT1G04200.3	C_	S-3S+4
AT1G04210	AT1G04210.1	C_	S-3S+4
AT1G04260	AT1G04260.1	C_	S-3S+4
AT1G04280	AT1G04280.1	C_	S-3S+4
AT1G04290	AT1G04290.1	C_	S-3S+4
AT1G04300	AT1G04300.6	C_	S-3S+4
AT1G04350	AT1G04350.1	C_	S-3S+4
AT1G04440	AT1G04440.1	C_	S-3S+4
AT1G04450	AT1G04450.1	C_	S-3S+4
AT1G04490	AT1G04490.8	C_	S-3S+4
AT1G04490	AT1G04490.7	C_	S-3S+4
AT1G04490	AT1G04490.3	C_	S-3S+4
AT1G04490	AT1G04490.6	C_	S-3S+4
AT1G04490	AT1G04490.4	C_	S-3S+4
AT1G04490	AT1G04490.5	C_	S-3S+4
AT1G04490	AT1G04490.1	C_	S-3S+4
AT1G04490	AT1G04490.9	C_	S-3S+4
AT1G04490	AT1G04490.2	C_	S-3S+4
AT1G04520	AT1G04520.1	C_	S-3S+4
AT1G04555	AT1G04555.1	C_	S-3S+4
AT1G04570	AT1G04570.1	C_	S-3S+4
AT1G04580	AT1G04580.1	C_	S-3S+4
AT1G04600	AT1G04600.1	C_	S-3S+4
AT1G04650	AT1G04650.1	C_	S-3S+4
AT1G04750	AT1G04750.1	C_	S-3S+4
AT1G04760	AT1G04760.1	C_	S-3S+4
AT1G04778	AT1G04778.1	C_	S-3S+4
AT1G04780	AT1G04780.1	C_	S-3S+4
AT1G04800	AT1G04800.1	C_	S-3S+4
AT1G04850	AT1G04850.2	C_	S-3S+4
AT1G04850	AT1G04850.1	C_	S-3S+4
AT1G04870	AT1G04870.1	C_	S-3S+4
AT1G04880	AT1G04880.1	C_	S-3S+4
AT1G04900	AT1G04900.1	C_	S-3S+4
AT1G04970	AT1G04970.1	C_	S-3S+4
AT1G05010	AT1G05010.1	C_	S-3S+4
AT1G05070	AT1G05070.1	C_	S-3S+4
AT1G05150	AT1G05150.1	C_	S-3S+4
AT1G05200	AT1G05200.3	C_	S-3S+4
AT1G05200	AT1G05200.4	C_	S-3S+4
AT1G05200	AT1G05200.2	C_	S-3S+4
AT1G05200	AT1G05200.5	C_	S-3S+4
AT1G05200	AT1G05200.6	C_	S-3S+4
AT1G05200	AT1G05200.1	C_	S-3S+4
AT1G05200	AT1G05200.7	C_	S-3S+4
AT1G05240	AT1G05240.1	C_	S-3S+4
AT1G05250	AT1G05250.1	C_	S-3S+4
AT1G05320	AT1G05320.1	C_	S-3S+4
AT1G05320	AT1G05320.4	C_	S-3S+4
AT1G05320	AT1G05320.3	C_	S-3S+4
AT1G05320	AT1G05320.2	C_	S-3S+4
AT1G05320	AT1G05320.6	C_	S-3S+4
AT1G05320	AT1G05320.5	C_	S-3S+4
AT1G05320	AT1G05320.7	C_	S-3S+4
AT1G05320	AT1G05320.8	C_	S-3S+4
AT1G05320	AT1G05320.9	C_	S-3S+4
AT1G05350	AT1G05350.1	C_	S-3S+4
AT1G05360	AT1G05360.1	C_	S-3S+4
AT1G05410	AT1G05410.2	C_	S-3S+4
AT1G05410	AT1G05410.1	C_	S-3S+4
AT1G05430	AT1G05430.1	C_	S-3S+4
AT1G05570	AT1G05570.3	C_	S-3S+4
AT1G05570	AT1G05570.1	C_	S-3S+4
AT1G05570	AT1G05570.4	C_	S-3S+4
AT1G05570	AT1G05570.2	C_	S-3S+4
AT1G05580	AT1G05580.2	C_	S-3S+4
AT1G05620	AT1G05620.2	C_	S-3S+4
AT1G05710	AT1G05710.7	C_	S-3S+4
AT1G05710	AT1G05710.12	C_	S-3S+4
AT1G05710	AT1G05710.10	C_	S-3S+4
AT1G05710	AT1G05710.1	C_	S-3S+4
AT1G05710	AT1G05710.11	C_	S-3S+4
AT1G05710	AT1G05710.4	C_	S-3S+4
AT1G05710	AT1G05710.13	C_	S-3S+4
AT1G05710	AT1G05710.14	C_	S-3S+4
AT1G05730	AT1G05730.1	C_	S-3S+4
AT1G05740	AT1G05740.1	C_	S-3S+4
AT1G05780	AT1G05780.1	C_	S-3S+4
AT1G05785	AT1G05785.5	C_	S-3S+4
AT1G05820	AT1G05820.4	C_	S-3S+4
AT1G05850	AT1G05850.2	C_	S-3S+4
AT1G05870	AT1G05870.6	C_	S-3S+4
AT1G05870	AT1G05870.5	C_	S-3S+4
AT1G05870	AT1G05870.7	C_	S-3S+4
AT1G05870	AT1G05870.1	C_	S-3S+4
AT1G05870	AT1G05870.8	C_	S-3S+4
AT1G05870	AT1G05870.11	C_	S-3S+4
AT1G05870	AT1G05870.9	C_	S-3S+4
AT1G05870	AT1G05870.2	C_	S-3S+4
AT1G05870	AT1G05870.10	C_	S-3S+4
AT1G05960	AT1G05960.1	C_	S-3S+4
AT1G05990	AT1G05990.1	C_	S-3S+4
AT1G06050	AT1G06050.1	C_	S-3S+4
AT1G06070	AT1G06070.1	C_	S-3S+4
AT1G06110	AT1G06110.2	C_	S-3S+4
AT1G06110	AT1G06110.1	C_	S-3S+4
AT1G06110	AT1G06110.3	C_	S-3S+4
AT1G06210	AT1G06210.1	C_	S-3S+4
AT1G06220	AT1G06220.2	C_	S-3S+4
AT1G06220	AT1G06220.3	C_	S-3S+4
AT1G06270	AT1G06270.1	C_	S-3S+4
AT1G06460	AT1G06460.1	C_	S-3S+4
AT1G06475	AT1G06475.1	C_	S-3S+4
AT1G06490	AT1G06490.2	C_	S-3S+4
AT1G06510	AT1G06510.1	C_	S-3S+4
AT1G06520	AT1G06520.1	C_	S-3S+4
AT1G06550	AT1G06550.1	C_	S-3S+4
AT1G06640	AT1G06640.1	C_	S-3S+4
AT1G06650	AT1G06650.1	C_	S-3S+4
AT1G06670	AT1G06670.1	C_	S-3S+4
AT1G06680	AT1G06680.1	C_	S-3S+4
AT1G06720	AT1G06720.2	C_	S-3S+4
AT1G06740	AT1G06740.1	C_	S-3S+4
AT1G06800	AT1G06800.1	C_	S-3S+4
AT1G06800	AT1G06800.2	C_	S-3S+4
AT1G06820	AT1G06820.4	C_	S-3S+4
AT1G06820	AT1G06820.3	C_	S-3S+4
AT1G06820	AT1G06820.2	C_	S-3S+4
AT1G06820	AT1G06820.1	C_	S-3S+4
AT1G06980	AT1G06980.1	C_	S-3S+4
AT1G07135	AT1G07135.1	C_	S-3S+4
AT1G07140	AT1G07140.1	C_	S-3S+4
AT1G07170	AT1G07170.1	C_	S-3S+4
AT1G07170	AT1G07170.3	C_	S-3S+4
AT1G07170	AT1G07170.5	C_	S-3S+4
AT1G07170	AT1G07170.2	C_	S-3S+4
AT1G07170	AT1G07170.4	C_	S-3S+4
AT1G07175	AT1G07175.2	C_	S-3S+4
AT1G07175	AT1G07175.1	C_	S-3S+4
AT1G07220	AT1G07220.1	C_	S-3S+4
AT1G07230	AT1G07230.1	C_	S-3S+4
AT1G07250	AT1G07250.1	C_	S-3S+4
AT1G07280	AT1G07280.3	C_	S-3S+4
AT1G07320	AT1G07320.1	C_	S-3S+4
AT1G07330	AT1G07330.2	C_	S-3S+4
AT1G07440	AT1G07440.1	C_	S-3S+4
AT1G07470	AT1G07470.2	C_	S-3S+4
AT1G07473	AT1G07473.1	C_	S-3S+4
AT1G07480	AT1G07480.2	C_	S-3S+4
AT1G07480	AT1G07480.1	C_	S-3S+4
AT1G07540	AT1G07540.1	C_	S-3S+4
AT1G07570	AT1G07570.1	C_	S-3S+4
AT1G07570	AT1G07570.2	C_	S-3S+4
AT1G07570	AT1G07570.5	C_	S-3S+4
AT1G07610	AT1G07610.1	C_	S-3S+4
AT1G07620	AT1G07620.3	C_	S-3S+4
AT1G07620	AT1G07620.2	C_	S-3S+4
AT1G07620	AT1G07620.1	C_	S-3S+4
AT1G07640	AT1G07640.1	C_	S-3S+4
AT1G07640	AT1G07640.3	C_	S-3S+4
AT1G07645	AT1G07645.1	C_	S-3S+4
AT1G07670	AT1G07670.1	C_	S-3S+4
AT1G07670	AT1G07670.2	C_	S-3S+4
AT1G07710	AT1G07710.2	C_	S-3S+4
AT1G07720	AT1G07720.1	C_	S-3S+4
AT1G07725	AT1G07725.1	C_	S-3S+4
AT1G07770	AT1G07770.1	C_	S-3S+4
AT1G07770	AT1G07770.3	C_	S-3S+4
AT1G07920	AT1G07920.1	C_	S-3S+4
AT1G07940	AT1G07940.3	C_	S-3S+4
AT1G07940	AT1G07940.4	C_	S-3S+4
AT1G07940	AT1G07940.1	C_	S-3S+4
AT1G07970	AT1G07970.1	C_	S-3S+4
AT1G07985	AT1G07985.1	C_	S-3S+4
AT1G08035	AT1G08035.2	C_	S-3S+4
AT1G08035	AT1G08035.3	C_	S-3S+4
AT1G08050	AT1G08050.1	C_	S-3S+4
AT1G08150	AT1G08150.1	C_	S-3S+4
AT1G08200	AT1G08200.1	C_	S-3S+4
AT1G08230	AT1G08230.3	C_	S-3S+4
AT1G08230	AT1G08230.2	C_	S-3S+4
AT1G08320	AT1G08320.1	C_	S-3S+4
AT1G08320	AT1G08320.3	C_	S-3S+4
AT1G08340	AT1G08340.1	C_	S-3S+4
AT1G08380	AT1G08380.1	C_	S-3S+4
AT1G08390	AT1G08390.1	C_	S-3S+4
AT1G08420	AT1G08420.1	C_	S-3S+4
AT1G08420	AT1G08420.2	C_	S-3S+4
AT1G08430	AT1G08430.1	C_	S-3S+4
AT1G08450	AT1G08450.3	C_	S-3S+4
AT1G08450	AT1G08450.1	C_	S-3S+4
AT1G08450	AT1G08450.2	C_	S-3S+4
AT1G08480	AT1G08480.1	C_	S-3S+4
AT1G08490	AT1G08490.1	C_	S-3S+4
AT1G08510	AT1G08510.1	C_	S-3S+4
AT1G08520	AT1G08520.1	C_	S-3S+4
AT1G08550	AT1G08550.3	C_	S-3S+4
AT1G08550	AT1G08550.2	C_	S-3S+4
AT1G08590	AT1G08590.1	C_	S-3S+4
AT1G08600	AT1G08600.3	C_	S-3S+4
AT1G08600	AT1G08600.2	C_	S-3S+4
AT1G08600	AT1G08600.4	C_	S-3S+4
AT1G08600	AT1G08600.1	C_	S-3S+4
AT1G08610	AT1G08610.1	C_	S-3S+4
AT1G08620	AT1G08620.2	C_	S-3S+4
AT1G08620	AT1G08620.4	C_	S-3S+4
AT1G08620	AT1G08620.1	C_	S-3S+4
AT1G08630	AT1G08630.4	C_	S-3S+4
AT1G08630	AT1G08630.3	C_	S-3S+4
AT1G08630	AT1G08630.1	C_	S-3S+4
AT1G08640	AT1G08640.1	C_	S-3S+4
AT1G08700	AT1G08700.1	C_	S-3S+4
AT1G08730	AT1G08730.2	C_	S-3S+4
AT1G08810	AT1G08810.1	C_	S-3S+4
AT1G08890	AT1G08890.1	C_	S-3S+4
AT1G08900	AT1G08900.2	C_	S-3S+4
AT1G08900	AT1G08900.4	C_	S-3S+4
AT1G08930	AT1G08930.1	C_	S-3S+4
AT1G08940	AT1G08940.1	C_	S-3S+4
AT1G08960	AT1G08960.1	C_	S-3S+4
AT1G08990	AT1G08990.1	C_	S-3S+4
AT1G09010	AT1G09010.1	C_	S-3S+4
AT1G09040	AT1G09040.1	C_	S-3S+4
AT1G09050	AT1G09050.1	C_	S-3S+4
AT1G09070	AT1G09070.1	C_	S-3S+4
AT1G09100	AT1G09100.1	C_	S-3S+4
AT1G09176	AT1G09176.1	C_	S-3S+4
AT1G09210	AT1G09210.1	C_	S-3S+4
AT1G09230	AT1G09230.1	C_	S-3S+4
AT1G09230	AT1G09230.3	C_	S-3S+4
AT1G09310	AT1G09310.1	C_	S-3S+4
AT1G09340	AT1G09340.1	C_	S-3S+4
AT1G09350	AT1G09350.1	C_	S-3S+4
AT1G09380	AT1G09380.1	C_	S-3S+4
AT1G09390	AT1G09390.1	C_	S-3S+4
AT1G09440	AT1G09440.2	C_	S-3S+4
AT1G09460	AT1G09460.1	C_	S-3S+4
AT1G09500	AT1G09500.1	C_	S-3S+4
AT1G09500	AT1G09500.3	C_	S-3S+4
AT1G09570	AT1G09570.2	C_	S-3S+4
AT1G09600	AT1G09600.1	C_	S-3S+4
AT1G09630	AT1G09630.1	C_	S-3S+4
AT1G09640	AT1G09640.1	C_	S-3S+4
AT1G09710	AT1G09710.3	C_	S-3S+4
AT1G09740	AT1G09740.1	C_	S-3S+4
AT1G09740	AT1G09740.2	C_	S-3S+4
AT1G09760	AT1G09760.1	C_	S-3S+4
AT1G09794	AT1G09794.1	C_	S-3S+4
AT1G09815	AT1G09815.1	C_	S-3S+4
AT1G09840	AT1G09840.3	C_	S-3S+4
AT1G09840	AT1G09840.8	C_	S-3S+4
AT1G09840	AT1G09840.1	C_	S-3S+4
AT1G09840	AT1G09840.4	C_	S-3S+4
AT1G09840	AT1G09840.7	C_	S-3S+4
AT1G09840	AT1G09840.10	C_	S-3S+4
AT1G09840	AT1G09840.2	C_	S-3S+4
AT1G09840	AT1G09840.9	C_	S-3S+4
AT1G09840	AT1G09840.5	C_	S-3S+4
AT1G09840	AT1G09840.6	C_	S-3S+4
AT1G09930	AT1G09930.1	C_	S-3S+4
AT1G09960	AT1G09960.1	C_	S-3S+4
AT1G09970	AT1G09970.1	C_	S-3S+4
AT1G09970	AT1G09970.2	C_	S-3S+4
AT1G10020	AT1G10020.1	C_	S-3S+4
AT1G10040	AT1G10040.1	C_	S-3S+4
AT1G10040	AT1G10040.2	C_	S-3S+4
AT1G10090	AT1G10090.1	C_	S-3S+4
AT1G10120	AT1G10120.1	C_	S-3S+4
AT1G10120	AT1G10120.2	C_	S-3S+4
AT1G10130	AT1G10130.1	C_	S-3S+4
AT1G10200	AT1G10200.1	C_	S-3S+4
AT1G10210	AT1G10210.2	C_	S-3S+4
AT1G10280	AT1G10280.1	C_	S-3S+4
AT1G10290	AT1G10290.1	C_	S-3S+4
AT1G10360	AT1G10360.1	C_	S-3S+4
AT1G10400	AT1G10400.1	C_	S-3S+4
AT1G10410	AT1G10410.1	C_	S-3S+4
AT1G10500	AT1G10500.1	C_	S-3S+4
AT1G10522	AT1G10522.1	C_	S-3S+4
AT1G10522	AT1G10522.2	C_	S-3S+4
AT1G10585	AT1G10585.1	C_	S-3S+4
AT1G10590	AT1G10590.1	C_	S-3S+4
AT1G10630	AT1G10630.2	C_	S-3S+4
AT1G10660	AT1G10660.1	C_	S-3S+4
AT1G10660	AT1G10660.2	C_	S-3S+4
AT1G10660	AT1G10660.3	C_	S-3S+4
AT1G10660	AT1G10660.4	C_	S-3S+4
AT1G10670	AT1G10670.1	C_	S-3S+4
AT1G10670	AT1G10670.3	C_	S-3S+4
AT1G10670	AT1G10670.4	C_	S-3S+4
AT1G10670	AT1G10670.2	C_	S-3S+4
AT1G10690	AT1G10690.1	C_	S-3S+4
AT1G10730	AT1G10730.1	C_	S-3S+4
AT1G10770	AT1G10770.1	C_	S-3S+4
AT1G10850	AT1G10850.1	C_	S-3S+4
AT1G10865	AT1G10865.1	C_	S-3S+4
AT1G10910	AT1G10910.2	C_	S-3S+4
AT1G10910	AT1G10910.1	C_	S-3S+4
AT1G10940	AT1G10940.1	C_	S-3S+4
AT1G10940	AT1G10940.2	C_	S-3S+4
AT1G10960	AT1G10960.1	C_	S-3S+4
AT1G10970	AT1G10970.2	C_	S-3S+4
AT1G11000	AT1G11000.2	C_	S-3S+4
AT1G11000	AT1G11000.1	C_	S-3S+4
AT1G11080	AT1G11080.1	C_	S-3S+4
AT1G11160	AT1G11160.2	C_	S-3S+4
AT1G11160	AT1G11160.4	C_	S-3S+4
AT1G11160	AT1G11160.1	C_	S-3S+4
AT1G11190	AT1G11190.1	C_	S-3S+4
AT1G11280	AT1G11280.1	C_	S-3S+4
AT1G11320	AT1G11320.1	C_	S-3S+4
AT1G11330	AT1G11330.3	C_	S-3S+4
AT1G11330	AT1G11330.2	C_	S-3S+4
AT1G11350	AT1G11350.1	C_	S-3S+4
AT1G11420	AT1G11420.1	C_	S-3S+4
AT1G11460	AT1G11460.1	C_	S-3S+4
AT1G11530	AT1G11530.1	C_	S-3S+4
AT1G11680	AT1G11680.1	C_	S-3S+4
AT1G11720	AT1G11720.2	C_	S-3S+4
AT1G11785	AT1G11785.1	C_	S-3S+4
AT1G11790	AT1G11790.1	C_	S-3S+4
AT1G11790	AT1G11790.2	C_	S-3S+4
AT1G11840	AT1G11840.2	C_	S-3S+4
AT1G11840	AT1G11840.1	C_	S-3S+4
AT1G11840	AT1G11840.5	C_	S-3S+4
AT1G11950	AT1G11950.2	C_	S-3S+4
AT1G11950	AT1G11950.1	C_	S-3S+4
AT1G11950	AT1G11950.3	C_	S-3S+4
AT1G11960	AT1G11960.1	C_	S-3S+4
AT1G11960	AT1G11960.2	C_	S-3S+4
AT1G11960	AT1G11960.3	C_	S-3S+4
AT1G12000	AT1G12000.1	C_	S-3S+4
AT1G12070	AT1G12070.1	C_	S-3S+4
AT1G12090	AT1G12090.1	C_	S-3S+4
AT1G12150	AT1G12150.2	C_	S-3S+4
AT1G12210	AT1G12210.2	C_	S-3S+4
AT1G12210	AT1G12210.3	C_	S-3S+4
AT1G12220	AT1G12220.1	C_	S-3S+4
AT1G12250	AT1G12250.1	C_	S-3S+4
AT1G12250	AT1G12250.2	C_	S-3S+4
AT1G12290	AT1G12290.2	C_	S-3S+4
AT1G12290	AT1G12290.1	C_	S-3S+4
AT1G12290	AT1G12290.3	C_	S-3S+4
AT1G12300	AT1G12300.1	C_	S-3S+4
AT1G12310	AT1G12310.1	C_	S-3S+4
AT1G12330	AT1G12330.1	C_	S-3S+4
AT1G12390	AT1G12390.1	C_	S-3S+4
AT1G12420	AT1G12420.1	C_	S-3S+4
AT1G12420	AT1G12420.2	C_	S-3S+4
AT1G12440	AT1G12440.2	C_	S-3S+4
AT1G12440	AT1G12440.1	C_	S-3S+4
AT1G12440	AT1G12440.3	C_	S-3S+4
AT1G12520	AT1G12520.1	C_	S-3S+4
AT1G12550	AT1G12550.1	C_	S-3S+4
AT1G12640	AT1G12640.1	C_	S-3S+4
AT1G12770	AT1G12770.1	C_	S-3S+4
AT1G12770	AT1G12770.2	C_	S-3S+4
AT1G12780	AT1G12780.1	C_	S-3S+4
AT1G12800	AT1G12800.1	C_	S-3S+4
AT1G12850	AT1G12850.1	C_	S-3S+4
AT1G12900	AT1G12900.2	C_	S-3S+4
AT1G12910	AT1G12910.1	C_	S-3S+4
AT1G12970	AT1G12970.1	C_	S-3S+4
AT1G13000	AT1G13000.1	C_	S-3S+4
AT1G13000	AT1G13000.2	C_	S-3S+4
AT1G13000	AT1G13000.3	C_	S-3S+4
AT1G13000	AT1G13000.4	C_	S-3S+4
AT1G13000	AT1G13000.5	C_	S-3S+4
AT1G13100	AT1G13100.1	C_	S-3S+4
AT1G13120	AT1G13120.1	C_	S-3S+4
AT1G13270	AT1G13270.1	C_	S-3S+4
AT1G13340	AT1G13340.1	C_	S-3S+4
AT1G13360	AT1G13360.1	C_	S-3S+4
AT1G13420	AT1G13420.1	C_	S-3S+4
AT1G13440	AT1G13440.1	C_	S-3S+4
AT1G13570	AT1G13570.1	C_	S-3S+4
AT1G13570	AT1G13570.2	C_	S-3S+4
AT1G13580	AT1G13580.3	C_	S-3S+4
AT1G13580	AT1G13580.2	C_	S-3S+4
AT1G13580	AT1G13580.1	C_	S-3S+4
AT1G13610	AT1G13610.1	C_	S-3S+4
AT1G13640	AT1G13640.1	C_	S-3S+4
AT1G13640	AT1G13640.2	C_	S-3S+4
AT1G13700	AT1G13700.2	C_	S-3S+4
AT1G13730	AT1G13730.2	C_	S-3S+4
AT1G13880	AT1G13880.1	C_	S-3S+4
AT1G13940	AT1G13940.1	C_	S-3S+4
AT1G13940	AT1G13940.2	C_	S-3S+4
AT1G13970	AT1G13970.1	C_	S-3S+4
AT1G14130	AT1G14130.1	C_	S-3S+4
AT1G14160	AT1G14160.1	C_	S-3S+4
AT1G14180	AT1G14180.1	C_	S-3S+4
AT1G14270	AT1G14270.3	C_	S-3S+4
AT1G14270	AT1G14270.4	C_	S-3S+4
AT1G14280	AT1G14280.1	C_	S-3S+4
AT1G14330	AT1G14330.1	C_	S-3S+4
AT1G14350	AT1G14350.2	C_	S-3S+4
AT1G14370	AT1G14370.1	C_	S-3S+4
AT1G14380	AT1G14380.2	C_	S-3S+4
AT1G14380	AT1G14380.1	C_	S-3S+4
AT1G14380	AT1G14380.5	C_	S-3S+4
AT1G14380	AT1G14380.6	C_	S-3S+4
AT1G14380	AT1G14380.7	C_	S-3S+4
AT1G14420	AT1G14420.1	C_	S-3S+4
AT1G14440	AT1G14440.1	C_	S-3S+4
AT1G14510	AT1G14510.1	C_	S-3S+4
AT1G14560	AT1G14560.1	C_	S-3S+4
AT1G14560	AT1G14560.2	C_	S-3S+4
AT1G14685	AT1G14685.4	C_	S-3S+4
AT1G14685	AT1G14685.2	C_	S-3S+4
AT1G14685	AT1G14685.3	C_	S-3S+4
AT1G14700	AT1G14700.3	C_	S-3S+4
AT1G14710	AT1G14710.1	C_	S-3S+4
AT1G14710	AT1G14710.2	C_	S-3S+4
AT1G14760	AT1G14760.2	C_	S-3S+4
AT1G14760	AT1G14760.1	C_	S-3S+4
AT1G14790	AT1G14790.1	C_	S-3S+4
AT1G14810	AT1G14810.1	C_	S-3S+4
AT1G14820	AT1G14820.3	C_	S-3S+4
AT1G14840	AT1G14840.2	C_	S-3S+4
AT1G14840	AT1G14840.1	C_	S-3S+4
AT1G14860	AT1G14860.1	C_	S-3S+4
AT1G14900	AT1G14900.1	C_	S-3S+4
AT1G14950	AT1G14950.1	C_	S-3S+4
AT1G15050	AT1G15050.2	C_	S-3S+4
AT1G15110	AT1G15110.1	C_	S-3S+4
AT1G15110	AT1G15110.3	C_	S-3S+4
AT1G15110	AT1G15110.4	C_	S-3S+4
AT1G15120	AT1G15120.1	C_	S-3S+4
AT1G15160	AT1G15160.1	C_	S-3S+4
AT1G15170	AT1G15170.1	C_	S-3S+4
AT1G15190	AT1G15190.1	C_	S-3S+4
AT1G15200	AT1G15200.3	C_	S-3S+4
AT1G15200	AT1G15200.2	C_	S-3S+4
AT1G15200	AT1G15200.4	C_	S-3S+4
AT1G15200	AT1G15200.1	C_	S-3S+4
AT1G15210	AT1G15210.1	C_	S-3S+4
AT1G15220	AT1G15220.1	C_	S-3S+4
AT1G15250	AT1G15250.2	C_	S-3S+4
AT1G15250	AT1G15250.1	C_	S-3S+4
AT1G15310	AT1G15310.1	C_	S-3S+4
AT1G15340	AT1G15340.1	C_	S-3S+4
AT1G15350	AT1G15350.3	C_	S-3S+4
AT1G15350	AT1G15350.5	C_	S-3S+4
AT1G15350	AT1G15350.4	C_	S-3S+4
AT1G15350	AT1G15350.6	C_	S-3S+4
AT1G15360	AT1G15360.2	C_	S-3S+4
AT1G15360	AT1G15360.1	C_	S-3S+4
AT1G15415	AT1G15415.1	C_	S-3S+4
AT1G15460	AT1G15460.1	C_	S-3S+4
AT1G15490	AT1G15490.3	C_	S-3S+4
AT1G15490	AT1G15490.1	C_	S-3S+4
AT1G15520	AT1G15520.1	C_	S-3S+4
AT1G15520	AT1G15520.2	C_	S-3S+4
AT1G15540	AT1G15540.1	C_	S-3S+4
AT1G15570	AT1G15570.1	C_	S-3S+4
AT1G15590	AT1G15590.2	C_	S-3S+4
AT1G15730	AT1G15730.1	C_	S-3S+4
AT1G15772	AT1G15772.2	C_	S-3S+4
AT1G15772	AT1G15772.1	C_	S-3S+4
AT1G15790	AT1G15790.4	C_	S-3S+4
AT1G15810	AT1G15810.1	C_	S-3S+4
AT1G15890	AT1G15890.2	C_	S-3S+4
AT1G15940	AT1G15940.1	C_	S-3S+4
AT1G15960	AT1G15960.1	C_	S-3S+4
AT1G16020	AT1G16020.1	C_	S-3S+4
AT1G16020	AT1G16020.2	C_	S-3S+4
AT1G16060	AT1G16060.4	C_	S-3S+4
AT1G16060	AT1G16060.2	C_	S-3S+4
AT1G16060	AT1G16060.5	C_	S-3S+4
AT1G16070	AT1G16070.1	C_	S-3S+4
AT1G16070	AT1G16070.3	C_	S-3S+4
AT1G16070	AT1G16070.2	C_	S-3S+4
AT1G16170	AT1G16170.1	C_	S-3S+4
AT1G16190	AT1G16190.2	C_	S-3S+4
AT1G16240	AT1G16240.1	C_	S-3S+4
AT1G16240	AT1G16240.4	C_	S-3S+4
AT1G16240	AT1G16240.2	C_	S-3S+4
AT1G16240	AT1G16240.3	C_	S-3S+4
AT1G16270	AT1G16270.2	C_	S-3S+4
AT1G16270	AT1G16270.1	C_	S-3S+4
AT1G16270	AT1G16270.3	C_	S-3S+4
AT1G16280	AT1G16280.1	C_	S-3S+4
AT1G16300	AT1G16300.1	C_	S-3S+4
AT1G16310	AT1G16310.2	C_	S-3S+4
AT1G16320	AT1G16320.1	C_	S-3S+4
AT1G16340	AT1G16340.1	C_	S-3S+4
AT1G16340	AT1G16340.4	C_	S-3S+4
AT1G16370	AT1G16370.1	C_	S-3S+4
AT1G16460	AT1G16460.3	C_	S-3S+4
AT1G16460	AT1G16460.4	C_	S-3S+4
AT1G16460	AT1G16460.1	C_	S-3S+4
AT1G16460	AT1G16460.6	C_	S-3S+4
AT1G16470	AT1G16470.2	C_	S-3S+4
AT1G16490	AT1G16490.1	C_	S-3S+4
AT1G16500	AT1G16500.1	C_	S-3S+4
AT1G16520	AT1G16520.1	C_	S-3S+4
AT1G16680	AT1G16680.1	C_	S-3S+4
AT1G16720	AT1G16720.2	C_	S-3S+4
AT1G16720	AT1G16720.1	C_	S-3S+4
AT1G16720	AT1G16720.3	C_	S-3S+4
AT1G16770	AT1G16770.3	C_	S-3S+4
AT1G16820	AT1G16820.2	C_	S-3S+4
AT1G16850	AT1G16850.1	C_	S-3S+4
AT1G16880	AT1G16880.1	C_	S-3S+4
AT1G16880	AT1G16880.2	C_	S-3S+4
AT1G16890	AT1G16890.2	C_	S-3S+4
AT1G16930	AT1G16930.3	C_	S-3S+4
AT1G16930	AT1G16930.1	C_	S-3S+4
AT1G16930	AT1G16930.2	C_	S-3S+4
AT1G16960	AT1G16960.1	C_	S-3S+4
AT1G17030	AT1G17030.1	C_	S-3S+4
AT1G17040	AT1G17040.1	C_	S-3S+4
AT1G17040	AT1G17040.3	C_	S-3S+4
AT1G17080	AT1G17080.1	C_	S-3S+4
AT1G17090	AT1G17090.2	C_	S-3S+4
AT1G17090	AT1G17090.1	C_	S-3S+4
AT1G17090	AT1G17090.3	C_	S-3S+4
AT1G17090	AT1G17090.4	C_	S-3S+4
AT1G17090	AT1G17090.5	C_	S-3S+4
AT1G17100	AT1G17100.1	C_	S-3S+4
AT1G17130	AT1G17130.1	C_	S-3S+4
AT1G17130	AT1G17130.2	C_	S-3S+4
AT1G17145	AT1G17145.1	C_	S-3S+4
AT1G17145	AT1G17145.2	C_	S-3S+4
AT1G17170	AT1G17170.1	C_	S-3S+4
AT1G17180	AT1G17180.1	C_	S-3S+4
AT1G17190	AT1G17190.1	C_	S-3S+4
AT1G17450	AT1G17450.2	C_	S-3S+4
AT1G17450	AT1G17450.3	C_	S-3S+4
AT1G17455	AT1G17455.1	C_	S-3S+4
AT1G17455	AT1G17455.2	C_	S-3S+4
AT1G17470	AT1G17470.1	C_	S-3S+4
AT1G17480	AT1G17480.1	C_	S-3S+4
AT1G17500	AT1G17500.1	C_	S-3S+4
AT1G17520	AT1G17520.3	C_	S-3S+4
AT1G17520	AT1G17520.2	C_	S-3S+4
AT1G17540	AT1G17540.1	C_	S-3S+4
AT1G17560	AT1G17560.1	C_	S-3S+4
AT1G17600	AT1G17600.1	C_	S-3S+4
AT1G17680	AT1G17680.3	C_	S-3S+4
AT1G17680	AT1G17680.1	C_	S-3S+4
AT1G17690	AT1G17690.1	C_	S-3S+4
AT1G17730	AT1G17730.1	C_	S-3S+4
AT1G17744	AT1G17744.1	C_	S-3S+4
AT1G17745	AT1G17745.1	C_	S-3S+4
AT1G17745	AT1G17745.2	C_	S-3S+4
AT1G17830	AT1G17830.1	C_	S-3S+4
AT1G17840	AT1G17840.1	C_	S-3S+4
AT1G17920	AT1G17920.1	C_	S-3S+4
AT1G17920	AT1G17920.2	C_	S-3S+4
AT1G17940	AT1G17940.3	C_	S-3S+4
AT1G17940	AT1G17940.6	C_	S-3S+4
AT1G17940	AT1G17940.5	C_	S-3S+4
AT1G18070	AT1G18070.1	C_	S-3S+4
AT1G18070	AT1G18070.2	C_	S-3S+4
AT1G18070	AT1G18070.3	C_	S-3S+4
AT1G18090	AT1G18090.1	C_	S-3S+4
AT1G18140	AT1G18140.1	C_	S-3S+4
AT1G18170	AT1G18170.1	C_	S-3S+4
AT1G18180	AT1G18180.2	C_	S-3S+4
AT1G18190	AT1G18190.1	C_	S-3S+4
AT1G18200	AT1G18200.1	C_	S-3S+4
AT1G18280	AT1G18280.1	C_	S-3S+4
AT1G18570	AT1G18570.1	C_	S-3S+4
AT1G18620	AT1G18620.2	C_	S-3S+4
AT1G18650	AT1G18650.1	C_	S-3S+4
AT1G18650	AT1G18650.2	C_	S-3S+4
AT1G18670	AT1G18670.2	C_	S-3S+4
AT1G18670	AT1G18670.1	C_	S-3S+4
AT1G18670	AT1G18670.3	C_	S-3S+4
AT1G18680	AT1G18680.1	C_	S-3S+4
AT1G18730	AT1G18730.1	C_	S-3S+4
AT1G18750	AT1G18750.3	C_	S-3S+4
AT1G18750	AT1G18750.4	C_	S-3S+4
AT1G18750	AT1G18750.1	C_	S-3S+4
AT1G18810	AT1G18810.1	C_	S-3S+4
AT1G18840	AT1G18840.3	C_	S-3S+4
AT1G18840	AT1G18840.2	C_	S-3S+4
AT1G18840	AT1G18840.1	C_	S-3S+4
AT1G18860	AT1G18860.1	C_	S-3S+4
AT1G18890	AT1G18890.1	C_	S-3S+4
AT1G18940	AT1G18940.1	C_	S-3S+4
AT1G18960	AT1G18960.1	C_	S-3S+4
AT1G18970	AT1G18970.1	C_	S-3S+4
AT1G19050	AT1G19050.1	C_	S-3S+4
AT1G19080	AT1G19080.2	C_	S-3S+4
AT1G19150	AT1G19150.1	C_	S-3S+4
AT1G19170	AT1G19170.1	C_	S-3S+4
AT1G19240	AT1G19240.1	C_	S-3S+4
AT1G19270	AT1G19270.1	C_	S-3S+4
AT1G19270	AT1G19270.2	C_	S-3S+4
AT1G19360	AT1G19360.2	C_	S-3S+4
AT1G19360	AT1G19360.1	C_	S-3S+4
AT1G19370	AT1G19370.1	C_	S-3S+4
AT1G19400	AT1G19400.3	C_	S-3S+4
AT1G19400	AT1G19400.2	C_	S-3S+4
AT1G19400	AT1G19400.1	C_	S-3S+4
AT1G19400	AT1G19400.4	C_	S-3S+4
AT1G19570	AT1G19570.1	C_	S-3S+4
AT1G19600	AT1G19600.1	C_	S-3S+4
AT1G19610	AT1G19610.1	C_	S-3S+4
AT1G19640	AT1G19640.1	C_	S-3S+4
AT1G19680	AT1G19680.1	C_	S-3S+4
AT1G19710	AT1G19710.1	C_	S-3S+4
AT1G19715	AT1G19715.3	C_	S-3S+4
AT1G19790	AT1G19790.1	C_	S-3S+4
AT1G19790	AT1G19790.2	C_	S-3S+4
AT1G19835	AT1G19835.5	C_	S-3S+4
AT1G19835	AT1G19835.4	C_	S-3S+4
AT1G19870	AT1G19870.1	C_	S-3S+4
AT1G19870	AT1G19870.2	C_	S-3S+4
AT1G19910	AT1G19910.1	C_	S-3S+4
AT1G19910	AT1G19910.2	C_	S-3S+4
AT1G19940	AT1G19940.1	C_	S-3S+4
AT1G19940	AT1G19940.2	C_	S-3S+4
AT1G19940	AT1G19940.3	C_	S-3S+4
AT1G20020	AT1G20020.1	C_	S-3S+4
AT1G20030	AT1G20030.2	C_	S-3S+4
AT1G20060	AT1G20060.9	C_	S-3S+4
AT1G20080	AT1G20080.2	C_	S-3S+4
AT1G20080	AT1G20080.3	C_	S-3S+4
AT1G20080	AT1G20080.4	C_	S-3S+4
AT1G20080	AT1G20080.1	C_	S-3S+4
AT1G20080	AT1G20080.5	C_	S-3S+4
AT1G20090	AT1G20090.1	C_	S-3S+4
AT1G20220	AT1G20220.1	C_	S-3S+4
AT1G20260	AT1G20260.1	C_	S-3S+4
AT1G20380	AT1G20380.1	C_	S-3S+4
AT1G20410	AT1G20410.2	C_	S-3S+4
AT1G20440	AT1G20440.1	C_	S-3S+4
AT1G20450	AT1G20450.1	C_	S-3S+4
AT1G20450	AT1G20450.2	C_	S-3S+4
AT1G20490	AT1G20490.1	C_	S-3S+4
AT1G20490	AT1G20490.2	C_	S-3S+4
AT1G20530	AT1G20530.1	C_	S-3S+4
AT1G20560	AT1G20560.2	C_	S-3S+4
AT1G20610	AT1G20610.1	C_	S-3S+4
AT1G20620	AT1G20620.1	C_	S-3S+4
AT1G20690	AT1G20690.1	C_	S-3S+4
AT1G20780	AT1G20780.1	C_	S-3S+4
AT1G20780	AT1G20780.2	C_	S-3S+4
AT1G20780	AT1G20780.3	C_	S-3S+4
AT1G20816	AT1G20816.1	C_	S-3S+4
AT1G20900	AT1G20900.1	C_	S-3S+4
AT1G20920	AT1G20920.2	C_	S-3S+4
AT1G20950	AT1G20950.1	C_	S-3S+4
AT1G20980	AT1G20980.1	C_	S-3S+4
AT1G21000	AT1G21000.1	C_	S-3S+4
AT1G21080	AT1G21080.3	C_	S-3S+4
AT1G21080	AT1G21080.1	C_	S-3S+4
AT1G21090	AT1G21090.1	C_	S-3S+4
AT1G21090	AT1G21090.2	C_	S-3S+4
AT1G21100	AT1G21100.1	C_	S-3S+4
AT1G21110	AT1G21110.1	C_	S-3S+4
AT1G21130	AT1G21130.1	C_	S-3S+4
AT1G21360	AT1G21360.2	C_	S-3S+4
AT1G21380	AT1G21380.1	C_	S-3S+4
AT1G21400	AT1G21400.3	C_	S-3S+4
AT1G21400	AT1G21400.1	C_	S-3S+4
AT1G21410	AT1G21410.1	C_	S-3S+4
AT1G21410	AT1G21410.2	C_	S-3S+4
AT1G21480	AT1G21480.1	C_	S-3S+4
AT1G21480	AT1G21480.2	C_	S-3S+4
AT1G21500	AT1G21500.1	C_	S-3S+4
AT1G21540	AT1G21540.1	C_	S-3S+4
AT1G21560	AT1G21560.1	C_	S-3S+4
AT1G21580	AT1G21580.1	C_	S-3S+4
AT1G21580	AT1G21580.3	C_	S-3S+4
AT1G21580	AT1G21580.4	C_	S-3S+4
AT1G21580	AT1G21580.2	C_	S-3S+4
AT1G21580	AT1G21580.8	C_	S-3S+4
AT1G21630	AT1G21630.1	C_	S-3S+4
AT1G21630	AT1G21630.3	C_	S-3S+4
AT1G21630	AT1G21630.4	C_	S-3S+4
AT1G21630	AT1G21630.2	C_	S-3S+4
AT1G21650	AT1G21650.1	C_	S-3S+4
AT1G21650	AT1G21650.3	C_	S-3S+4
AT1G21750	AT1G21750.1	C_	S-3S+4
AT1G21830	AT1G21830.1	C_	S-3S+4
AT1G21920	AT1G21920.1	C_	S-3S+4
AT1G21920	AT1G21920.2	C_	S-3S+4
AT1G21970	AT1G21970.1	C_	S-3S+4
AT1G22020	AT1G22020.2	C_	S-3S+4
AT1G22020	AT1G22020.1	C_	S-3S+4
AT1G22030	AT1G22030.1	C_	S-3S+4
AT1G22040	AT1G22040.1	C_	S-3S+4
AT1G22050	AT1G22050.1	C_	S-3S+4
AT1G22110	AT1G22110.1	C_	S-3S+4
AT1G22140	AT1G22140.3	C_	S-3S+4
AT1G22140	AT1G22140.1	C_	S-3S+4
AT1G22170	AT1G22170.2	C_	S-3S+4
AT1G22200	AT1G22200.1	C_	S-3S+4
AT1G22220	AT1G22220.1	C_	S-3S+4
AT1G22300	AT1G22300.1	C_	S-3S+4
AT1G22360	AT1G22360.1	C_	S-3S+4
AT1G22370	AT1G22370.1	C_	S-3S+4
AT1G22370	AT1G22370.2	C_	S-3S+4
AT1G22400	AT1G22400.1	C_	S-3S+4
AT1G22410	AT1G22410.1	C_	S-3S+4
AT1G22430	AT1G22430.3	C_	S-3S+4
AT1G22440	AT1G22440.1	C_	S-3S+4
AT1G22470	AT1G22470.1	C_	S-3S+4
AT1G22520	AT1G22520.1	C_	S-3S+4
AT1G22590	AT1G22590.2	C_	S-3S+4
AT1G22620	AT1G22620.1	C_	S-3S+4
AT1G22640	AT1G22640.1	C_	S-3S+4
AT1G22710	AT1G22710.1	C_	S-3S+4
AT1G22730	AT1G22730.1	C_	S-3S+4
AT1G22760	AT1G22760.1	C_	S-3S+4
AT1G22870	AT1G22870.2	C_	S-3S+4
AT1G22880	AT1G22880.1	C_	S-3S+4
AT1G22880	AT1G22880.3	C_	S-3S+4
AT1G22890	AT1G22890.1	C_	S-3S+4
AT1G22910	AT1G22910.1	C_	S-3S+4
AT1G22910	AT1G22910.2	C_	S-3S+4
AT1G22910	AT1G22910.3	C_	S-3S+4
AT1G22930	AT1G22930.1	C_	S-3S+4
AT1G22970	AT1G22970.1	C_	S-3S+4
AT1G23010	AT1G23010.1	C_	S-3S+4
AT1G23020	AT1G23020.3	C_	S-3S+4
AT1G23020	AT1G23020.4	C_	S-3S+4
AT1G23020	AT1G23020.7	C_	S-3S+4
AT1G23020	AT1G23020.6	C_	S-3S+4
AT1G23030	AT1G23030.1	C_	S-3S+4
AT1G23060	AT1G23060.1	C_	S-3S+4
AT1G23170	AT1G23170.2	C_	S-3S+4
AT1G23220	AT1G23220.1	C_	S-3S+4
AT1G23260	AT1G23260.2	C_	S-3S+4
AT1G23330	AT1G23330.1	C_	S-3S+4
AT1G23330	AT1G23330.2	C_	S-3S+4
AT1G23360	AT1G23360.3	C_	S-3S+4
AT1G23360	AT1G23360.1	C_	S-3S+4
AT1G23360	AT1G23360.2	C_	S-3S+4
AT1G23390	AT1G23390.1	C_	S-3S+4
AT1G23440	AT1G23440.3	C_	S-3S+4
AT1G23460	AT1G23460.2	C_	S-3S+4
AT1G23490	AT1G23490.1	C_	S-3S+4
AT1G23530	AT1G23530.1	C_	S-3S+4
AT1G23560	AT1G23560.1	C_	S-3S+4
AT1G23560	AT1G23560.2	C_	S-3S+4
AT1G23710	AT1G23710.1	C_	S-3S+4
AT1G23750	AT1G23750.2	C_	S-3S+4
AT1G24030	AT1G24030.3	C_	S-3S+4
AT1G24130	AT1G24130.1	C_	S-3S+4
AT1G24145	AT1G24145.1	C_	S-3S+4
AT1G24147	AT1G24147.1	C_	S-3S+4
AT1G24148	AT1G24148.2	C_	S-3S+4
AT1G24260	AT1G24260.1	C_	S-3S+4
AT1G24260	AT1G24260.2	C_	S-3S+4
AT1G24260	AT1G24260.3	C_	S-3S+4
AT1G24330	AT1G24330.1	C_	S-3S+4
AT1G24340	AT1G24340.1	C_	S-3S+4
AT1G24350	AT1G24350.1	C_	S-3S+4
AT1G24350	AT1G24350.2	C_	S-3S+4
AT1G24350	AT1G24350.3	C_	S-3S+4
AT1G24350	AT1G24350.4	C_	S-3S+4
AT1G24350	AT1G24350.5	C_	S-3S+4
AT1G24360	AT1G24360.1	C_	S-3S+4
AT1G24400	AT1G24400.1	C_	S-3S+4
AT1G24405	AT1G24405.1	C_	S-3S+4
AT1G24420	AT1G24420.1	C_	S-3S+4
AT1G24570	AT1G24570.2	C_	S-3S+4
AT1G24575	AT1G24575.1	C_	S-3S+4
AT1G24580	AT1G24580.1	C_	S-3S+4
AT1G24735	AT1G24735.2	C_	S-3S+4
AT1G24735	AT1G24735.1	C_	S-3S+4
AT1G25220	AT1G25220.1	C_	S-3S+4
AT1G25290	AT1G25290.2	C_	S-3S+4
AT1G25400	AT1G25400.1	C_	S-3S+4
AT1G25460	AT1G25460.1	C_	S-3S+4
AT1G25500	AT1G25500.3	C_	S-3S+4
AT1G25560	AT1G25560.1	C_	S-3S+4
AT1G26110	AT1G26110.1	C_	S-3S+4
AT1G26110	AT1G26110.2	C_	S-3S+4
AT1G26130	AT1G26130.3	C_	S-3S+4
AT1G26130	AT1G26130.4	C_	S-3S+4
AT1G26130	AT1G26130.2	C_	S-3S+4
AT1G26190	AT1G26190.4	C_	S-3S+4
AT1G26190	AT1G26190.3	C_	S-3S+4
AT1G26190	AT1G26190.2	C_	S-3S+4
AT1G26190	AT1G26190.1	C_	S-3S+4
AT1G26190	AT1G26190.6	C_	S-3S+4
AT1G26210	AT1G26210.1	C_	S-3S+4
AT1G26290	AT1G26290.1	C_	S-3S+4
AT1G26440	AT1G26440.5	C_	S-3S+4
AT1G26440	AT1G26440.8	C_	S-3S+4
AT1G26440	AT1G26440.7	C_	S-3S+4
AT1G26460	AT1G26460.1	C_	S-3S+4
AT1G26530	AT1G26530.1	C_	S-3S+4
AT1G26560	AT1G26560.1	C_	S-3S+4
AT1G26570	AT1G26570.1	C_	S-3S+4
AT1G26580	AT1G26580.1	C_	S-3S+4
AT1G26580	AT1G26580.2	C_	S-3S+4
AT1G26610	AT1G26610.1	C_	S-3S+4
AT1G26640	AT1G26640.1	C_	S-3S+4
AT1G26650	AT1G26650.1	C_	S-3S+4
AT1G26665	AT1G26665.1	C_	S-3S+4
AT1G26680	AT1G26680.3	C_	S-3S+4
AT1G26680	AT1G26680.1	C_	S-3S+4
AT1G26680	AT1G26680.6	C_	S-3S+4
AT1G26680	AT1G26680.5	C_	S-3S+4
AT1G26680	AT1G26680.4	C_	S-3S+4
AT1G26800	AT1G26800.1	C_	S-3S+4
AT1G26850	AT1G26850.1	C_	S-3S+4
AT1G26850	AT1G26850.2	C_	S-3S+4
AT1G26850	AT1G26850.3	C_	S-3S+4
AT1G26880	AT1G26880.1	C_	S-3S+4
AT1G26880	AT1G26880.2	C_	S-3S+4
AT1G26970	AT1G26970.2	C_	S-3S+4
AT1G27000	AT1G27000.1	C_	S-3S+4
AT1G27030	AT1G27030.1	C_	S-3S+4
AT1G27045	AT1G27045.4	C_	S-3S+4
AT1G27045	AT1G27045.2	C_	S-3S+4
AT1G27045	AT1G27045.1	C_	S-3S+4
AT1G27070	AT1G27070.1	C_	S-3S+4
AT1G27100	AT1G27100.1	C_	S-3S+4
AT1G27110	AT1G27110.3	C_	S-3S+4
AT1G27110	AT1G27110.2	C_	S-3S+4
AT1G27110	AT1G27110.1	C_	S-3S+4
AT1G27110	AT1G27110.4	C_	S-3S+4
AT1G27150	AT1G27150.1	C_	S-3S+4
AT1G27170	AT1G27170.2	C_	S-3S+4
AT1G27170	AT1G27170.1	C_	S-3S+4
AT1G27180	AT1G27180.5	C_	S-3S+4
AT1G27180	AT1G27180.8	C_	S-3S+4
AT1G27300	AT1G27300.1	C_	S-3S+4
AT1G27340	AT1G27340.1	C_	S-3S+4
AT1G27380	AT1G27380.3	C_	S-3S+4
AT1G27380	AT1G27380.1	C_	S-3S+4
AT1G27385	AT1G27385.1	C_	S-3S+4
AT1G27390	AT1G27390.1	C_	S-3S+4
AT1G27420	AT1G27420.1	C_	S-3S+4
AT1G27430	AT1G27430.1	C_	S-3S+4
AT1G27430	AT1G27430.2	C_	S-3S+4
AT1G27450	AT1G27450.2	C_	S-3S+4
AT1G27500	AT1G27500.1	C_	S-3S+4
AT1G27530	AT1G27530.1	C_	S-3S+4
AT1G27630	AT1G27630.2	C_	S-3S+4
AT1G27630	AT1G27630.3	C_	S-3S+4
AT1G27630	AT1G27630.5	C_	S-3S+4
AT1G27630	AT1G27630.6	C_	S-3S+4
AT1G27650	AT1G27650.1	C_	S-3S+4
AT1G27670	AT1G27670.1	C_	S-3S+4
AT1G27680	AT1G27680.1	C_	S-3S+4
AT1G27740	AT1G27740.1	C_	S-3S+4
AT1G27750	AT1G27750.1	C_	S-3S+4
AT1G27760	AT1G27760.3	C_	S-3S+4
AT1G27760	AT1G27760.1	C_	S-3S+4
AT1G27770	AT1G27770.4	C_	S-3S+4
AT1G27900	AT1G27900.2	C_	S-3S+4
AT1G27900	AT1G27900.3	C_	S-3S+4
AT1G27900	AT1G27900.1	C_	S-3S+4
AT1G27910	AT1G27910.1	C_	S-3S+4
AT1G27920	AT1G27920.1	C_	S-3S+4
AT1G27920	AT1G27920.2	C_	S-3S+4
AT1G28010	AT1G28010.1	C_	S-3S+4
AT1G28060	AT1G28060.1	C_	S-3S+4
AT1G28090	AT1G28090.2	C_	S-3S+4
AT1G28090	AT1G28090.4	C_	S-3S+4
AT1G28150	AT1G28150.2	C_	S-3S+4
AT1G28170	AT1G28170.1	C_	S-3S+4
AT1G28260	AT1G28260.2	C_	S-3S+4
AT1G28260	AT1G28260.1	C_	S-3S+4
AT1G28290	AT1G28290.1	C_	S-3S+4
AT1G28320	AT1G28320.1	C_	S-3S+4
AT1G28330	AT1G28330.5	C_	S-3S+4
AT1G28330	AT1G28330.6	C_	S-3S+4
AT1G28350	AT1G28350.1	C_	S-3S+4
AT1G28350	AT1G28350.2	C_	S-3S+4
AT1G28410	AT1G28410.2	C_	S-3S+4
AT1G28410	AT1G28410.1	C_	S-3S+4
AT1G28510	AT1G28510.1	C_	S-3S+4
AT1G28540	AT1G28540.1	C_	S-3S+4
AT1G28560	AT1G28560.1	C_	S-3S+4
AT1G28560	AT1G28560.3	C_	S-3S+4
AT1G28560	AT1G28560.2	C_	S-3S+4
AT1G29000	AT1G29000.1	C_	S-3S+4
AT1G29050	AT1G29050.1	C_	S-3S+4
AT1G29150	AT1G29150.2	C_	S-3S+4
AT1G29200	AT1G29200.3	C_	S-3S+4
AT1G29240	AT1G29240.1	C_	S-3S+4
AT1G29270	AT1G29270.1	C_	S-3S+4
AT1G29310	AT1G29310.1	C_	S-3S+4
AT1G29310	AT1G29310.2	C_	S-3S+4
AT1G29400	AT1G29400.3	C_	S-3S+4
AT1G29470	AT1G29470.1	C_	S-3S+4
AT1G29470	AT1G29470.2	C_	S-3S+4
AT1G29600	AT1G29600.2	C_	S-3S+4
AT1G29630	AT1G29630.2	C_	S-3S+4
AT1G29630	AT1G29630.1	C_	S-3S+4
AT1G29710	AT1G29710.1	C_	S-3S+4
AT1G29770	AT1G29770.1	C_	S-3S+4
AT1G29790	AT1G29790.1	C_	S-3S+4
AT1G29820	AT1G29820.1	C_	S-3S+4
AT1G29820	AT1G29820.2	C_	S-3S+4
AT1G29830	AT1G29830.1	C_	S-3S+4
AT1G29830	AT1G29830.2	C_	S-3S+4
AT1G29960	AT1G29960.1	C_	S-3S+4
AT1G30000	AT1G30000.2	C_	S-3S+4
AT1G30040	AT1G30040.1	C_	S-3S+4
AT1G30050	AT1G30050.1	C_	S-3S+4
AT1G30110	AT1G30110.2	C_	S-3S+4
AT1G30110	AT1G30110.1	C_	S-3S+4
AT1G30130	AT1G30130.1	C_	S-3S+4
AT1G30130	AT1G30130.3	C_	S-3S+4
AT1G30130	AT1G30130.2	C_	S-3S+4
AT1G30210	AT1G30210.1	C_	S-3S+4
AT1G30210	AT1G30210.2	C_	S-3S+4
AT1G30230	AT1G30230.1	C_	S-3S+4
AT1G30250	AT1G30250.1	C_	S-3S+4
AT1G30260	AT1G30260.1	C_	S-3S+4
AT1G30270	AT1G30270.1	C_	S-3S+4
AT1G30270	AT1G30270.2	C_	S-3S+4
AT1G30270	AT1G30270.3	C_	S-3S+4
AT1G30380	AT1G30380.1	C_	S-3S+4
AT1G30400	AT1G30400.1	C_	S-3S+4
AT1G30400	AT1G30400.2	C_	S-3S+4
AT1G30410	AT1G30410.2	C_	S-3S+4
AT1G30410	AT1G30410.4	C_	S-3S+4
AT1G30410	AT1G30410.3	C_	S-3S+4
AT1G30410	AT1G30410.1	C_	S-3S+4
AT1G30420	AT1G30420.1	C_	S-3S+4
AT1G30420	AT1G30420.2	C_	S-3S+4
AT1G30440	AT1G30440.1	C_	S-3S+4
AT1G30450	AT1G30450.4	C_	S-3S+4
AT1G30520	AT1G30520.1	C_	S-3S+4
AT1G30520	AT1G30520.2	C_	S-3S+4
AT1G30520	AT1G30520.4	C_	S-3S+4
AT1G30520	AT1G30520.3	C_	S-3S+4
AT1G30560	AT1G30560.1	C_	S-3S+4
AT1G30590	AT1G30590.2	C_	S-3S+4
AT1G30590	AT1G30590.3	C_	S-3S+4
AT1G30600	AT1G30600.1	C_	S-3S+4
AT1G30610	AT1G30610.2	C_	S-3S+4
AT1G30610	AT1G30610.1	C_	S-3S+4
AT1G30630	AT1G30630.1	C_	S-3S+4
AT1G30640	AT1G30640.1	C_	S-3S+4
AT1G30640	AT1G30640.2	C_	S-3S+4
AT1G30720	AT1G30720.1	C_	S-3S+4
AT1G30730	AT1G30730.1	C_	S-3S+4
AT1G30795	AT1G30795.1	C_	S-3S+4
AT1G30860	AT1G30860.1	C_	S-3S+4
AT1G30950	AT1G30950.1	C_	S-3S+4
AT1G30972	AT1G30972.3	C_	S-3S+4
AT1G30972	AT1G30972.2	C_	S-3S+4
AT1G30972	AT1G30972.1	C_	S-3S+4
AT1G30974	AT1G30974.1	C_	S-3S+4
AT1G30974	AT1G30974.2	C_	S-3S+4
AT1G31040	AT1G31040.1	C_	S-3S+4
AT1G31120	AT1G31120.1	C_	S-3S+4
AT1G31130	AT1G31130.1	C_	S-3S+4
AT1G31175	AT1G31175.2	C_	S-3S+4
AT1G31175	AT1G31175.1	C_	S-3S+4
AT1G31180	AT1G31180.1	C_	S-3S+4
AT1G31440	AT1G31440.1	C_	S-3S+4
AT1G31460	AT1G31460.1	C_	S-3S+4
AT1G31580	AT1G31580.1	C_	S-3S+4
AT1G31690	AT1G31690.1	C_	S-3S+4
AT1G31730	AT1G31730.1	C_	S-3S+4
AT1G31750	AT1G31750.1	C_	S-3S+4
AT1G31760	AT1G31760.1	C_	S-3S+4
AT1G31780	AT1G31780.1	C_	S-3S+4
AT1G31812	AT1G31812.1	C_	S-3S+4
AT1G31820	AT1G31820.1	C_	S-3S+4
AT1G31910	AT1G31910.1	C_	S-3S+4
AT1G31910	AT1G31910.2	C_	S-3S+4
AT1G31930	AT1G31930.2	C_	S-3S+4
AT1G31930	AT1G31930.3	C_	S-3S+4
AT1G31930	AT1G31930.4	C_	S-3S+4
AT1G31930	AT1G31930.1	C_	S-3S+4
AT1G31930	AT1G31930.5	C_	S-3S+4
AT1G31930	AT1G31930.6	C_	S-3S+4
AT1G31940	AT1G31940.1	C_	S-3S+4
AT1G31950	AT1G31950.2	C_	S-3S+4
AT1G31950	AT1G31950.3	C_	S-3S+4
AT1G31970	AT1G31970.1	C_	S-3S+4
AT1G32060	AT1G32060.1	C_	S-3S+4
AT1G32120	AT1G32120.1	C_	S-3S+4
AT1G32190	AT1G32190.1	C_	S-3S+4
AT1G32210	AT1G32210.1	C_	S-3S+4
AT1G32230	AT1G32230.2	C_	S-3S+4
AT1G32230	AT1G32230.4	C_	S-3S+4
AT1G32230	AT1G32230.5	C_	S-3S+4
AT1G32230	AT1G32230.6	C_	S-3S+4
AT1G32230	AT1G32230.1	C_	S-3S+4
AT1G32230	AT1G32230.3	C_	S-3S+4
AT1G32260	AT1G32260.1	C_	S-3S+4
AT1G32370	AT1G32370.3	C_	S-3S+4
AT1G32370	AT1G32370.1	C_	S-3S+4
AT1G32400	AT1G32400.1	C_	S-3S+4
AT1G32400	AT1G32400.3	C_	S-3S+4
AT1G32400	AT1G32400.2	C_	S-3S+4
AT1G32470	AT1G32470.1	C_	S-3S+4
AT1G32550	AT1G32550.1	C_	S-3S+4
AT1G32610	AT1G32610.1	C_	S-3S+4
AT1G32610	AT1G32610.2	C_	S-3S+4
AT1G32750	AT1G32750.1	C_	S-3S+4
AT1G32760	AT1G32760.1	C_	S-3S+4
AT1G32780	AT1G32780.1	C_	S-3S+4
AT1G32790	AT1G32790.2	C_	S-3S+4
AT1G32790	AT1G32790.1	C_	S-3S+4
AT1G32900	AT1G32900.1	C_	S-3S+4
AT1G32930	AT1G32930.1	C_	S-3S+4
AT1G33030	AT1G33030.3	C_	S-3S+4
AT1G33030	AT1G33030.1	C_	S-3S+4
AT1G33100	AT1G33100.1	C_	S-3S+4
AT1G33110	AT1G33110.1	C_	S-3S+4
AT1G33230	AT1G33230.1	C_	S-3S+4
AT1G33390	AT1G33390.2	C_	S-3S+4
AT1G33470	AT1G33470.3	C_	S-3S+4
AT1G33470	AT1G33470.1	C_	S-3S+4
AT1G33490	AT1G33490.2	C_	S-3S+4
AT1G33500	AT1G33500.3	C_	S-3S+4
AT1G33500	AT1G33500.2	C_	S-3S+4
AT1G33540	AT1G33540.2	C_	S-3S+4
AT1G33640	AT1G33640.1	C_	S-3S+4
AT1G33750	AT1G33750.1	C_	S-3S+4
AT1G33760	AT1G33760.1	C_	S-3S+4
AT1G33770	AT1G33770.1	C_	S-3S+4
AT1G33790	AT1G33790.3	C_	S-3S+4
AT1G33790	AT1G33790.4	C_	S-3S+4
AT1G33790	AT1G33790.5	C_	S-3S+4
AT1G33810	AT1G33810.1	C_	S-3S+4
AT1G33990	AT1G33990.1	C_	S-3S+4
AT1G34020	AT1G34020.2	C_	S-3S+4
AT1G34020	AT1G34020.1	C_	S-3S+4
AT1G34020	AT1G34020.3	C_	S-3S+4
AT1G34046	AT1G34046.1	C_	S-3S+4
AT1G34120	AT1G34120.5	C_	S-3S+4
AT1G34130	AT1G34130.1	C_	S-3S+4
AT1G34160	AT1G34160.1	C_	S-3S+4
AT1G34180	AT1G34180.1	C_	S-3S+4
AT1G34180	AT1G34180.3	C_	S-3S+4
AT1G34320	AT1G34320.1	C_	S-3S+4
AT1G34320	AT1G34320.2	C_	S-3S+4
AT1G34370	AT1G34370.1	C_	S-3S+4
AT1G34440	AT1G34440.1	C_	S-3S+4
AT1G34470	AT1G34470.1	C_	S-3S+4
AT1G34550	AT1G34550.2	C_	S-3S+4
AT1G34580	AT1G34580.1	C_	S-3S+4
AT1G34640	AT1G34640.1	C_	S-3S+4
AT1G34770	AT1G34770.1	C_	S-3S+4
AT1G34770	AT1G34770.3	C_	S-3S+4
AT1G34770	AT1G34770.2	C_	S-3S+4
AT1G35183	AT1G35183.3	C_	S-3S+4
AT1G35190	AT1G35190.1	C_	S-3S+4
AT1G35190	AT1G35190.2	C_	S-3S+4
AT1G35210	AT1G35210.1	C_	S-3S+4
AT1G35350	AT1G35350.2	C_	S-3S+4
AT1G35490	AT1G35490.1	C_	S-3S+4
AT1G35490	AT1G35490.2	C_	S-3S+4
AT1G35515	AT1G35515.1	C_	S-3S+4
AT1G35530	AT1G35530.3	C_	S-3S+4
AT1G35530	AT1G35530.5	C_	S-3S+4
AT1G35530	AT1G35530.2	C_	S-3S+4
AT1G35530	AT1G35530.1	C_	S-3S+4
AT1G35530	AT1G35530.4	C_	S-3S+4
AT1G35660	AT1G35660.1	C_	S-3S+4
AT1G35710	AT1G35710.1	C_	S-3S+4
AT1G36050	AT1G36050.2	C_	S-3S+4
AT1G36070	AT1G36070.4	C_	S-3S+4
AT1G36160	AT1G36160.2	C_	S-3S+4
AT1G36160	AT1G36160.1	C_	S-3S+4
AT1G36280	AT1G36280.1	C_	S-3S+4
AT1G36280	AT1G36280.2	C_	S-3S+4
AT1G36922	AT1G36922.1	C_	S-3S+4
AT1G36922	AT1G36922.2	C_	S-3S+4
AT1G37150	AT1G37150.6	C_	S-3S+4
AT1G37150	AT1G37150.5	C_	S-3S+4
AT1G37150	AT1G37150.3	C_	S-3S+4
AT1G37150	AT1G37150.9	C_	S-3S+4
AT1G37150	AT1G37150.2	C_	S-3S+4
AT1G42480	AT1G42480.1	C_	S-3S+4
AT1G42480	AT1G42480.2	C_	S-3S+4
AT1G42560	AT1G42560.1	C_	S-3S+4
AT1G42560	AT1G42560.2	C_	S-3S+4
AT1G42970	AT1G42970.1	C_	S-3S+4
AT1G43160	AT1G43160.1	C_	S-3S+4
AT1G43170	AT1G43170.4	C_	S-3S+4
AT1G43190	AT1G43190.1	C_	S-3S+4
AT1G43620	AT1G43620.6	C_	S-3S+4
AT1G43620	AT1G43620.4	C_	S-3S+4
AT1G43620	AT1G43620.5	C_	S-3S+4
AT1G43620	AT1G43620.2	C_	S-3S+4
AT1G43620	AT1G43620.7	C_	S-3S+4
AT1G43620	AT1G43620.3	C_	S-3S+4
AT1G43620	AT1G43620.1	C_	S-3S+4
AT1G43670	AT1G43670.1	C_	S-3S+4
AT1G43790	AT1G43790.1	C_	S-3S+4
AT1G43850	AT1G43850.1	C_	S-3S+4
AT1G43850	AT1G43850.2	C_	S-3S+4
AT1G44100	AT1G44100.1	C_	S-3S+4
AT1G44170	AT1G44170.2	C_	S-3S+4
AT1G44350	AT1G44350.1	C_	S-3S+4
AT1G44575	AT1G44575.1	C_	S-3S+4
AT1G44575	AT1G44575.3	C_	S-3S+4
AT1G44740	AT1G44740.1	C_	S-3S+4
AT1G44790	AT1G44790.1	C_	S-3S+4
AT1G44830	AT1G44830.1	C_	S-3S+4
AT1G44970	AT1G44970.1	C_	S-3S+4
AT1G45063	AT1G45063.1	C_	S-3S+4
AT1G45063	AT1G45063.2	C_	S-3S+4
AT1G45110	AT1G45110.1	C_	S-3S+4
AT1G45130	AT1G45130.1	C_	S-3S+4
AT1G45150	AT1G45150.1	C_	S-3S+4
AT1G45160	AT1G45160.2	C_	S-3S+4
AT1G45160	AT1G45160.1	C_	S-3S+4
AT1G45191	AT1G45191.3	C_	S-3S+4
AT1G45191	AT1G45191.4	C_	S-3S+4
AT1G47200	AT1G47200.1	C_	S-3S+4
AT1G47278	AT1G47278.3	C_	S-3S+4
AT1G47290	AT1G47290.2	C_	S-3S+4
AT1G47410	AT1G47410.2	C_	S-3S+4
AT1G47410	AT1G47410.1	C_	S-3S+4
AT1G47530	AT1G47530.2	C_	S-3S+4
AT1G47550	AT1G47550.1	C_	S-3S+4
AT1G47560	AT1G47560.1	C_	S-3S+4
AT1G47900	AT1G47900.3	C_	S-3S+4
AT1G47900	AT1G47900.1	C_	S-3S+4
AT1G48030	AT1G48030.1	C_	S-3S+4
AT1G48030	AT1G48030.3	C_	S-3S+4
AT1G48030	AT1G48030.4	C_	S-3S+4
AT1G48030	AT1G48030.5	C_	S-3S+4
AT1G48230	AT1G48230.1	C_	S-3S+4
AT1G48240	AT1G48240.1	C_	S-3S+4
AT1G48310	AT1G48310.1	C_	S-3S+4
AT1G48310	AT1G48310.2	C_	S-3S+4
AT1G48310	AT1G48310.4	C_	S-3S+4
AT1G48330	AT1G48330.1	C_	S-3S+4
AT1G48430	AT1G48430.2	C_	S-3S+4
AT1G48430	AT1G48430.1	C_	S-3S+4
AT1G48440	AT1G48440.1	C_	S-3S+4
AT1G48460	AT1G48460.1	C_	S-3S+4
AT1G48460	AT1G48460.2	C_	S-3S+4
AT1G48490	AT1G48490.1	C_	S-3S+4
AT1G48490	AT1G48490.3	C_	S-3S+4
AT1G48490	AT1G48490.4	C_	S-3S+4
AT1G48600	AT1G48600.2	C_	S-3S+4
AT1G48635	AT1G48635.1	C_	S-3S+4
AT1G48635	AT1G48635.2	C_	S-3S+4
AT1G48720	AT1G48720.1	C_	S-3S+4
AT1G48770	AT1G48770.2	C_	S-3S+4
AT1G48770	AT1G48770.3	C_	S-3S+4
AT1G48770	AT1G48770.1	C_	S-3S+4
AT1G48790	AT1G48790.1	C_	S-3S+4
AT1G48850	AT1G48850.2	C_	S-3S+4
AT1G48850	AT1G48850.3	C_	S-3S+4
AT1G48850	AT1G48850.1	C_	S-3S+4
AT1G48860	AT1G48860.1	C_	S-3S+4
AT1G48950	AT1G48950.1	C_	S-3S+4
AT1G48980	AT1G48980.1	C_	S-3S+4
AT1G48980	AT1G48980.2	C_	S-3S+4
AT1G48980	AT1G48980.4	C_	S-3S+4
AT1G48980	AT1G48980.3	C_	S-3S+4
AT1G49000	AT1G49000.1	C_	S-3S+4
AT1G49032	AT1G49032.1	C_	S-3S+4
AT1G49032	AT1G49032.2	C_	S-3S+4
AT1G49040	AT1G49040.4	C_	S-3S+4
AT1G49040	AT1G49040.1	C_	S-3S+4
AT1G49040	AT1G49040.3	C_	S-3S+4
AT1G49040	AT1G49040.2	C_	S-3S+4
AT1G49160	AT1G49160.3	C_	S-3S+4
AT1G49160	AT1G49160.5	C_	S-3S+4
AT1G49160	AT1G49160.2	C_	S-3S+4
AT1G49170	AT1G49170.1	C_	S-3S+4
AT1G49240	AT1G49240.1	C_	S-3S+4
AT1G49245	AT1G49245.1	C_	S-3S+4
AT1G49270	AT1G49270.1	C_	S-3S+4
AT1G49340	AT1G49340.1	C_	S-3S+4
AT1G49340	AT1G49340.3	C_	S-3S+4
AT1G49340	AT1G49340.2	C_	S-3S+4
AT1G49340	AT1G49340.4	C_	S-3S+4
AT1G49405	AT1G49405.1	C_	S-3S+4
AT1G49450	AT1G49450.1	C_	S-3S+4
AT1G49470	AT1G49470.1	C_	S-3S+4
AT1G49500	AT1G49500.2	C_	S-3S+4
AT1G49560	AT1G49560.1	C_	S-3S+4
AT1G49560	AT1G49560.2	C_	S-3S+4
AT1G49580	AT1G49580.1	C_	S-3S+4
AT1G49640	AT1G49640.1	C_	S-3S+4
AT1G49720	AT1G49720.1	C_	S-3S+4
AT1G49720	AT1G49720.2	C_	S-3S+4
AT1G49720	AT1G49720.3	C_	S-3S+4
AT1G49800	AT1G49800.1	C_	S-3S+4
AT1G49840	AT1G49840.1	C_	S-3S+4
AT1G49860	AT1G49860.1	C_	S-3S+4
AT1G49890	AT1G49890.1	C_	S-3S+4
AT1G49950	AT1G49950.1	C_	S-3S+4
AT1G49950	AT1G49950.3	C_	S-3S+4
AT1G49970	AT1G49970.1	C_	S-3S+4
AT1G50020	AT1G50020.1	C_	S-3S+4
AT1G50180	AT1G50180.1	C_	S-3S+4
AT1G50310	AT1G50310.2	C_	S-3S+4
AT1G50360	AT1G50360.1	C_	S-3S+4
AT1G50370	AT1G50370.1	C_	S-3S+4
AT1G50410	AT1G50410.2	C_	S-3S+4
AT1G50410	AT1G50410.3	C_	S-3S+4
AT1G50410	AT1G50410.1	C_	S-3S+4
AT1G50410	AT1G50410.4	C_	S-3S+4
AT1G50460	AT1G50460.1	C_	S-3S+4
AT1G50460	AT1G50460.2	C_	S-3S+4
AT1G50500	AT1G50500.1	C_	S-3S+4
AT1G50500	AT1G50500.3	C_	S-3S+4
AT1G50500	AT1G50500.4	C_	S-3S+4
AT1G50570	AT1G50570.2	C_	S-3S+4
AT1G50575	AT1G50575.1	C_	S-3S+4
AT1G50600	AT1G50600.3	C_	S-3S+4
AT1G50690	AT1G50690.2	C_	S-3S+4
AT1G50690	AT1G50690.1	C_	S-3S+4
AT1G50700	AT1G50700.1	C_	S-3S+4
AT1G50700	AT1G50700.2	C_	S-3S+4
AT1G50700	AT1G50700.3	C_	S-3S+4
AT1G50830	AT1G50830.1	C_	S-3S+4
AT1G50900	AT1G50900.1	C_	S-3S+4
AT1G50920	AT1G50920.1	C_	S-3S+4
AT1G50950	AT1G50950.1	C_	S-3S+4
AT1G50950	AT1G50950.2	C_	S-3S+4
AT1G50970	AT1G50970.3	C_	S-3S+4
AT1G51070	AT1G51070.1	C_	S-3S+4
AT1G51170	AT1G51170.1	C_	S-3S+4
AT1G51200	AT1G51200.1	C_	S-3S+4
AT1G51250	AT1G51250.1	C_	S-3S+4
AT1G51370	AT1G51370.3	C_	S-3S+4
AT1G51380	AT1G51380.1	C_	S-3S+4
AT1G51380	AT1G51380.2	C_	S-3S+4
AT1G51405	AT1G51405.1	C_	S-3S+4
AT1G51500	AT1G51500.1	C_	S-3S+4
AT1G51520	AT1G51520.2	C_	S-3S+4
AT1G51520	AT1G51520.1	C_	S-3S+4
AT1G51540	AT1G51540.1	C_	S-3S+4
AT1G51590	AT1G51590.1	C_	S-3S+4
AT1G51600	AT1G51600.1	C_	S-3S+4
AT1G51650	AT1G51650.1	C_	S-3S+4
AT1G51680	AT1G51680.1	C_	S-3S+4
AT1G51745	AT1G51745.1	C_	S-3S+4
AT1G51820	AT1G51820.1	C_	S-3S+4
AT1G51850	AT1G51850.2	C_	S-3S+4
AT1G51915	AT1G51915.1	C_	S-3S+4
AT1G51960	AT1G51960.1	C_	S-3S+4
AT1G52100	AT1G52100.3	C_	S-3S+4
AT1G52100	AT1G52100.4	C_	S-3S+4
AT1G52100	AT1G52100.2	C_	S-3S+4
AT1G52100	AT1G52100.5	C_	S-3S+4
AT1G52150	AT1G52150.3	C_	S-3S+4
AT1G52150	AT1G52150.1	C_	S-3S+4
AT1G52150	AT1G52150.2	C_	S-3S+4
AT1G52155	AT1G52155.1	C_	S-3S+4
AT1G52190	AT1G52190.1	C_	S-3S+4
AT1G52220	AT1G52220.1	C_	S-3S+4
AT1G52230	AT1G52230.1	C_	S-3S+4
AT1G52310	AT1G52310.1	C_	S-3S+4
AT1G52320	AT1G52320.5	C_	S-3S+4
AT1G52343	AT1G52343.1	C_	S-3S+4
AT1G52370	AT1G52370.1	C_	S-3S+4
AT1G52370	AT1G52370.3	C_	S-3S+4
AT1G52370	AT1G52370.2	C_	S-3S+4
AT1G52370	AT1G52370.4	C_	S-3S+4
AT1G52400	AT1G52400.1	C_	S-3S+4
AT1G52410	AT1G52410.2	C_	S-3S+4
AT1G52420	AT1G52420.1	C_	S-3S+4
AT1G52430	AT1G52430.2	C_	S-3S+4
AT1G52430	AT1G52430.1	C_	S-3S+4
AT1G52550	AT1G52550.1	C_	S-3S+4
AT1G52570	AT1G52570.1	C_	S-3S+4
AT1G52770	AT1G52770.1	C_	S-3S+4
AT1G53050	AT1G53050.1	C_	S-3S+4
AT1G53050	AT1G53050.2	C_	S-3S+4
AT1G53160	AT1G53160.1	C_	S-3S+4
AT1G53163	AT1G53163.1	C_	S-3S+4
AT1G53165	AT1G53165.2	C_	S-3S+4
AT1G53165	AT1G53165.1	C_	S-3S+4
AT1G53165	AT1G53165.3	C_	S-3S+4
AT1G53180	AT1G53180.1	C_	S-3S+4
AT1G53200	AT1G53200.1	C_	S-3S+4
AT1G53310	AT1G53310.2	C_	S-3S+4
AT1G53310	AT1G53310.1	C_	S-3S+4
AT1G53380	AT1G53380.1	C_	S-3S+4
AT1G53380	AT1G53380.3	C_	S-3S+4
AT1G53380	AT1G53380.4	C_	S-3S+4
AT1G53380	AT1G53380.5	C_	S-3S+4
AT1G53430	AT1G53430.1	C_	S-3S+4
AT1G53430	AT1G53430.2	C_	S-3S+4
AT1G53460	AT1G53460.1	C_	S-3S+4
AT1G53500	AT1G53500.1	C_	S-3S+4
AT1G53560	AT1G53560.1	C_	S-3S+4
AT1G53590	AT1G53590.1	C_	S-3S+4
AT1G53690	AT1G53690.2	C_	S-3S+4
AT1G53780	AT1G53780.4	C_	S-3S+4
AT1G53780	AT1G53780.3	C_	S-3S+4
AT1G53780	AT1G53780.1	C_	S-3S+4
AT1G53860	AT1G53860.2	C_	S-3S+4
AT1G53940	AT1G53940.1	C_	S-3S+4
AT1G53940	AT1G53940.2	C_	S-3S+4
AT1G54100	AT1G54100.1	C_	S-3S+4
AT1G54110	AT1G54110.1	C_	S-3S+4
AT1G54215	AT1G54215.1	C_	S-3S+4
AT1G54270	AT1G54270.1	C_	S-3S+4
AT1G54280	AT1G54280.1	C_	S-3S+4
AT1G54280	AT1G54280.2	C_	S-3S+4
AT1G54280	AT1G54280.3	C_	S-3S+4
AT1G54340	AT1G54340.1	C_	S-3S+4
AT1G54340	AT1G54340.2	C_	S-3S+4
AT1G54385	AT1G54385.1	C_	S-3S+4
AT1G54385	AT1G54385.2	C_	S-3S+4
AT1G54385	AT1G54385.3	C_	S-3S+4
AT1G54390	AT1G54390.3	C_	S-3S+4
AT1G54390	AT1G54390.4	C_	S-3S+4
AT1G54450	AT1G54450.1	C_	S-3S+4
AT1G54460	AT1G54460.1	C_	S-3S+4
AT1G54490	AT1G54490.1	C_	S-3S+4
AT1G54500	AT1G54500.1	C_	S-3S+4
AT1G54510	AT1G54510.3	C_	S-3S+4
AT1G54510	AT1G54510.1	C_	S-3S+4
AT1G54570	AT1G54570.1	C_	S-3S+4
AT1G54610	AT1G54610.1	C_	S-3S+4
AT1G54610	AT1G54610.3	C_	S-3S+4
AT1G54610	AT1G54610.2	C_	S-3S+4
AT1G54780	AT1G54780.1	C_	S-3S+4
AT1G54830	AT1G54830.3	C_	S-3S+4
AT1G54830	AT1G54830.2	C_	S-3S+4
AT1G55010	AT1G55010.1	C_	S-3S+4
AT1G55010	AT1G55010.2	C_	S-3S+4
AT1G55120	AT1G55120.1	C_	S-3S+4
AT1G55270	AT1G55270.1	C_	S-3S+4
AT1G55300	AT1G55300.1	C_	S-3S+4
AT1G55300	AT1G55300.2	C_	S-3S+4
AT1G55350	AT1G55350.4	C_	S-3S+4
AT1G55350	AT1G55350.6	C_	S-3S+4
AT1G55350	AT1G55350.1	C_	S-3S+4
AT1G55350	AT1G55350.3	C_	S-3S+4
AT1G55350	AT1G55350.2	C_	S-3S+4
AT1G55350	AT1G55350.5	C_	S-3S+4
AT1G55360	AT1G55360.1	C_	S-3S+4
AT1G55370	AT1G55370.2	C_	S-3S+4
AT1G55370	AT1G55370.1	C_	S-3S+4
AT1G55430	AT1G55430.1	C_	S-3S+4
AT1G55450	AT1G55450.1	C_	S-3S+4
AT1G55490	AT1G55490.4	C_	S-3S+4
AT1G55490	AT1G55490.3	C_	S-3S+4
AT1G55500	AT1G55500.6	C_	S-3S+4
AT1G55500	AT1G55500.1	C_	S-3S+4
AT1G55530	AT1G55530.2	C_	S-3S+4
AT1G55530	AT1G55530.1	C_	S-3S+4
AT1G55530	AT1G55530.3	C_	S-3S+4
AT1G55590	AT1G55590.1	C_	S-3S+4
AT1G55750	AT1G55750.2	C_	S-3S+4
AT1G55750	AT1G55750.1	C_	S-3S+4
AT1G55750	AT1G55750.3	C_	S-3S+4
AT1G55750	AT1G55750.6	C_	S-3S+4
AT1G55750	AT1G55750.4	C_	S-3S+4
AT1G55750	AT1G55750.5	C_	S-3S+4
AT1G55810	AT1G55810.2	C_	S-3S+4
AT1G55810	AT1G55810.6	C_	S-3S+4
AT1G55810	AT1G55810.5	C_	S-3S+4
AT1G55830	AT1G55830.2	C_	S-3S+4
AT1G55830	AT1G55830.3	C_	S-3S+4
AT1G55850	AT1G55850.1	C_	S-3S+4
AT1G55920	AT1G55920.1	C_	S-3S+4
AT1G56010	AT1G56010.1	C_	S-3S+4
AT1G56010	AT1G56010.2	C_	S-3S+4
AT1G56070	AT1G56070.2	C_	S-3S+4
AT1G56070	AT1G56070.3	C_	S-3S+4
AT1G56145	AT1G56145.3	C_	S-3S+4
AT1G56170	AT1G56170.1	C_	S-3S+4
AT1G56170	AT1G56170.2	C_	S-3S+4
AT1G56190	AT1G56190.2	C_	S-3S+4
AT1G56210	AT1G56210.1	C_	S-3S+4
AT1G56300	AT1G56300.1	C_	S-3S+4
AT1G56300	AT1G56300.2	C_	S-3S+4
AT1G56423	AT1G56423.2	C_	S-3S+4
AT1G56423	AT1G56423.1	C_	S-3S+4
AT1G56430	AT1G56430.1	C_	S-3S+4
AT1G56440	AT1G56440.2	C_	S-3S+4
AT1G56440	AT1G56440.1	C_	S-3S+4
AT1G56460	AT1G56460.3	C_	S-3S+4
AT1G56460	AT1G56460.2	C_	S-3S+4
AT1G56460	AT1G56460.1	C_	S-3S+4
AT1G56580	AT1G56580.1	C_	S-3S+4
AT1G56630	AT1G56630.1	C_	S-3S+4
AT1G56700	AT1G56700.3	C_	S-3S+4
AT1G56720	AT1G56720.3	C_	S-3S+4
AT1G56720	AT1G56720.4	C_	S-3S+4
AT1G56720	AT1G56720.1	C_	S-3S+4
AT1G56720	AT1G56720.2	C_	S-3S+4
AT1G57540	AT1G57540.2	C_	S-3S+4
AT1G57550	AT1G57550.1	C_	S-3S+4
AT1G57630	AT1G57630.1	C_	S-3S+4
AT1G57700	AT1G57700.1	C_	S-3S+4
AT1G57720	AT1G57720.1	C_	S-3S+4
AT1G57870	AT1G57870.3	C_	S-3S+4
AT1G57870	AT1G57870.2	C_	S-3S+4
AT1G57870	AT1G57870.1	C_	S-3S+4
AT1G57870	AT1G57870.4	C_	S-3S+4
AT1G57990	AT1G57990.1	C_	S-3S+4
AT1G58060	AT1G58060.1	C_	S-3S+4
AT1G58100	AT1G58100.1	C_	S-3S+4
AT1G58100	AT1G58100.2	C_	S-3S+4
AT1G58110	AT1G58110.1	C_	S-3S+4
AT1G58170	AT1G58170.1	C_	S-3S+4
AT1G58180	AT1G58180.2	C_	S-3S+4
AT1G58180	AT1G58180.5	C_	S-3S+4
AT1G58180	AT1G58180.3	C_	S-3S+4
AT1G58180	AT1G58180.4	C_	S-3S+4
AT1G58180	AT1G58180.7	C_	S-3S+4
AT1G58180	AT1G58180.6	C_	S-3S+4
AT1G58180	AT1G58180.1	C_	S-3S+4
AT1G58190	AT1G58190.4	C_	S-3S+4
AT1G58220	AT1G58220.2	C_	S-3S+4
AT1G58220	AT1G58220.1	C_	S-3S+4
AT1G58250	AT1G58250.1	C_	S-3S+4
AT1G58250	AT1G58250.2	C_	S-3S+4
AT1G58380	AT1G58380.1	C_	S-3S+4
AT1G58410	AT1G58410.2	C_	S-3S+4
AT1G58410	AT1G58410.3	C_	S-3S+4
AT1G58410	AT1G58410.1	C_	S-3S+4
AT1G58420	AT1G58420.1	C_	S-3S+4
AT1G58470	AT1G58470.2	C_	S-3S+4
AT1G58520	AT1G58520.2	C_	S-3S+4
AT1G58520	AT1G58520.4	C_	S-3S+4
AT1G58520	AT1G58520.1	C_	S-3S+4
AT1G58520	AT1G58520.6	C_	S-3S+4
AT1G58602	AT1G58602.2	C_	S-3S+4
AT1G58602	AT1G58602.1	C_	S-3S+4
AT1G58643	AT1G58643.2	C_	S-3S+4
AT1G58684	AT1G58684.1	C_	S-3S+4
AT1G58848	AT1G58848.2	C_	S-3S+4
AT1G58848	AT1G58848.1	C_	S-3S+4
AT1G59171	AT1G59171.1	C_	S-3S+4
AT1G59312	AT1G59312.2	C_	S-3S+4
AT1G59359	AT1G59359.1	C_	S-3S+4
AT1G59580	AT1G59580.1	C_	S-3S+4
AT1G59610	AT1G59610.1	C_	S-3S+4
AT1G59650	AT1G59650.1	C_	S-3S+4
AT1G59710	AT1G59710.3	C_	S-3S+4
AT1G59710	AT1G59710.2	C_	S-3S+4
AT1G59710	AT1G59710.1	C_	S-3S+4
AT1G59870	AT1G59870.1	C_	S-3S+4
AT1G59900	AT1G59900.1	C_	S-3S+4
AT1G59940	AT1G59940.1	C_	S-3S+4
AT1G59980	AT1G59980.1	C_	S-3S+4
AT1G59980	AT1G59980.2	C_	S-3S+4
AT1G60030	AT1G60030.1	C_	S-3S+4
AT1G60050	AT1G60050.1	C_	S-3S+4
AT1G60080	AT1G60080.1	C_	S-3S+4
AT1G60140	AT1G60140.6	C_	S-3S+4
AT1G60140	AT1G60140.3	C_	S-3S+4
AT1G60140	AT1G60140.4	C_	S-3S+4
AT1G60140	AT1G60140.2	C_	S-3S+4
AT1G60140	AT1G60140.1	C_	S-3S+4
AT1G60140	AT1G60140.5	C_	S-3S+4
AT1G60200	AT1G60200.2	C_	S-3S+4
AT1G60200	AT1G60200.3	C_	S-3S+4
AT1G60200	AT1G60200.4	C_	S-3S+4
AT1G60430	AT1G60430.2	C_	S-3S+4
AT1G60430	AT1G60430.1	C_	S-3S+4
AT1G60430	AT1G60430.3	C_	S-3S+4
AT1G60430	AT1G60430.4	C_	S-3S+4
AT1G60440	AT1G60440.1	C_	S-3S+4
AT1G60440	AT1G60440.2	C_	S-3S+4
AT1G60440	AT1G60440.3	C_	S-3S+4
AT1G60600	AT1G60600.2	C_	S-3S+4
AT1G60620	AT1G60620.1	C_	S-3S+4
AT1G60650	AT1G60650.4	C_	S-3S+4
AT1G60700	AT1G60700.2	C_	S-3S+4
AT1G60700	AT1G60700.1	C_	S-3S+4
AT1G60780	AT1G60780.1	C_	S-3S+4
AT1G60790	AT1G60790.1	C_	S-3S+4
AT1G60800	AT1G60800.1	C_	S-3S+4
AT1G60800	AT1G60800.2	C_	S-3S+4
AT1G60860	AT1G60860.1	C_	S-3S+4
AT1G60870	AT1G60870.1	C_	S-3S+4
AT1G60890	AT1G60890.1	C_	S-3S+4
AT1G60890	AT1G60890.2	C_	S-3S+4
AT1G60940	AT1G60940.2	C_	S-3S+4
AT1G60940	AT1G60940.1	C_	S-3S+4
AT1G60970	AT1G60970.1	C_	S-3S+4
AT1G60995	AT1G60995.1	C_	S-3S+4
AT1G61040	AT1G61040.2	C_	S-3S+4
AT1G61065	AT1G61065.1	C_	S-3S+4
AT1G61100	AT1G61100.1	C_	S-3S+4
AT1G61100	AT1G61100.2	C_	S-3S+4
AT1G61190	AT1G61190.2	C_	S-3S+4
AT1G61190	AT1G61190.3	C_	S-3S+4
AT1G61190	AT1G61190.4	C_	S-3S+4
AT1G61200	AT1G61200.1	C_	S-3S+4
AT1G61210	AT1G61210.2	C_	S-3S+4
AT1G61240	AT1G61240.4	C_	S-3S+4
AT1G61240	AT1G61240.3	C_	S-3S+4
AT1G61240	AT1G61240.5	C_	S-3S+4
AT1G61240	AT1G61240.6	C_	S-3S+4
AT1G61240	AT1G61240.2	C_	S-3S+4
AT1G61240	AT1G61240.1	C_	S-3S+4
AT1G61240	AT1G61240.7	C_	S-3S+4
AT1G61240	AT1G61240.8	C_	S-3S+4
AT1G61260	AT1G61260.1	C_	S-3S+4
AT1G61310	AT1G61310.1	C_	S-3S+4
AT1G61350	AT1G61350.1	C_	S-3S+4
AT1G61360	AT1G61360.4	C_	S-3S+4
AT1G61360	AT1G61360.3	C_	S-3S+4
AT1G61360	AT1G61360.2	C_	S-3S+4
AT1G61380	AT1G61380.1	C_	S-3S+4
AT1G61420	AT1G61420.1	C_	S-3S+4
AT1G61420	AT1G61420.4	C_	S-3S+4
AT1G61420	AT1G61420.2	C_	S-3S+4
AT1G61430	AT1G61430.3	C_	S-3S+4
AT1G61520	AT1G61520.3	C_	S-3S+4
AT1G61610	AT1G61610.2	C_	S-3S+4
AT1G61610	AT1G61610.1	C_	S-3S+4
AT1G61660	AT1G61660.1	C_	S-3S+4
AT1G61660	AT1G61660.5	C_	S-3S+4
AT1G61660	AT1G61660.6	C_	S-3S+4
AT1G61660	AT1G61660.7	C_	S-3S+4
AT1G61660	AT1G61660.2	C_	S-3S+4
AT1G61660	AT1G61660.4	C_	S-3S+4
AT1G61660	AT1G61660.3	C_	S-3S+4
AT1G61795	AT1G61795.1	C_	S-3S+4
AT1G61840	AT1G61840.1	C_	S-3S+4
AT1G61870	AT1G61870.1	C_	S-3S+4
AT1G61920	AT1G61920.1	C_	S-3S+4
AT1G62040	AT1G62040.1	C_	S-3S+4
AT1G62040	AT1G62040.2	C_	S-3S+4
AT1G62170	AT1G62170.2	C_	S-3S+4
AT1G62180	AT1G62180.1	C_	S-3S+4
AT1G62180	AT1G62180.2	C_	S-3S+4
AT1G62240	AT1G62240.1	C_	S-3S+4
AT1G62262	AT1G62262.1	C_	S-3S+4
AT1G62290	AT1G62290.1	C_	S-3S+4
AT1G62310	AT1G62310.1	C_	S-3S+4
AT1G62320	AT1G62320.2	C_	S-3S+4
AT1G62320	AT1G62320.3	C_	S-3S+4
AT1G62320	AT1G62320.1	C_	S-3S+4
AT1G62360	AT1G62360.1	C_	S-3S+4
AT1G62380	AT1G62380.1	C_	S-3S+4
AT1G62390	AT1G62390.1	C_	S-3S+4
AT1G62430	AT1G62430.1	C_	S-3S+4
AT1G62450	AT1G62450.1	C_	S-3S+4
AT1G62500	AT1G62500.1	C_	S-3S+4
AT1G62510	AT1G62510.1	C_	S-3S+4
AT1G62520	AT1G62520.1	C_	S-3S+4
AT1G62560	AT1G62560.1	C_	S-3S+4
AT1G62560	AT1G62560.2	C_	S-3S+4
AT1G62570	AT1G62570.1	C_	S-3S+4
AT1G62580	AT1G62580.1	C_	S-3S+4
AT1G62660	AT1G62660.1	C_	S-3S+4
AT1G62660	AT1G62660.3	C_	S-3S+4
AT1G62660	AT1G62660.4	C_	S-3S+4
AT1G62870	AT1G62870.1	C_	S-3S+4
AT1G62980	AT1G62980.1	C_	S-3S+4
AT1G63000	AT1G63000.1	C_	S-3S+4
AT1G63010	AT1G63010.5	C_	S-3S+4
AT1G63010	AT1G63010.4	C_	S-3S+4
AT1G63010	AT1G63010.1	C_	S-3S+4
AT1G63010	AT1G63010.2	C_	S-3S+4
AT1G63010	AT1G63010.7	C_	S-3S+4
AT1G63010	AT1G63010.6	C_	S-3S+4
AT1G63010	AT1G63010.3	C_	S-3S+4
AT1G63050	AT1G63050.1	C_	S-3S+4
AT1G63110	AT1G63110.1	C_	S-3S+4
AT1G63120	AT1G63120.1	C_	S-3S+4
AT1G63160	AT1G63160.1	C_	S-3S+4
AT1G63260	AT1G63260.4	C_	S-3S+4
AT1G63260	AT1G63260.1	C_	S-3S+4
AT1G63260	AT1G63260.2	C_	S-3S+4
AT1G63260	AT1G63260.3	C_	S-3S+4
AT1G63260	AT1G63260.5	C_	S-3S+4
AT1G63260	AT1G63260.6	C_	S-3S+4
AT1G63290	AT1G63290.1	C_	S-3S+4
AT1G63350	AT1G63350.2	C_	S-3S+4
AT1G63350	AT1G63350.3	C_	S-3S+4
AT1G63500	AT1G63500.1	C_	S-3S+4
AT1G63520	AT1G63520.1	C_	S-3S+4
AT1G63550	AT1G63550.1	C_	S-3S+4
AT1G63650	AT1G63650.3	C_	S-3S+4
AT1G63650	AT1G63650.1	C_	S-3S+4
AT1G63710	AT1G63710.1	C_	S-3S+4
AT1G63810	AT1G63810.2	C_	S-3S+4
AT1G63820	AT1G63820.1	C_	S-3S+4
AT1G63850	AT1G63850.1	C_	S-3S+4
AT1G63940	AT1G63940.1	C_	S-3S+4
AT1G63970	AT1G63970.1	C_	S-3S+4
AT1G64065	AT1G64065.1	C_	S-3S+4
AT1G64080	AT1G64080.1	C_	S-3S+4
AT1G64090	AT1G64090.2	C_	S-3S+4
AT1G64090	AT1G64090.1	C_	S-3S+4
AT1G64170	AT1G64170.1	C_	S-3S+4
AT1G64230	AT1G64230.1	C_	S-3S+4
AT1G64300	AT1G64300.2	C_	S-3S+4
AT1G64300	AT1G64300.1	C_	S-3S+4
AT1G64320	AT1G64320.1	C_	S-3S+4
AT1G64320	AT1G64320.2	C_	S-3S+4
AT1G64385	AT1G64385.1	C_	S-3S+4
AT1G64385	AT1G64385.2	C_	S-3S+4
AT1G64390	AT1G64390.1	C_	S-3S+4
AT1G64500	AT1G64500.1	C_	S-3S+4
AT1G64520	AT1G64520.1	C_	S-3S+4
AT1G64610	AT1G64610.2	C_	S-3S+4
AT1G64610	AT1G64610.1	C_	S-3S+4
AT1G64620	AT1G64620.1	C_	S-3S+4
AT1G64630	AT1G64630.1	C_	S-3S+4
AT1G64640	AT1G64640.1	C_	S-3S+4
AT1G64700	AT1G64700.1	C_	S-3S+4
AT1G64710	AT1G64710.2	C_	S-3S+4
AT1G64750	AT1G64750.2	C_	S-3S+4
AT1G64780	AT1G64780.1	C_	S-3S+4
AT1G64850	AT1G64850.1	C_	S-3S+4
AT1G64860	AT1G64860.1	C_	S-3S+4
AT1G64860	AT1G64860.2	C_	S-3S+4
AT1G64900	AT1G64900.1	C_	S-3S+4
AT1G64910	AT1G64910.1	C_	S-3S+4
AT1G64920	AT1G64920.1	C_	S-3S+4
AT1G64930	AT1G64930.1	C_	S-3S+4
AT1G65000	AT1G65000.1	C_	S-3S+4
AT1G65010	AT1G65010.1	C_	S-3S+4
AT1G65120	AT1G65120.2	C_	S-3S+4
AT1G65120	AT1G65120.1	C_	S-3S+4
AT1G65180	AT1G65180.1	C_	S-3S+4
AT1G65190	AT1G65190.1	C_	S-3S+4
AT1G65240	AT1G65240.1	C_	S-3S+4
AT1G65250	AT1G65250.1	C_	S-3S+4
AT1G65260	AT1G65260.1	C_	S-3S+4
AT1G65280	AT1G65280.1	C_	S-3S+4
AT1G65280	AT1G65280.2	C_	S-3S+4
AT1G65440	AT1G65440.1	C_	S-3S+4
AT1G65440	AT1G65440.4	C_	S-3S+4
AT1G65440	AT1G65440.2	C_	S-3S+4
AT1G65450	AT1G65450.3	C_	S-3S+4
AT1G65500	AT1G65500.1	C_	S-3S+4
AT1G65540	AT1G65540.2	C_	S-3S+4
AT1G65540	AT1G65540.1	C_	S-3S+4
AT1G65540	AT1G65540.3	C_	S-3S+4
AT1G65580	AT1G65580.2	C_	S-3S+4
AT1G65620	AT1G65620.2	C_	S-3S+4
AT1G65620	AT1G65620.3	C_	S-3S+4
AT1G65620	AT1G65620.1	C_	S-3S+4
AT1G65620	AT1G65620.4	C_	S-3S+4
AT1G65620	AT1G65620.5	C_	S-3S+4
AT1G65660	AT1G65660.1	C_	S-3S+4
AT1G65670	AT1G65670.1	C_	S-3S+4
AT1G65700	AT1G65700.1	C_	S-3S+4
AT1G65710	AT1G65710.1	C_	S-3S+4
AT1G65810	AT1G65810.3	C_	S-3S+4
AT1G65870	AT1G65870.1	C_	S-3S+4
AT1G65910	AT1G65910.1	C_	S-3S+4
AT1G65920	AT1G65920.1	C_	S-3S+4
AT1G65985	AT1G65985.2	C_	S-3S+4
AT1G65985	AT1G65985.1	C_	S-3S+4
AT1G66070	AT1G66070.1	C_	S-3S+4
AT1G66100	AT1G66100.1	C_	S-3S+4
AT1G66210	AT1G66210.1	C_	S-3S+4
AT1G66230	AT1G66230.1	C_	S-3S+4
AT1G66270	AT1G66270.1	C_	S-3S+4
AT1G66280	AT1G66280.1	C_	S-3S+4
AT1G66340	AT1G66340.1	C_	S-3S+4
AT1G66360	AT1G66360.1	C_	S-3S+4
AT1G66410	AT1G66410.2	C_	S-3S+4
AT1G66670	AT1G66670.1	C_	S-3S+4
AT1G66680	AT1G66680.1	C_	S-3S+4
AT1G66730	AT1G66730.1	C_	S-3S+4
AT1G66810	AT1G66810.3	C_	S-3S+4
AT1G66810	AT1G66810.2	C_	S-3S+4
AT1G66900	AT1G66900.1	C_	S-3S+4
AT1G66950	AT1G66950.1	C_	S-3S+4
AT1G67060	AT1G67060.2	C_	S-3S+4
AT1G67060	AT1G67060.1	C_	S-3S+4
AT1G67060	AT1G67060.3	C_	S-3S+4
AT1G67070	AT1G67070.1	C_	S-3S+4
AT1G67070	AT1G67070.2	C_	S-3S+4
AT1G67070	AT1G67070.3	C_	S-3S+4
AT1G67080	AT1G67080.2	C_	S-3S+4
AT1G67080	AT1G67080.1	C_	S-3S+4
AT1G67090	AT1G67090.2	C_	S-3S+4
AT1G67090	AT1G67090.1	C_	S-3S+4
AT1G67150	AT1G67150.1	C_	S-3S+4
AT1G67150	AT1G67150.3	C_	S-3S+4
AT1G67150	AT1G67150.2	C_	S-3S+4
AT1G67180	AT1G67180.2	C_	S-3S+4
AT1G67190	AT1G67190.2	C_	S-3S+4
AT1G67210	AT1G67210.2	C_	S-3S+4
AT1G67210	AT1G67210.3	C_	S-3S+4
AT1G67210	AT1G67210.1	C_	S-3S+4
AT1G67320	AT1G67320.2	C_	S-3S+4
AT1G67360	AT1G67360.2	C_	S-3S+4
AT1G67420	AT1G67420.3	C_	S-3S+4
AT1G67520	AT1G67520.5	C_	S-3S+4
AT1G67520	AT1G67520.7	C_	S-3S+4
AT1G67520	AT1G67520.8	C_	S-3S+4
AT1G67530	AT1G67530.3	C_	S-3S+4
AT1G67530	AT1G67530.1	C_	S-3S+4
AT1G67530	AT1G67530.2	C_	S-3S+4
AT1G67530	AT1G67530.4	C_	S-3S+4
AT1G67635	AT1G67635.1	C_	S-3S+4
AT1G67670	AT1G67670.1	C_	S-3S+4
AT1G67680	AT1G67680.1	C_	S-3S+4
AT1G67700	AT1G67700.5	C_	S-3S+4
AT1G67700	AT1G67700.4	C_	S-3S+4
AT1G67710	AT1G67710.1	C_	S-3S+4
AT1G67760	AT1G67760.1	C_	S-3S+4
AT1G67785	AT1G67785.1	C_	S-3S+4
AT1G67850	AT1G67850.3	C_	S-3S+4
AT1G67850	AT1G67850.6	C_	S-3S+4
AT1G67850	AT1G67850.7	C_	S-3S+4
AT1G67890	AT1G67890.2	C_	S-3S+4
AT1G67890	AT1G67890.1	C_	S-3S+4
AT1G67910	AT1G67910.2	C_	S-3S+4
AT1G67910	AT1G67910.1	C_	S-3S+4
AT1G67920	AT1G67920.1	C_	S-3S+4
AT1G67930	AT1G67930.1	C_	S-3S+4
AT1G67970	AT1G67970.1	C_	S-3S+4
AT1G68010	AT1G68010.1	C_	S-3S+4
AT1G68010	AT1G68010.2	C_	S-3S+4
AT1G68010	AT1G68010.3	C_	S-3S+4
AT1G68020	AT1G68020.2	C_	S-3S+4
AT1G68020	AT1G68020.3	C_	S-3S+4
AT1G68020	AT1G68020.1	C_	S-3S+4
AT1G68140	AT1G68140.3	C_	S-3S+4
AT1G68170	AT1G68170.2	C_	S-3S+4
AT1G68200	AT1G68200.1	C_	S-3S+4
AT1G68200	AT1G68200.4	C_	S-3S+4
AT1G68200	AT1G68200.5	C_	S-3S+4
AT1G68230	AT1G68230.2	C_	S-3S+4
AT1G68250	AT1G68250.2	C_	S-3S+4
AT1G68250	AT1G68250.1	C_	S-3S+4
AT1G68320	AT1G68320.1	C_	S-3S+4
AT1G68330	AT1G68330.1	C_	S-3S+4
AT1G68400	AT1G68400.1	C_	S-3S+4
AT1G68410	AT1G68410.1	C_	S-3S+4
AT1G68410	AT1G68410.2	C_	S-3S+4
AT1G68410	AT1G68410.4	C_	S-3S+4
AT1G68410	AT1G68410.3	C_	S-3S+4
AT1G68440	AT1G68440.1	C_	S-3S+4
AT1G68550	AT1G68550.2	C_	S-3S+4
AT1G68550	AT1G68550.1	C_	S-3S+4
AT1G68580	AT1G68580.4	C_	S-3S+4
AT1G68585	AT1G68585.1	C_	S-3S+4
AT1G68620	AT1G68620.1	C_	S-3S+4
AT1G68660	AT1G68660.2	C_	S-3S+4
AT1G68660	AT1G68660.1	C_	S-3S+4
AT1G68680	AT1G68680.1	C_	S-3S+4
AT1G68690	AT1G68690.2	C_	S-3S+4
AT1G68690	AT1G68690.1	C_	S-3S+4
AT1G68690	AT1G68690.3	C_	S-3S+4
AT1G68690	AT1G68690.4	C_	S-3S+4
AT1G68700	AT1G68700.1	C_	S-3S+4
AT1G68740	AT1G68740.1	C_	S-3S+4
AT1G68740	AT1G68740.2	C_	S-3S+4
AT1G68830	AT1G68830.1	C_	S-3S+4
AT1G68840	AT1G68840.1	C_	S-3S+4
AT1G68910	AT1G68910.3	C_	S-3S+4
AT1G68920	AT1G68920.4	C_	S-3S+4
AT1G68920	AT1G68920.2	C_	S-3S+4
AT1G68920	AT1G68920.1	C_	S-3S+4
AT1G68920	AT1G68920.3	C_	S-3S+4
AT1G68935	AT1G68935.1	C_	S-3S+4
AT1G68945	AT1G68945.1	C_	S-3S+4
AT1G69040	AT1G69040.2	C_	S-3S+4
AT1G69080	AT1G69080.2	C_	S-3S+4
AT1G69080	AT1G69080.1	C_	S-3S+4
AT1G69120	AT1G69120.3	C_	S-3S+4
AT1G69280	AT1G69280.1	C_	S-3S+4
AT1G69280	AT1G69280.2	C_	S-3S+4
AT1G69280	AT1G69280.3	C_	S-3S+4
AT1G69360	AT1G69360.1	C_	S-3S+4
AT1G69430	AT1G69430.1	C_	S-3S+4
AT1G69440	AT1G69440.1	C_	S-3S+4
AT1G69510	AT1G69510.1	C_	S-3S+4
AT1G69510	AT1G69510.3	C_	S-3S+4
AT1G69510	AT1G69510.2	C_	S-3S+4
AT1G69523	AT1G69523.1	C_	S-3S+4
AT1G69530	AT1G69530.1	C_	S-3S+4
AT1G69530	AT1G69530.3	C_	S-3S+4
AT1G69540	AT1G69540.2	C_	S-3S+4
AT1G69540	AT1G69540.1	C_	S-3S+4
AT1G69600	AT1G69600.1	C_	S-3S+4
AT1G69690	AT1G69690.1	C_	S-3S+4
AT1G69760	AT1G69760.1	C_	S-3S+4
AT1G69770	AT1G69770.1	C_	S-3S+4
AT1G69840	AT1G69840.3	C_	S-3S+4
AT1G69850	AT1G69850.1	C_	S-3S+4
AT1G69870	AT1G69870.1	C_	S-3S+4
AT1G69890	AT1G69890.1	C_	S-3S+4
AT1G69900	AT1G69900.1	C_	S-3S+4
AT1G69980	AT1G69980.1	C_	S-3S+4
AT1G70030	AT1G70030.1	C_	S-3S+4
AT1G70060	AT1G70060.1	C_	S-3S+4
AT1G70060	AT1G70060.2	C_	S-3S+4
AT1G70230	AT1G70230.1	C_	S-3S+4
AT1G70270	AT1G70270.2	C_	S-3S+4
AT1G70300	AT1G70300.1	C_	S-3S+4
AT1G70340	AT1G70340.1	C_	S-3S+4
AT1G70350	AT1G70350.1	C_	S-3S+4
AT1G70410	AT1G70410.3	C_	S-3S+4
AT1G70410	AT1G70410.2	C_	S-3S+4
AT1G70410	AT1G70410.1	C_	S-3S+4
AT1G70430	AT1G70430.3	C_	S-3S+4
AT1G70480	AT1G70480.1	C_	S-3S+4
AT1G70490	AT1G70490.3	C_	S-3S+4
AT1G70490	AT1G70490.6	C_	S-3S+4
AT1G70490	AT1G70490.5	C_	S-3S+4
AT1G70490	AT1G70490.4	C_	S-3S+4
AT1G70490	AT1G70490.7	C_	S-3S+4
AT1G70505	AT1G70505.4	C_	S-3S+4
AT1G70670	AT1G70670.1	C_	S-3S+4
AT1G70700	AT1G70700.1	C_	S-3S+4
AT1G70700	AT1G70700.3	C_	S-3S+4
AT1G70700	AT1G70700.2	C_	S-3S+4
AT1G70710	AT1G70710.1	C_	S-3S+4
AT1G70740	AT1G70740.1	C_	S-3S+4
AT1G70800	AT1G70800.1	C_	S-3S+4
AT1G70810	AT1G70810.1	C_	S-3S+4
AT1G70830	AT1G70830.3	C_	S-3S+4
AT1G70850	AT1G70850.2	C_	S-3S+4
AT1G70860	AT1G70860.2	C_	S-3S+4
AT1G70890	AT1G70890.1	C_	S-3S+4
AT1G70950	AT1G70950.1	C_	S-3S+4
AT1G71015	AT1G71015.2	C_	S-3S+4
AT1G71015	AT1G71015.1	C_	S-3S+4
AT1G71020	AT1G71020.1	C_	S-3S+4
AT1G71040	AT1G71040.1	C_	S-3S+4
AT1G71050	AT1G71050.1	C_	S-3S+4
AT1G71070	AT1G71070.1	C_	S-3S+4
AT1G71100	AT1G71100.1	C_	S-3S+4
AT1G71140	AT1G71140.1	C_	S-3S+4
AT1G71230	AT1G71230.1	C_	S-3S+4
AT1G71230	AT1G71230.2	C_	S-3S+4
AT1G71240	AT1G71240.2	C_	S-3S+4
AT1G71520	AT1G71520.1	C_	S-3S+4
AT1G71530	AT1G71530.2	C_	S-3S+4
AT1G71530	AT1G71530.1	C_	S-3S+4
AT1G71697	AT1G71697.1	C_	S-3S+4
AT1G71770	AT1G71770.2	C_	S-3S+4
AT1G71770	AT1G71770.1	C_	S-3S+4
AT1G71830	AT1G71830.1	C_	S-3S+4
AT1G71866	AT1G71866.1	C_	S-3S+4
AT1G71866	AT1G71866.2	C_	S-3S+4
AT1G71900	AT1G71900.2	C_	S-3S+4
AT1G71900	AT1G71900.1	C_	S-3S+4
AT1G71920	AT1G71920.3	C_	S-3S+4
AT1G71940	AT1G71940.2	C_	S-3S+4
AT1G71940	AT1G71940.1	C_	S-3S+4
AT1G72020	AT1G72020.1	C_	S-3S+4
AT1G72030	AT1G72030.1	C_	S-3S+4
AT1G72060	AT1G72060.1	C_	S-3S+4
AT1G72110	AT1G72110.1	C_	S-3S+4
AT1G72110	AT1G72110.2	C_	S-3S+4
AT1G72150	AT1G72150.1	C_	S-3S+4
AT1G72210	AT1G72210.1	C_	S-3S+4
AT1G72210	AT1G72210.2	C_	S-3S+4
AT1G72230	AT1G72230.1	C_	S-3S+4
AT1G72270	AT1G72270.1	C_	S-3S+4
AT1G72280	AT1G72280.1	C_	S-3S+4
AT1G72430	AT1G72430.1	C_	S-3S+4
AT1G72560	AT1G72560.1	C_	S-3S+4
AT1G72560	AT1G72560.4	C_	S-3S+4
AT1G72560	AT1G72560.3	C_	S-3S+4
AT1G72560	AT1G72560.5	C_	S-3S+4
AT1G72560	AT1G72560.7	C_	S-3S+4
AT1G72560	AT1G72560.6	C_	S-3S+4
AT1G72650	AT1G72650.1	C_	S-3S+4
AT1G72650	AT1G72650.2	C_	S-3S+4
AT1G72660	AT1G72660.1	C_	S-3S+4
AT1G72660	AT1G72660.2	C_	S-3S+4
AT1G72660	AT1G72660.3	C_	S-3S+4
AT1G72700	AT1G72700.1	C_	S-3S+4
AT1G72700	AT1G72700.2	C_	S-3S+4
AT1G72700	AT1G72700.3	C_	S-3S+4
AT1G72790	AT1G72790.1	C_	S-3S+4
AT1G72960	AT1G72960.1	C_	S-3S+4
AT1G72990	AT1G72990.1	C_	S-3S+4
AT1G72990	AT1G72990.4	C_	S-3S+4
AT1G73130	AT1G73130.2	C_	S-3S+4
AT1G73130	AT1G73130.1	C_	S-3S+4
AT1G73130	AT1G73130.4	C_	S-3S+4
AT1G73130	AT1G73130.5	C_	S-3S+4
AT1G73150	AT1G73150.1	C_	S-3S+4
AT1G73150	AT1G73150.2	C_	S-3S+4
AT1G73190	AT1G73190.1	C_	S-3S+4
AT1G73200	AT1G73200.1	C_	S-3S+4
AT1G73220	AT1G73220.1	C_	S-3S+4
AT1G73300	AT1G73300.2	C_	S-3S+4
AT1G73390	AT1G73390.1	C_	S-3S+4
AT1G73390	AT1G73390.7	C_	S-3S+4
AT1G73390	AT1G73390.4	C_	S-3S+4
AT1G73390	AT1G73390.3	C_	S-3S+4
[truncated: 45,298 more rows]

## Sheet: down
Cold-ATGCN1 down-translated genes
LocalID	gl1_CK	gl1_cold	atgcn1-1_CK	atgcn1-1_cold	gl1_CK_poly	gl1_cold_poly	fold_change_gl1_cold_poly/gl1_CK_poly	p_value	atgcn1-1_CK_poly	atgcn1-1_cold_poly	fold_change_atgcn1-1_cold_poly/atgcn1-1_CK_poly	uORF （C_:complement uORF, P_:Partial uORF; N_A: have no uORF)	Initiation Codon(S-3+4: a 'strong' initiation codon; S-3 or S+4: an 'adequate' initiation codon; 0：a 'weak' initiation codon: ERROR: has no 5'UTR)	name	Description
ATCG01070	1.19846	0.231111	0.222473	0.913141	107.062	17.8936	-5.98325	5e-05	23.523	15.8441	-1.48465	C_	S-3S+4	NDHE	NADH-ubiquinone/plastoquinone oxidoreductase chain 4L
ATCG00530	2.0232	2.37035	2.32467	3.2	57.3472	10.2037	-5.62027	5e-05	12.0861	10.6915	-1.13044	C_	S-3S+4	YCF10	CemA-like proton extrusion protein-related
ATCG01080	0.240038	0.48423	0.333162	0.641592	86.6781	16.3461	-5.30271	5e-05	19.6879	14.5425	-1.35382	C_	S-3S+4	NDHG	NADH:ubiquinone/plastoquinone oxidoreductase, chain 6
AT1G08115	59.0825	45.6382	40.4579	31.4682	531.623	104.797	-5.07286	5e-05	126.263	88.6882	-1.42367	C_	S-3S+4		snRNA
AT1G10170	13.2255	13.9698	13.0218	20.4128	9.11746	3.13249	-2.91061	5e-05	6.11455	4.32608	-1.41342	C_	S-3S+4	ATNFXL1, NFXL1	NF-X-like 1
AT1G64790	20.8163	29.6467	9.61088	16.9605	10.489	3.87073	-2.70984	5e-05	2.0918	2.57477	-0.812422	C_	S-3S+4	ILA	ILITYHIA
AT1G10950	65.7706	69.2558	58.1964	58.9339	11.9462	4.42059	-2.7024	5e-05	6.8415	4.86917	-1.40506	C_	S-3S+4	AtTMN1, EMP12, TMN1	transmembrane nine 1
AT4G38770	400.462	845.803	350.795	853.078	123.963	45.9766	-2.69622	5e-05	53.2818	40.2126	-1.325	C_	S-3S+4	ATPRP4, PRP4	proline-rich protein 4
AT1G33680	20.6692	26.0311	17.4944	25.6159	14.4867	5.50286	-2.63258	0.0001	8.7187	5.86331	-1.48699	C_	S-3S+4		KH domain-containing protein
AT1G21630	22.7399	26.8364	19.1345	26.4221	14.4252	5.4891	-2.62797	5e-05	8.24313	5.68547	-1.44986	C_	S-3S+4		Calcium-binding EF hand family protein
AT3G46550	20.7451	17.7278	19.0101	19.4527	9.15926	3.62962	-2.52347	0.00035	6.63892	4.52945	-1.46572	C_	S-3S+4	FLA4, SOS5	Fasciclin-like arabinogalactan family protein
AT3G08530	64.5536	70.0252	51.9031	66.509	33.8471	13.6058	-2.4877	5e-05	20.4775	13.8678	-1.47662	C_	S-3S+4	AtCHC2, CHC2	Clathrin, heavy chain
AT4G03080	22.2396	20.6359	17.6551	21.3753	9.7136	3.99599	-2.43083	0.0001	6.623	4.71594	-1.40439	C_	S-3S+4	BSL1	BRI1 suppressor 1 (BSU1)-like 1
AT1G76490	128.839	98.9866	114.553	105.501	26.4357	11.0337	-2.39589	5e-05	18.4881	15.6393	-1.18216	C_	S-3S+4	AtHMGR1, HMGR1, HMG1, MAD3	hydroxy methylglutaryl CoA reductase 1
AT1G80020	11.5873	15.5301	10.1157	17.7551	12.3043	5.19975	-2.36631	5e-05	8.14625	5.73236	-1.4211	C_	S-3S+4		transposable element gene
AT5G15780	49.066	58.9853	42.2927	60.0137	12.4355	5.28436	-2.35326	0.00015	6.42401	5.59928	-1.14729	C_	S-3S+4		Pollen Ole e 1 allergen and extensin family protein
AT3G14830	15.4031	11.3387	16.5025	11.7723	10.9425	4.71066	-2.32294	0.0001	6.79952	5.01779	-1.35508	C_	S-3S+4		unknown protein; FUNCTIONS IN: molecular_function unknown; INVOLVED IN: biological_process unknown; LOCATED IN: cellular_component unknown; BEST Arabidopsis thaliana protein match is: unknown protein (TAIR:AT1G53450.2); Has 35333 Blast hits to 34131 proteins in 2444 species: Archae - 798; Bacteria - 22429; Metazoa - 974; Fungi - 991; Plants - 531; Viruses - 0; Other Eukaryotes - 9610 (source: NCB…
AT5G58140	55.2587	62.2444	48.757	67.889	27.5093	11.8674	-2.31806	0.0002	17.0072	12.0598	-1.41024	C_	S-3S+4	NPL1, PHOT2	phototropin 2
AT4G12650	60.5677	81.3143	52.2954	78.8454	7.73504	3.35615	-2.30473	0.00015	4.70726	3.44508	-1.36637	C_	S-3S+4		Endomembrane protein 70 protein family
AT4G32640	18.241	17.1781	16.2696	16.4059	12.0878	5.24756	-2.3035	5e-05	7.19993	4.94179	-1.45695	C_	S-3S+4		Sec23/Sec24 protein transport family protein
AT3G23940	61.3938	59.7641	53.1676	65.7763	47.3214	20.5994	-2.29722	5e-05	28.9166	21.2326	-1.3619	C_	S-3S+4		dehydratase family
AT2G43150	255.648	294.947	292.767	255.909	89.6498	39.2897	-2.28176	5e-05	57.797	48.4877	-1.19199	C_	S-3S+4		Proline-rich extensin-like family protein
AT4G11270	12.7397	13.0097	10.9008	12.0714	8.8	3.8746	-2.27121	5e-05	5.24909	3.60415	-1.4564	C_	S-3S+4		Transducin/WD40 repeat-like superfamily protein
AT5G46070	15.5895	22.9109	14.1818	22.8585	12.9202	5.70586	-2.26437	5e-05	8.76045	5.95738	-1.47052	C_	S-3S+4		Guanylate-binding family protein
AT4G32390	54.349	76.4228	49.6336	64.6982	10.4428	4.6754	-2.23357	0.0005	5.82846	4.51837	-1.28995	C_	S-3S+4		Nucleotide-sugar transporter family protein
AT5G65950	20.9627	20.0521	17.6845	17.9324	12.5038	5.61245	-2.22786	5e-05	5.27026	4.74679	-1.11028	C_	S-3S+4		FUNCTIONS IN: molecular_function unknown; INVOLVED IN: biological_process unknown; LOCATED IN: cellular_component unknown; EXPRESSED IN: 25 plant structures; EXPRESSED DURING: 15 growth stages; CONTAINS InterPro DOMAIN/s: Protein of unknown function DUF1683, C-terminal (InterPro:IPR012880), Foie gras liver health family 1 (InterPro:IPR021773); Has 30201 Blast hits to 17322 proteins in 780 species…
AT3G48110	29.9919	24.436	29.2605	32.7666	12.1017	5.46072	-2.21614	5e-05	11.1638	8.12685	-1.37369	C_	S-3S+4	EDD, EDD1	glycine-tRNA ligases
AT2G03340	24.2888	19.4899	23.6902	32.5288	17.2038	7.77596	-2.21243	5e-05	14.426	9.99988	-1.44262	C_	S-3S+4	WRKY3	WRKY DNA-binding protein 3
AT5G05170	152.347	175.554	127.261	171.828	21.1038	9.59128	-2.20031	5e-05	13.5323	9.20815	-1.4696	C_	S-3S+4	ATH-B, ATCESA3, CESA3, CEV1, ELI1, IXR1, MRE1	Cellulose synthase family protein
AT1G10290	30.1408	31.8053	27.9501	31.5517	15.6187	7.10512	-2.19823	5e-05	9.85972	7.78936	-1.26579	C_	S-3S+4	DRP2A, ADL6	dynamin-like protein 6
AT5G23940	18.0141	13.108	14.0288	11.9236	7.215	3.30434	-2.1835	0.0004	5.98407	3.99853	-1.49657	C_	S-3S+4	DCR, EMB3009, PEL3	HXXXD-type acyl-transferase family protein
AT4G01800	68.6609	51.048	62.5913	56.5592	29.2035	13.4035	-2.17878	5e-05	21.1098	14.8125	-1.42513	C_	S-3S+4	AGY1, AtcpSecA	Albino or Glassy Yellow 1
AT2G29970	11.8847	15.1581	11.6255	16.9896	8.52402	3.92851	-2.16978	5e-05	5.8683	4.03765	-1.45339	C_	S-3S+4	SMXL7	Double Clp-N motif-containing P-loop nucleoside triphosphate hydrolases superfamily protein
AT4G16860	40.4039	32.105	28.2205	31.3757	15.2938	7.04917	-2.16959	5e-05	7.86063	5.74528	-1.36819	C_	S-3S+4	RPP4	Disease resistance protein (TIR-NBS-LRR class) family
AT5G65930	13.7499	17.4781	12.9002	16.2071	8.92217	4.1173	-2.167	0.0002	6.20955	4.19464	-1.48035	C_	S-3S+4	KCBP, PKCBP, ZWI	kinesin-like calmodulin-binding protein (ZWICHEL)
AT1G53210	135.657	118.29	130.594	119.388	13.1929	6.12698	-2.15326	0.0001	8.51345	6.49814	-1.31014	C_	S-3S+4	AtNCL, NCL	sodium/calcium exchanger family protein / calcium-binding EF hand family protein
AT4G32285	39.6573	42.9406	36.5127	40.9922	31.3082	14.5726	-2.14844	5e-05	19.9214	14.4272	-1.38082	C_	S-3S+4		ENTH/ANTH/VHS superfamily protein
AT1G80490	18.4023	19.4296	15.6899	18.4733	10.8342	5.04321	-2.14828	0.00015	7.0439	5.40947	-1.30214	C_	S-3S+4	TPR1	TOPLESS-related 1
AT5G25460	381.518	302.408	399.936	288.464	44.7909	20.8564	-2.14758	5e-05	34.3845	24.1404	-1.42436	C_	S-3S+4	DGR2	Protein of unknown function, DUF642
AT2G25490	44.496	35.4336	38.779	33.7094	12.645	5.91542	-2.13764	5e-05	9.03714	7.02964	-1.28558	C_	S-3S+4	EBF1	EIN3-binding F box protein 1
AT2G35800	21.1293	27.8437	20.236	27.5978	15.578	7.28983	-2.13696	5e-05	11.8103	8.49706	-1.38993	C_	S-3S+4	SAMTL	mitochondrial substrate carrier family protein
AT2G22125	28.8794	41.2197	21.2651	40.642	15.7879	7.40441	-2.13223	5e-05	8.90612	7.43428	-1.19798	C_	S-3S+4	POM2, CSI1	binding
AT2G21390	45.8495	53.6696	38.1475	50.7708	25.6216	12.1068	-2.11629	0.00025	16.0713	12.309	-1.30565	C_	S-3S+4		Coatomer, alpha subunit
AT5G42390	57.036	58.7886	52.3346	68.1163	23.8308	11.2672	-2.11505	0.00015	17.8336	12.0791	-1.4764	C_	S-3S+4	SPP	Insulinase (Peptidase family M16) family protein
AT3G06860	37.6734	30.3385	36.5233	26.9253	16.594	7.85754	-2.11185	0.00015	11.8308	7.89681	-1.49817	C_	S-3S+4	ATMFP2, MFP2	multifunctional protein 2
AT3G52890	10.6218	8.4085	9.40958	8.96548	7.0947	3.38892	-2.0935	0.0003	5.24025	3.61797	-1.4484	C_	S-3S+4	KIPK	KCBP-interacting protein kinase
AT1G62660	58.5568	45.5242	53.9746	38.5675	7.07872	3.39128	-2.08733	0.00035	5.05088	3.46404	-1.45809	C_	S-3S+4		Glycosyl hydrolases family 32 protein
AT5G04670	9.36676	14.9648	8.43772	14.3194	9.58641	4.59606	-2.08578	0.0004	5.26592	3.58194	-1.47013	C_	S-3S+4		Enhancer of polycomb-like transcription factor protein
AT3G01680	15.5968	10.8182	13.3205	8.30075	8.28597	3.98212	-2.0808	0.0005	5.28959	3.59231	-1.47248	C_	S-3S+4	AtSEOR1, SEOR1, SEOb	Encodes a protein localized to phloem filaments that is required for phloem filament formation.
AT3G12955	2.483	2.97941	3.58537	4.02386	7.40784	3.5603	-2.08067	0.0139	4.02777	3.68407	-1.09329	C_	S-3S+4	SAUR74	SAUR-like auxin-responsive protein family
AT5G52882	43.4844	33.1961	28.7575	31.4233	17.4971	8.4133	-2.07969	5e-05	10.9902	7.73477	-1.42088	C_	S-3S+4		P-loop containing nucleoside triphosphate hydrolases superfamily protein
AT2G29200	9.11367	14.0619	7.72094	14.0098	7.19142	3.46712	-2.07418	0.0001	4.59835	3.6548	-1.25817	C_	S-3S+4	PUM1, APUM1	pumilio 1
AT3G01780	13.7289	18.0148	12.6396	17.2501	9.16174	4.44333	-2.06191	0.00025	6.09152	4.14001	-1.47138	C_	S-3S+4	TPLATE	ARM repeat superfamily protein
AT2G48160	18.6159	22.5809	15.67	24.641	11.3902	5.53393	-2.05824	0.00015	6.65775	5.11434	-1.30178	C_	S-3S+4		Tudor/PWWP/MBT domain-containing protein
AT1G32530	13.8752	14.9506	14.6509	20.2301	9.38446	4.60886	-2.03617	0.0006	8.12315	5.67266	-1.43198	C_	S-3S+4		RING/U-box superfamily protein
AT3G07770	39.2738	57.5391	35.0225	55.8648	28.5163	14.0231	-2.03352	5e-05	17.5128	13.4958	-1.29765	C_	S-3S+4	Hsp89.1, AtHsp90-6, AtHsp90.6	HEAT SHOCK PROTEIN 89.1
AT5G51300	22.7226	25.772	21.0836	30.6985	18.7877	9.25362	-2.03031	0.0002	12.7133	10.3102	-1.23308	C_	S-3S+4		splicing factor-related
AT1G61190	26.1775	32.0234	23.8241	36.9694	18.8751	9.34033	-2.02082	0.0003	13.6677	10.1821	-1.34233	C_	S-3S+4		LRR and NB-ARC domains-containing disease resistance protein
AT1G49040	14.4697	16.7954	12.9052	16.1434	8.14806	4.04659	-2.01356	0.00025	5.13962	3.89111	-1.32086	C_	S-3S+4	SCD1	stomatal cytokinesis defective / SCD1 protein (SCD1)
AT1G14610	42.5527	56.011	40.3133	64.5224	23.8166	11.8479	-2.01019	0.0001	18.0181	12.3786	-1.45558	C_	S-3S+4	TWN2, VALRS	valyl-tRNA synthetase / valine--tRNA ligase (VALRS)
AT5G47010	28.6113	32.5935	27.3828	35.6034	16.1679	8.10713	-1.99428	0.00015	12.5828	8.74686	-1.43855	C_	S-3S+4	ATUPF1, LBA1	RNA helicase, putative
AT2G34730	8.05949	9.08581	8.07166	9.17127	6.91234	3.4684	-1.99294	0.0004	5.17491	3.46647	-1.49285	N_A	S-3S+4		myosin heavy chain-related
AT4G14340	17.1176	12.357	18.1158	12.0467	9.28242	4.66826	-1.98841	0.0011	6.39197	4.38171	-1.45878	N_A	S-3S+4	CKL11, CKI1	casein kinase I
AT5G43810	15.515	12.824	13.9876	12.0126	7.27555	3.66285	-1.98631	0.00025	4.45909	3.39424	-1.31372	N_A	S-3S+4	AGO10, PNH, ZLL	Stabilizer of iron transporter SufD / Polynucleotidyl transferase
AT5G20990	22.986	20.2045	21.4274	22.0928	13.5581	6.84619	-1.98038	0.00045	11.1921	8.12528	-1.37744	N_A	S-3S+4	B73, CHL6, CNX, CNX1, SIR4	molybdopterin biosynthesis CNX1 protein / molybdenum cofactor biosynthesis enzyme CNX1 (CNX1)
AT3G17770	16.9383	14.6717	17.4985	14.9141	7.59103	3.84427	-1.97463	0.0014	5.358	3.8761	-1.38232	N_A	S-3S+4		Dihydroxyacetone kinase
AT3G03710	29.3319	33.0335	26.2261	38.7906	16.7718	8.52481	-1.96741	0.00015	12.3628	10.0681	-1.22792	N_A	S-3S+4	PDE326, PNP, RIF10	polyribonucleotide nucleotidyltransferase, putative
AT4G16950	41.843	43.9352	38.5795	54.5865	19.7163	10.0289	-1.96595	0.00025	14.5302	10.275	-1.41413	N_A	S-3S+4	RPP5	Disease resistance protein (TIR-NBS-LRR class) family
AT5G25350	46.3164	40.5864	40.3714	44.9628	17.1578	8.73896	-1.96337	0.0005	15.5464	11.2766	-1.37864	N_A	S-3S+4	EBF2	EIN3-binding F box protein 2
AT3G21240	15.1436	11.9959	15.0958	11.9438	10.6221	5.41831	-1.96041	0.00095	7.79741	5.5714	-1.39954	N_A	S-3S+4	4CL2	4-coumarate:CoA ligase 2
AT1G63360	12.7312	14.5039	11.8322	21.0689	8.59286	4.38565	-1.95931	0.00055	7.89098	5.29814	-1.48939	N_A	S-3S+4		Disease resistance protein (CC-NBS-LRR class) family
AT5G22450	15.6385	16.0322	14.1369	16.134	6.86641	3.50735	-1.95772	0.0006	4.51923	3.18988	-1.41674	N_A	S-3S+4		unknown protein; LOCATED IN: chloroplast; EXPRESSED IN: 22 plant structures; EXPRESSED DURING: 13 growth stages; BEST Arabidopsis thaliana protein match is: unknown protein (TAIR:AT2G19390.1); Has 30201 Blast hits to 17322 proteins in 780 species: Archae - 12; Bacteria - 1396; Metazoa - 17338; Fungi - 3422; Plants - 5037; Viruses - 0; Other Eukaryotes - 2996 (source: NCBI BLink).
AT2G16920	9.92949	14.9557	9.09399	19.0572	7.3758	3.76912	-1.9569	0.00055	5.37138	4.27114	-1.2576	N_A	S-3S+4	PFU2, UBC23	ubiquitin-conjugating enzyme 23
AT3G53920	30.3121	27.9333	32.0983	36.5242	12.0042	6.1429	-1.95416	0.0007	10.0983	6.73962	-1.49835	N_A	S-3S+4	SIGC, SIG3	RNApolymerase sigma-subunit C
AT3G21215	16.3648	11.0932	15.3422	10.5486	8.77354	4.50064	-1.9494	0.00105	6.16909	4.56965	-1.35001	N_A	S-3S+4		RNA-binding (RRM/RBD/RNP motifs) family protein
AT2G18750	34.6188	38.8794	33.8744	41.8471	25.574	13.1529	-1.94436	0.00045	21.6044	14.7529	-1.46442	N_A	S-3S+4		Calmodulin-binding protein
AT1G74720	9.21696	10.9767	8.43563	9.87455	6.7522	3.47443	-1.9434	0.00065	4.80929	3.80935	-1.2625	N_A	S-3S+4	QKY	C2 calcium/lipid-binding plant phosphoribosyltransferase family protein
AT5G16300	16.8795	21.9872	14.8999	23.3987	13.1906	6.79099	-1.94236	0.0006	9.6912	6.81262	-1.42254	N_A	S-3S+4		Vps51/Vps67 family (components of vesicular transport) protein
AT5G16780	19.5344	26.206	19.7007	30.0115	15.6367	8.05233	-1.94189	0.00035	13.9522	9.43871	-1.47819	N_A	S-3S+4	DOT2, MDF	SART-1 family
AT4G30310	38.0409	29.2046	39.8839	32.3035	16.0448	8.29534	-1.93419	0.00055	14.376	10.0219	-1.43446	N_A	S-3S+4		FGGY family of carbohydrate kinase
AT1G13980	12.611	11.0723	10.2762	9.93512	8.15756	4.2262	-1.93024	0.00065	5.02876	4.16952	-1.20608	N_A	S-3S+4	EMB30, GN, VAN7	sec7 domain-containing protein
AT1G31650	13.1888	12.5821	13.7599	14.3018	9.94771	5.16261	-1.92688	0.00105	7.80506	5.55624	-1.40474	N_A	S-3S+4	ATROPGEF14, ROPGEF14	RHO guanyl-nucleotide exchange factor 14
AT4G00238	13.1146	14.1156	12.6328	19.8369	15.8948	8.24931	-1.9268	0.0012	12.1004	9.60352	-1.26	N_A	S-3S+4		DNA-binding storekeeper protein-related transcriptional regulator
AT2G26760	8.64697	8.57411	8.11557	7.91657	9.12572	4.73959	-1.92543	0.0027	5.76243	4.42742	-1.30153	N_A	S-3S+4	CYCB1;4	Cyclin B1; 4
AT5G64270	31.981	36.6573	29.0543	38.9496	21.6778	11.2599	-1.92521	0.0005	14.7024	11.5414	-1.27388	N_A	S-3S+4		splicing factor, putative
AT5G06150	16.3277	14.3484	14.1912	12.1634	13.3439	6.93756	-1.92342	0.0013	9.49633	6.47972	-1.46555	N_A	S-3S+4	CYC1BAT, CYCB1;2	Cyclin family protein
AT1G14840	14.6733	13.004	15.1581	17.8981	8.27251	4.30397	-1.92207	0.00125	6.89289	4.94144	-1.39492	N_A	S-3S+4	MAP70-4, ATMAP70-4	microtubule-associated proteins 70-4
AT1G69810	9.58919	9.61257	11.111	9.97118	6.77208	3.53419	-1.91616	0.0082	3.79946	3.69689	-1.02774	N_A	S-3S+4	ATWRKY36, WRKY36	WRKY DNA-binding protein 36
AT5G12370	32.3372	22.0877	29.2117	22.5582	12.1635	6.34877	-1.91588	0.0004	9.4283	6.52784	-1.44432	N_A	S-3S+4	SEC10	exocyst complex component sec10
AT3G46740	67.9668	83.318	63.6428	88.7349	45.3446	23.756	-1.90877	0.0005	36.5325	27.1934	-1.34343	N_A	S-3S+4	MAR1, TOC75-III	translocon at the outer envelope membrane of chloroplasts 75-III
AT5G49720	165.559	218.256	144.144	217.114	25.843	13.5732	-1.90397	0.00065	15.6416	13.0113	-1.20216	N_A	S-3S+4	DEC, IRX2, KOR, KOR1, RSW2, TSD1, ATGH9A1, GH9A1	glycosyl hydrolase 9A1
AT5G12350	12.3205	12.9558	9.97683	11.1252	7.52437	3.95876	-1.90069	0.00185	4.51096	3.63161	-1.24214	N_A	S-3S+4		Regulator of chromosome condensation (RCC1) family with FYVE zinc finger domain
AT3G14172	12.5755	16.5352	11.7296	14.4087	7.07515	3.72431	-1.89972	0.0005	4.79823	3.33365	-1.43933	N_A	S-3S+4		FUNCTIONS IN: molecular_function unknown; INVOLVED IN: biological_process unknown; LOCATED IN: cellular_component unknown; BEST Arabidopsis thaliana protein match is: COP1-interacting protein-related (TAIR:AT1G72410.1).
AT1G74030	32.4623	30.5318	29.3848	25.0856	28.1021	14.8248	-1.89562	0.00065	20.3088	14.5914	-1.39183	N_A	S-3S+4	ENO1	enolase 1
AT4G03430	18.185	26.5605	19.4775	42.5882	13.1891	6.98791	-1.88742	0.00055	13.943	10.9552	-1.27273	N_A	S-3S+4	EMB2770, STA1	pre-mRNA splicing factor-related
AT2G38410	11.4332	13.4006	11.7989	13.8828	9.90534	5.25011	-1.88669	0.0015	6.49963	6.86605	-0.946633	N_A	S-3S+4		ENTH/VHS/GAT family protein
AT1G20850	60.6025	43.7649	53.392	39.5596	6.98504	3.72187	-1.87675	0.0074	3.95286	3.67761	-1.07484	N_A	S-3S+4	XCP2	xylem cysteine peptidase 2
AT4G01290	28.6046	30.504	26.2889	28.9001	17.6122	9.39201	-1.87523	0.0009	10.8599	8.19902	-1.32454	N_A	S-3S+4		unknown protein; FUNCTIONS IN: molecular_function unknown; INVOLVED IN: biological_process unknown; LOCATED IN: cellular_component unknown; EXPRESSED IN: 24 plant structures; EXPRESSED DURING: 15 growth stages; Has 1797 Blast hits to 1352 proteins in 216 species: Archae - 0; Bacteria - 202; Metazoa - 850; Fungi - 267; Plants - 109; Viruses - 0; Other Eukaryotes - 369 (source: NCBI BLink).
AT3G48560	171.307	169.437	158.762	198.941	151.358	80.7393	-1.87465	0.0009	98.3763	94.8253	-1.03745	N_A	S-3S+4	AHAS, ALS, IMR1, TZP5, CSR1	chlorsulfuron/imidazolinone resistant 1
AT3G62680	52.874	78.9023	58.2768	55.4505	11.0363	5.90417	-1.86924	0.0054	10.6133	8.03926	-1.32018	P_	S-3S+4	ATPRP3, PRP3	proline-rich protein 3
AT4G10790	32.4047	31.7783	35.3618	34.1568	24.2348	12.9655	-1.86918	0.00055	19.4289	13.9019	-1.39757	P_	S-3S+4		UBX domain-containing protein
AT5G18520	58.5966	56.3554	53.1036	49.6491	8.40504	4.50584	-1.86537	0.00425	4.66295	4.54863	-1.02513	P_	S-3S+4	Cand7	Lung seven transmembrane receptor family protein
AT5G16270	19.8222	25.383	18.5571	26.3229	14.6866	7.88329	-1.86301	0.00055	10.8816	8.18707	-1.32912	P_	S-3S+4	ATRAD21.3, SYN4	sister chromatid cohesion 1 protein 4
AT3G58570	24.0325	43.0093	22.5692	35.7652	13.1471	7.06479	-1.86094	0.00105	9.83755	6.60225	-1.49003	C_	S-3		P-loop containing nucleoside triphosphate hydrolases superfamily protein
AT5G25560	53.5567	42.6595	60.2477	45.7935	8.77139	4.72621	-1.8559	0.0066	4.52339	4.76047	-0.950198	C_	S-3		CHY-type/CTCHY-type/RING-type Zinc finger protein
AT4G20830	52.9276	103.086	53.1291	83.1203	7.35362	3.96493	-1.85467	0.0044	5.19586	4.47619	-1.16078	C_	S-3		FAD-binding Berberine family protein
AT3G53700	12.9482	16.8568	11.8188	15.4662	9.80088	5.30097	-1.84888	0.0019	7.72134	5.36837	-1.4383	C_	S-3	MEE40	Pentatricopeptide repeat (PPR) superfamily protein
AT5G51200	17.2777	16.5837	13.1282	15.5588	6.83656	3.70232	-1.84656	0.0015	4.79328	3.74886	-1.2786	C_	S-3	EMB3142	Protein of unknown function (DUF3414)
AT3G33530	14.9926	16.5034	13.252	15.2598	7.01428	3.80068	-1.84553	0.00765	4.13905	3.80229	-1.08857	C_	S-3		Transducin family protein / WD-40 repeat family protein
AT3G43600	15.0113	17.1258	14.0357	19.8675	9.82709	5.33111	-1.84335	0.0012	7.46275	5.77355	-1.29258	C_	S-3	AOgamma, atAO-2, AtAO3, AAO2, AO3	aldehyde oxidase 2
AT3G12580	34.3034	60.9474	27.0111	49.9958	32.7782	17.7832	-1.84321	0.00175	20.4304	17.2624	-1.18352	C_	S-3	ATHSP70, HSP70	heat shock protein 70
AT4G14740	16.9335	17.9743	17.6393	19.503	11.75	6.38996	-1.83882	0.00245	9.32549	6.2269	-1.49761	C_	S-3		Plant protein of unknown function (DUF828) with plant pleckstrin homology-like region
AT5G57580	23.3217	25.4176	21.4231	26.403	18.8494	10.2564	-1.83783	0.0014	13.8784	10.1534	-1.36687	C_	S-3		Calmodulin-binding protein
AT4G31850	17.7684	18.4343	16.683	18.7897	13.9394	7.59005	-1.83654	0.0082	10.2931	7.9044	-1.3022	C_	S-3	PGR3	proton gradient regulation 3
AT1G36160	29.0034	55.4787	24.7464	62.907	16.8072	9.17397	-1.83205	0.0009	11.5899	8.60744	-1.3465	C_	S-3	AT-ACC1, EMB22, GSD1, GK, PAS3, SFR3, ACC1	acetyl-CoA carboxylase 1
AT4G04720	31.9585	33.4786	33.0542	35.4968	16.2489	8.87241	-1.8314	0.00135	12.2938	8.83752	-1.39109	C_	S-3	AtCPK21, CPK21	calcium-dependent protein kinase 21
AT3G02060	17.8922	24.9514	16.9124	27.1891	8.07146	4.40951	-1.83047	0.00245	4.58333	4.7385	-0.967253	C_	S-3		DEAD/DEAH box helicase, putative
AT5G03650	56.7532	43.6728	52.4831	51.7324	30.2504	16.5438	-1.82851	0.00125	25.3627	18.336	-1.38322	C_	S-3	SBE2.2	starch branching enzyme 2.2
AT1G57820	15.8068	18.0501	14.9672	14.7278	12.5882	6.88961	-1.82713	0.00105	8.35019	6.27427	-1.33086	C_	S-3	ORTH2, VIM1	Zinc finger (C3HC4-type RING finger) family protein
AT5G26742	219.889	302.051	200.625	340.791	94.7483	52.1053	-1.8184	0.0016	75.363	55.9252	-1.34757	C_	S-3	AtRH3, emb1138	DEAD box RNA helicase (RH3)
AT1G06820	27.571	29.9074	27.0579	32.2618	17.0575	9.39433	-1.81573	0.0013	13.8649	9.43756	-1.46912	C_	S-3	CCR2, CRTISO	carotenoid isomerase
AT2G32850	18.6097	15.6596	18.1438	16.0302	9.72754	5.35826	-1.81543	0.0024	7.72912	5.51845	-1.4006	C_	S-3		Protein kinase superfamily protein
AT4G24330	44.5873	55.2931	46.9464	49.833	10.0032	5.51049	-1.81529	0.00295	8.21256	5.8877	-1.39487	C_	S-3		Protein of unknown function (DUF1682)
AT1G15130	24.148	28.7034	25.3586	40.0032	14.6483	8.08894	-1.8109	0.00135	10.3786	10.4264	-0.995415	C_	S-3		Endosomal targeting BRO1-like domain-containing protein
AT3G52750	33.9294	24.4034	32.1076	22.1	17.1674	9.48125	-1.81067	0.00165	11.4004	8.4372	-1.35121	C_	S-3	FTSZ2-2	Tubulin/FtsZ family protein
AT4G38600	26.8659	40.509	23.0126	38.7442	15.4534	8.53936	-1.80967	0.00125	9.9565	7.42227	-1.34144	C_	S-3	KAK, UPL3	HEAT repeat ; HECT-domain (ubiquitin-transferase)
AT2G25800	22.0909	18.8128	17.706	20.7551	10.8813	6.01597	-1.80873	0.00195	7.77083	6.10183	-1.27352	C_	S-3		Protein of unknown function (DUF810)
AT1G11910	248.111	249.27	222.498	212.896	22.4997	12.446	-1.80778	0.00165	17.5932	14.2666	-1.23317	C_	S-3	APA1	aspartic proteinase A1
AT1G79245	124.086	198.075	111.776	149.741	6.7319	3.7241	-1.80766	0.00205	2.89729	2.88947	-1.00271	C_	S-3		pseudogene of unknown protein
AT3G17205	16.2273	16.813	14.5623	16.2515	7.07602	3.9145	-1.80765	0.00165	5.61165	3.78179	-1.48386	C_	S-3	UPL6	ubiquitin protein ligase 6
AT1G74040	20.4845	16.7887	19.0278	17.5412	12.6515	7.00815	-1.80525	0.0027	9.85956	7.4099	-1.33059	C_	S-3	IMS1, IPMS2	2-isopropylmalate synthase 1
AT1G54220	11.9677	12.9215	12.7968	13.2281	8.01305	4.44107	-1.8043	0.00405	5.92443	5.315	-1.11466	C_	S-3		Dihydrolipoamide acetyltransferase, long form protein
AT1G69040	34.2973	27.0611	28.7923	31.948	25.346	14.0481	-1.80424	0.00115	18.8248	16.0907	-1.16992	C_	S-3	ACR4	ACT domain repeat 4
AT3G01420	68.2235	58.5982	61.2192	55.7711	10.3557	5.7605	-1.7977	0.00305	9.50919	7.24606	-1.31233	C_	S-3	DIOX1, DOX1, ALPHA-DOX1, PADOX-1	Peroxidase superfamily protein
AT5G13630	330.531	304.287	242.435	377.701	145.504	81.1364	-1.79332	0.00285	100.326	89.9168	-1.11576	C_	S-3	CCH1, ABAR, CCH, GUN5, CHLH	magnesium-chelatase subunit chlH, chloroplast, putative / Mg-protoporphyrin IX chelatase, putative (CHLH)
AT1G14850	9.68264	15.6547	7.87527	15.102	6.81857	3.81094	-1.78921	0.0021	4.08256	3.49486	-1.16816	C_	S-3	NUP155	nucleoporin 155
AT3G48710	14.3574	12.7889	15.7775	14.5962	10.1524	5.67821	-1.78796	0.00335	8.04853	5.43193	-1.48171	C_	S-3		DEK domain-containing chromatin associated protein
AT5G42950	18.0208	23.1798	16.9228	27.0542	8.79037	4.91778	-1.78747	0.0013	6.18894	5.45223	-1.13512	C_	S-3		GYF domain-containing protein
AT5G13680	9.66515	16.6657	8.80847	19.2777	8.97289	5.0232	-1.78629	0.00175	6.82533	5.15634	-1.32368	C_	S-3	AtELP1, ABO1, ELO2	IKI3 family protein
AT4G04890	42.5763	37.3751	36.397	37.3943	18.7453	10.5129	-1.78308	0.0014	12.7019	11.0912	-1.14522	C_	S-3	PDF2	protodermal factor 2
AT5G04870	28.0738	31.7737	27.2371	25.7664	18.3186	10.3162	-1.77571	0.0021	12.9822	9.7269	-1.33467	C_	S-3	ATCPK1, CPK1	calcium dependent protein kinase 1
AT1G11680	72.3453	60.639	65.4618	63.3956	8.09598	4.57234	-1.77064	0.0079	5.72873	4.62864	-1.23767	C_	S-3	CYP51, CYP51A2, CYP51G1, EMB1738	CYTOCHROME P450 51G1
AT5G06560	12.3649	10.3285	12.5065	11.2576	8.9808	5.07564	-1.76939	0.00355	7.74635	5.26943	-1.47005	C_	S-3		Protein of unknown function, DUF593
AT4G37410	76.9055	86.7613	96.2608	108.128	11.3985	6.4467	-1.76812	0.0051	9.68619	7.0075	-1.38226	C_	S-3	CYP81F4	cytochrome P450, family 81, subfamily F, polypeptide 4
AT1G19715	32.2852	22.925	30.4416	23.9213	11.702	6.62481	-1.7664	0.00355	7.45814	6.20641	-1.20168	C_	S-3		Mannose-binding lectin superfamily protein
AT4G39080	100.363	114.507	91.5615	115.166	14.1194	7.99379	-1.76629	0.00345	10.6288	9.5444	-1.11362	C_	S-3	VHA-A3	vacuolar proton ATPase A3
AT1G44110	9.73334	7.45323	9.63806	6.5781	9.08482	5.1591	-1.76093	0.00635	7.64441	5.2304	-1.46153	C_	S-3	CYCA1;1	Cyclin A1; 1
AT4G33270	21.7045	17.2195	21.1902	17.5324	8.61511	4.89471	-1.76008	0.0068	6.481	4.6946	-1.38052	C_	S-3	AtCDC20.1, CDC20.1	Transducin family protein / WD-40 repeat family protein
AT4G35830	183.975	125.892	168.99	126.526	83.0768	47.2957	-1.75654	0.0021	66.6063	50.9389	-1.30757	C_	S-3	ACO1	aconitase 1
AT3G56150	77.896	138.739	73.6391	153.284	57.4873	32.7402	-1.75587	0.00135	45.8102	32.7714	-1.39787	N_A	S-3	EIF3C-1, ATEIF3C-1, ATTIF3C1, EIF3C	eukaryotic translation initiation factor 3C
AT1G06230	18.445	32.4475	17.9681	36.5204	12.9234	7.36189	-1.75545	0.00205	9.52364	7.74401	-1.22981	N_A	S-3	GTE4	global transcription factor group E4
AT2G05790	85.7451	75.0895	78.1398	93.5646	10.9175	6.24925	-1.74701	0.00545	8.62621	10.3132	-0.836424	N_A	S-3		O-Glycosyl hydrolases family 17 protein
AT5G66850	12.2031	10.3443	11.4155	9.35408	8.33223	4.78262	-1.74219	0.006	5.32419	3.98258	-1.33687	N_A	S-3	MAPKKK5	mitogen-activated protein kinase kinase kinase 5
AT3G29400	9.68801	10.9463	9.14743	11.7956	6.46319	3.71842	-1.73816	0.00835	5.75411	4.32399	-1.33074	N_A	S-3	ATEXO70E1, EXO70E1	exocyst subunit exo70 family protein E1
AT2G17410	19.6359	25.7687	18.5014	27.2467	16.9495	9.75442	-1.73763	0.0032	13.3727	11.1616	-1.1981	N_A	S-3		ARID/BRIGHT DNA-binding domain-containing protein
AT5G60410	28.266	30.8086	24.4338	30.0841	15.2522	8.78036	-1.73708	0.00305	10.0208	7.6222	-1.31469	N_A	S-3	ATSIZ1	DNA-binding protein with MIZ/SP-RING zinc finger, PHD-finger and SAP domain
AT5G04810	35.9973	25.2109	34.3613	35.7927	11.2693	6.489	-1.73668	0.0032	9.54532	8.73717	-1.0925	N_A	S-3		pentatricopeptide (PPR) repeat-containing protein
AT3G19170	109.52	111.225	107.41	145.785	57.6723	33.2633	-1.73381	0.0023	51.1023	37.164	-1.37505	N_A	S-3	ATZNMP, ATPREP1, PREP1	presequence protease 1
AT2G27040	18.1546	16.9267	16.3951	17.317	8.24272	4.75511	-1.73344	0.004	5.8322	4.99948	-1.16656	N_A	S-3	AGO4, OCP11	Argonaute family protein
AT5G38880	12.4911	14.5675	11.1849	12.9821	7.74551	4.47948	-1.72911	0.00505	5.34888	4.2514	-1.25815	N_A	S-3	2015-08-05	unknown protein; Has 474 Blast hits to 433 proteins in 138 species: Archae - 6; Bacteria - 80; Metazoa - 195; Fungi - 44; Plants - 59; Viruses - 0; Other Eukaryotes - 90 (source: NCBI BLink).
AT5G23450	32.4449	31.1948	29.7641	29.5786	19.2343	11.1352	-1.72735	0.0026	13.2948	11.135	-1.19396	N_A	S-3	ATLCBK1, LCBK1	long-chain base (LCB) kinase 1
AT2G45770	35.3504	32.681	32.1123	35.972	18.8407	10.909	-1.72709	0.004	17.566	11.7812	-1.49102	N_A	S-3	CPFTSY, FRD4	signal recognition particle receptor protein, chloroplast (FTSY)
AT3G10270	18.9182	19.9235	17.8685	22.8047	10.135	5.87258	-1.72581	0.004	7.84081	5.73202	-1.3679	P_	S-3	GYRB1	DNA GYRASE B1
AT5G60570	30.6697	34.8418	30.1661	28.1286	21.1253	12.2412	-1.72576	0.00415	14.2969	11.2281	-1.27331	P_	S-3		Galactose oxidase/kelch repeat superfamily protein
AT1G28290	114.751	156.011	123.726	113.116	71.1082	41.2444	-1.72407	0.00325	45.1146	57.2387	-0.788184	C_	S+4	AGP31	arabinogalactan protein 31
AT2G27100	22.3096	35.228	21.0543	38.9233	15.9049	9.22595	-1.72393	0.0031	11.4274	10.5048	-1.08783	C_	S+4	SE	C2H2 zinc-finger protein SERRATE (SE)
AT2G20190	23.3719	25.289	18.0394	24.0711	7.82164	4.54051	-1.72264	0.0041	5.27635	4.54528	-1.16084	C_	S+4	ATCLASP, CLASP	CLIP-associated protein
AT2G29080	32.0127	55.0253	30.4953	51.7402	27.999	16.2659	-1.72133	0.0031	21.7922	15.1901	-1.43463	C_	S+4	ftsh3	FTSH protease 3
AT2G32700	38.3322	33.2286	36.5329	32.9109	9.30975	5.41766	-1.71841	0.00475	8.05305	6.21736	-1.29525	C_	S+4	LUH, MUM1	LEUNIG_homolog
AT5G07970	9.75035	12.9479	8.21531	12.9751	7.23906	4.21692	-1.71667	0.00435	4.82699	3.82685	-1.26135	C_	S+4		dentin sialophosphoprotein-related
AT4G33090	58.5184	50.0439	58.3164	49.713	40.7031	23.7535	-1.71356	0.0036	35.5314	24.4573	-1.45279	C_	S+4	ATAPM1, APM1	aminopeptidase M1
AT3G09920	11.1467	14.1897	10.0407	14.561	8.47964	4.94976	-1.71314	0.0039	6.89679	5.47205	-1.26037	C_	S+4	PIP5K9	phosphatidyl inositol monophosphate 5 kinase
AT4G21540	15.1501	10.7601	14.8684	10.3169	6.32982	3.698	-1.71169	0.013	6.06772	4.17899	-1.45196	C_	S+4	SPHK1	sphingosine kinase 1
AT4G16890	42.1235	45.4709	36.3907	48.9124	12.6355	7.3853	-1.71089	0.00485	8.50916	6.29866	-1.35095	C_	S+4	BAL, SNC1	disease resistance protein (TIR-NBS-LRR class), putative
AT4G28300	24.7006	23.8393	24.7359	25.5697	11.7087	6.85056	-1.70916	0.00525	8.37368	7.37299	-1.13572	C_	S+4		Protein of unknown function (DUF1421)
AT2G31820	17.6397	25.5729	19.4555	29.3639	8.16929	4.78571	-1.70702	0.01	5.74437	5.28061	-1.08782	C_	S+4		Ankyrin repeat family protein
AT1G49650	21.725	15.2915	24.4094	18.0704	14.3981	8.43744	-1.70646	0.0078	13.0236	10.1183	-1.28713	C_	S+4		alpha/beta-Hydrolases superfamily protein
AT4G39363	201.008	34.8875	70.2351	29.7679	172.064	0	#NAME?	0.0068	21.0891	37.6526	-0.560097	C_	S+4		snoRNA
AT5G12850	21.5918	25.4068	18.9624	22.2601	7.32809	4.48616	-1.63349	0.01415	3.97042	4.69138	-0.846322	C_	S+4		CCCH-type zinc finger protein with ARM repeat domain
AT2G37340	77.8596	54.1877	81.2725	55.3263	41.7795	25.9247	-1.61157	0.0099	24.407	27.9133	-0.874386	C_	S+4	ATRSZ33, AT-RS2Z33, RS2Z33, RSZ33	arginine/serine-rich zinc knuckle-containing protein 33
AT2G01190	13.2859	15.3498	11.7236	14.5271	10.4842	6.4327	-1.62983	0.01455	5.91467	6.6436	-0.890281	N_A	S+4	PDE331	Octicosapeptide/Phox/Bem1p family protein
AT5G66680	59.3754	71.5594	57.2416	58.2821	9.04507	5.39756	-1.67577	0.01315	5.34394	5.38587	-0.992215	N_A	S+4	DGL1	dolichyl-diphosphooligosaccharide-protein glycosyltransferase 48kDa subunit family protein
AT5G64300	34.8582	48.2886	36.21	53.7583	22.6064	13.6347	-1.65801	0.0056	17.6099	17.0574	-1.03239	N_A	S+4	ATGCH, ATRIBA1, GCH, RFD1, RIBA1	GTP cyclohydrolase II
AT1G51570	46.9855	68.3553	40.2088	73.8256	36.4893	21.7019	-1.68138	0.0044	25.837	24.984	-1.03414	N_A	S+4		Calcium-dependent lipid-binding (CaLB domain) plant phosphoribosyltransferase family protein
AT3G11130	61.214	73.9181	47.4793	70.6014	27.6927	16.5296	-1.67534	0.005	18.1931	17.3085	-1.05111	N_A	S+4	AtCHC1, CHC1	Clathrin, heavy chain
AT2G31660	24.7625	33.8106	21.0594	32.8077	8.54669	5.3514	-1.59709	0.012	4.85848	4.59246	-1.05793	N_A	S+4	SAD2, URM9, EMA1	ARM repeat superfamily protein
AT4G03100	9.2402	14.0649	9.51889	14.9845	10.4596	6.21673	-1.68249	0.0099	6.87186	6.43632	-1.06767	N_A	S+4		Rho GTPase activating protein with PAK-box/P21-Rho-binding domain
AT5G04230	9.72097	6.86605	9.30684	10.3403	6.67973	3.95946	-1.68703	0.01155	6.99547	6.52305	-1.07242	N_A	S+4	ATPAL3, PAL3	phenyl alanine ammonia-lyase 3
AT3G52200	30.8045	29.6091	28.7193	29.9486	18.1025	11.5294	-1.57012	0.01335	14.3039	13.1981	-1.08378	N_A	S+4	LTA3	Dihydrolipoamide acetyltransferase, long form protein
AT5G21160	28.1236	27.6603	26.7001	28.9855	17.7877	11.0384	-1.61144	0.00885	11.7446	10.6453	-1.10327	N_A	S+4	AtLARP1a, LARP1a	LA RNA-binding protein
AT1G75500	132.734	143.908	130.148	114.327	18.1381	10.8984	-1.6643	0.00705	13.0133	11.6845	-1.11372	N_A	S+4	UMAMIT5, WAT1	Walls Are Thin 1
AT3G18490	113.636	119.138	116.737	124.287	14.3741	8.82747	-1.62834	0.01395	11.7891	10.5546	-1.11696	N_A	S+4	ASPG1	Eukaryotic aspartyl protease family protein
AT3G48170	57.2666	40.1626	59.8668	40.3799	27.561	16.5646	-1.66385	0.0055	24.207	21.6192	-1.1197	N_A	ERROR	BADH, ALDH10A9	aldehyde dehydrogenase 10A9
AT5G37510	74.4132	90.1595	67.0934	84.5309	49.0791	30.2194	-1.62409	0.007	34.6691	30.5202	-1.13594	N_A	ERROR	CI76, EMB1467	NADH-ubiquinone dehydrogenase, mitochondrial, putative
AT1G06900	19.4184	22.7532	17.3556	26.1886	11.2383	6.90082	-1.62854	0.00865	8.34342	7.34186	-1.13642	C_	0		Insulinase (Peptidase family M16) family protein
AT5G13490	30.9223	22.2833	25.779	20.5653	20.2955	11.9792	-1.69423	0.00495	13.3617	11.6881	-1.14319	C_	0	AAC2	ADP/ATP carrier 2
AT1G09060	18.7984	18.3885	17.8237	19.9543	11.0958	7.01321	-1.58213	0.01275	7.86071	6.84288	-1.14874	C_	0		Zinc finger, RING-type; Transcription factor jumonji/aspartyl beta-hydroxylase
AT5G26830	48.0033	66.9638	45.8069	65.6752	35.8483	22.2797	-1.60901	0.0099	24.0244	20.7343	-1.15868	C_	0		Threonyl-tRNA synthetase
AT5G52920	116.191	99.8742	91.2113	80.0001	58.2091	34.6694	-1.67898	0.00555	39.4136	34.0048	-1.15906	C_	0	PKP1, PKP2, PKP-BETA1	plastidic pyruvate kinase beta subunit 1
AT4G37450	52.4915	35.0826	39.5269	32.5298	52.1283	32.3349	-1.61214	0.0116	51.0146	43.7043	-1.16727	C_	0	AGP18	arabinogalactan protein 18
AT1G60650	17.3134	24.3411	17.9441	25.354	21.3117	13.0558	-1.63236	0.0091	16.4132	14.011	-1.17145	C_	0	AtRZ-1b, RZ-1b	RNA-binding (RRM/RBD/RNP motifs) family protein with retrovirus zinc finger-like domain
AT3G01670	14.7157	12.6672	11.371	10.3857	6.48019	3.86393	-1.6771	0.00995	4.55426	3.85973	-1.17994	C_	0	AtSEOR2, SEOa, SEOR2	Encodes a protein localized to phloem filaments that is required for phloem filament formation.
AT3G55020	21.4034	24.3925	17.8529	22.7551	10.0547	6.1975	-1.62238	0.01145	7.10922	6.0159	-1.18174	C_	0		Ypt/Rab-GAP domain of gyp1p superfamily protein
AT3G48730	151.542	107.187	133.882	119.33	71.8343	43.5508	-1.64944	0.0057	59.4069	49.6576	-1.19633	C_	0	GSA2	glutamate-1-semialdehyde 2, 1-aminomutase 2
AT2G23520	7.3855	11.0255	7.42295	10.2735	8.30541	5.17574	-1.60468	0.0139	5.85729	4.89313	-1.19704	C_	0		Pyridoxal phosphate (PLP)-dependent transferases superfamily protein
AT2G16280	81.5626	79.6964	61.2336	87.8914	13.631	8.30957	-1.6404	0.01015	12.0141	9.97363	-1.20459	C_	0	KCS9	3-ketoacyl-CoA synthase 9
AT2G02560	18.9835	21.8011	18.0219	19.5026	9.76902	5.84684	-1.67082	0.0059	7.12893	5.90422	-1.20743	N_A	0	ETA2, ATCAND1, HVE, CAND1	cullin-associated and neddylation dissociated
AT4G03200	17.8279	18.6578	17.2333	21.1795	8.74266	5.32571	-1.6416	0.01045	6.69701	5.48853	-1.22018	N_A	0		catalytics
AT4G39330	111.186	85.2753	126.164	95.2034	83.0207	52.8822	-1.56992	0.01455	70.8511	57.9859	-1.22187	N_A	0	ATCAD9, CAD9	cinnamyl alcohol dehydrogenase 9
AT4G05420	23.3728	27.5998	20.139	25.4491	13.574	8.42947	-1.6103	0.0093	9.42464	7.69574	-1.22466	N_A	0	DDB1A	damaged DNA binding protein 1A
AT4G02350	22.2294	22.2557	22.0584	23.9574	16.2729	9.65681	-1.68513	0.0039	12.2515	9.93319	-1.23339	N_A	0	SEC15B	exocyst complex component sec15B
AT2G33770	32.859	47.5894	35.8362	60.2968	18.8188	11.4602	-1.64211	0.0072	15.4351	12.5117	-1.23365	N_A	0	UBC24, ATUBC24, PHO2	phosphate 2
AT1G68910	11.4034	14.7363	13.2081	19.3765	8.5116	5.10156	-1.66843	0.01015	6.85577	5.55383	-1.23442	P_	0	WIT2	WPP domain-interacting protein 2
AT3G02760	25.9298	48.4023	24.6297	53.5453	20.088	12.7607	-1.5742	0.01205	16.1723	13.0225	-1.24187				Class II aaRS and biotin synthetases superfamily protein
AT5G19090	35.5771	34.2184	34.2211	32.0696	21.9649	13.0316	-1.68551	0.00555	18.308	14.6873	-1.24652				Heavy metal transport/detoxification superfamily protein
AT4G24290	27.7561	24.8015	27.5019	25.0915	15.5493	9.71718	-1.60018	0.012	12.4003	9.91163	-1.25109				MAC/Perforin domain-containing protein
AT4G16155	51.6508	38.1086	45.3348	38.1635	23.383	14.5828	-1.60347	0.01115	17.6901	14.1167	-1.25313				dihydrolipoyl dehydrogenases
AT1G29880	61.7452	68.4545	57.9711	71.7194	46.6716	28.3247	-1.64773	0.00695	36.4496	28.2906	-1.2884				glycyl-tRNA synthetase / glycine--tRNA ligase
AT4G11420	58.6104	111.782	56.4742	123.97	39.3629	23.9892	-1.64086	0.0075	32.7791	25.4299	-1.289			EIF3A-1, ATTIF3A1, ATEIF3A-1, EIF3A	eukaryotic translation initiation factor 3A
AT3G23540	15.1675	14.144	15.9679	15.4942	7.18496	4.26934	-1.68292	0.01405	6.83892	5.27523	-1.29642				alpha/beta-Hydrolases superfamily protein

## Sheet: down-classification
Classification of Cold-ATGCN1 down-translated genes
LocalID	gl1_CK	gl1_cold	atgcn1-1_CK	atgcn1-1_cold	gl1_CK_poly	gl1_cold_poly	fold_change_gl1_cold_poly/gl1_CK_poly	atgcn1-1_CK_poly	atgcn1-1_cold_poly	fold_change_atgcn1-1_cold_poly/atgcn1-1_CK_poly	name	description
GOTERM_BP_FAT
Aminoacyl-tRNA biosynthesis 5
AT3G48110	29.9919	24.436	29.2605	32.7666	12.1017	5.46072	-2.21614	11.1638	8.12685	-1.14805	EMBRYO-DEFECTIVE-DEVELOPMENT 1 (EDD1)	glycine-tRNA ligase
AT1G14610	42.5527	56.011	40.3133	64.5224	23.8166	11.8479	-2.01019	18.0181	12.3786	-1.00733	TWIN 2 (TWN2)	Required for proper proliferation of basal cells.
AT5G26830	48.0033	66.9638	45.8069	65.6752	35.8483	22.2797	-1.60901	24.0244	20.7343	-0.686174	0	Encodes a dual-targeted threonyl-tRNA synthetase found in both the chloroplast and mitochondrion.
AT3G02760	25.9298	48.4023	24.6297	53.5453	20.088	12.7607	-1.5742	16.1723	13.0225	-0.654623	0	Class II aaRS and biotin synthetases superfamily protein; FUNCTIONS IN: histidine-tRNA ligase activity, aminoacyl-tRNA ligase activity, nucleotide binding, ATP binding; INVOLVED IN: histidyl-tRNA aminoacylation, translation, tRNA aminoacylation for protein translation; LOCATED IN: chloroplast, cytoplasm; EXPRESSED IN: 22 plant structures; EXPRESSED DURING: 13 growth stages; CONTAINS InterPro DOMA…
AT1G29880	61.7452	68.4545	57.9711	71.7194	46.6716	28.3247	-1.64773	36.4496	28.2906	-0.720482	0	glycyl-tRNA synthetase / glycine--tRNA ligase; FUNCTIONS IN: glycine-tRNA ligase activity, nucleotide binding, aminoacyl-tRNA ligase activity, ATP binding; INVOLVED IN: response to cadmium ion, glycyl-tRNA aminoacylation; LOCATED IN: mitochondrion; EXPRESSED IN: 24 plant structures; EXPRESSED DURING: 14 growth stages; CONTAINS InterPro DOMAIN/s: Aminoacyl-tRNA synthetase, class II (G/ H/ P/ S), c…
Valine, leucine and isoleucine biosynthesis 4
AT1G74040	20.4845	16.7887	19.0278	17.5412	12.6515	7.00815	-1.80525	9.85956	7.4099	-0.852198	2-ISOPROPYLMALATE SYNTHASE 1 (IMS1)	Encodes an active Arabidopsis isopropylmalate synthase IPMS2. Involved in leucine biosynthesis. Do not participate in the chain elongation of glucosinolates. Expressed constitutively throughout the plant. Loss of IPMS2 can be compensated by a second isopropylmalate synthase gene IPMS1 (At1g18500).
AT1G14610	42.5527	56.011	40.3133	64.5224	23.8166	11.8479	-2.01019	18.0181	12.3786	-1.00733	TWIN 2 (TWN2)	Required for proper proliferation of basal cells.
AT3G48560	171.307	169.437	158.762	198.941	151.358	80.7393	-1.87465	98.3763	94.8253	-0.906621	CHLORSULFURON/IMIDAZOLINONE RESISTANT 1 (CSR1)	Catalyzes the formation of acetolactate from pyruvate, the first step in valine and isoleucine biosynthesis. Requires FAD, thiamine pyrophosphate and Mg. Inhibited by the sulphonylurea herbicide, chlorsulphuron, and the imidazolinone herbicide, imazapyr. The obtained crystal structure of acetohydroxyacid synthase AHAS, EC 2.2.1.6)in complex with herbicides of the sulphonylurea and imidazolinone f…
AT3G23940	61.3938	59.7641	53.1676	65.7763	47.3214	20.5994	-2.29722	28.9166	21.2326	-1.19989	0	dehydratase family; FUNCTIONS IN: copper ion binding, catalytic activity; INVOLVED IN: pollen development; LOCATED IN: chloroplast stroma, chloroplast; EXPRESSED IN: 23 plant structures; EXPRESSED DURING: 14 growth stages; CONTAINS InterPro DOMAIN/s: Dihydroxy-acid dehydratase (InterPro:IPR004404), Dihydroxy-acid/6-phosphogluconate dehydratase, conserved site (InterPro:IPR020558), Dihydroxy-acid/…
chlorophyll biosynthetic process 4
AT3G48730	151.542	107.187	133.882	119.33	71.8343	43.5508	-1.64944	59.4069	49.6576	-0.721973	GLUTAMATE-1-SEMIALDEHYDE 2,1-AMINOMUTASE 2 (GSA2)	glutamate-1-semialdehyde 2,1-aminomutase 2 (GSA2); FUNCTIONS IN: glutamate-1-semialdehyde 2,1-aminomutase activity, pyridoxal phosphate binding, transaminase activity, catalytic activity; INVOLVED IN: porphyrin biosynthetic process; LOCATED IN: chloroplast stroma, chloroplast, chloroplast envelope; EXPRESSED IN: 23 plant structures; EXPRESSED DURING: 15 growth stages; CONTAINS InterPro DOMAIN/s: …
AT1G06820	27.571	29.9074	27.0579	32.2618	17.0575	9.39433	-1.81573	13.8649	9.43756	-0.860548	CAROTENOID ISOMERASE (CRTISO)	Encodes carotenoid isomerase. Catalyzes the isomerization of poly-cis-carotenoids to all-trans-carotenoids. Together with PDS and ZDS, CRTiso is required to complete the synthesis of lycopene from phytoene.
AT5G13630	330.531	304.287	242.435	377.701	145.504	81.1364	-1.79332	100.326	89.9168	-0.842632	GENOMES UNCOUPLED 5 (GUN5)	Encodes magnesium chelatase involved in plastid-to-nucleus signal transduction.
AT3G03710	29.3319	33.0335	26.2261	38.7906	16.7718	8.52481	-1.96741	12.3628	10.0681	-0.9763	RESISTANT TO INHIBITION WITH FSM 10 (RIF10)	Encodes a chloroplast polynucleotide phosphorylase (PNPase). Involved in response to phosphorus (P) starvation. Mutants impaired in the expression of this gene have been selected through their resistance to fosmidomycin, a strong inhibitor of DXR, an enzyme of the methylerythritol-dependent IPP biosynthesis pathway. The pathway enzymes were upregulated in the mutant seedlings.
plastid organization 4
AT2G45770	35.3504	32.681	32.1123	35.972	18.8407	10.909	-1.72709	17.566	11.7812	-0.788343	(CPFTSY)	chloroplast SRP receptor homolog, alpha subunit CPFTSY. Required for LHCP integration into isolated thylakoids.
AT5G58140	55.2587	62.2444	48.757	67.889	27.5093	11.8674	-2.31806	17.0072	12.0598	-1.21292	PHOTOTROPIN 2 (PHOT2)	Membrane-bound protein serine/threonine kinase that functions as blue light photoreceptor in redundancy with PHO1. Involved in stomatal opening, chloroplast movement and phototropism. Mediates blue light-induced growth enhancements. PHOT1 and PHOT2 mediate blue light-dependent activation of the plasma membrane H+-ATPase in guard cell protoplasts. PHOT2 possesses two LOV (LOV1 and LOV2, for light-…
AT1G06820	27.571	29.9074	27.0579	32.2618	17.0575	9.39433	-1.81573	13.8649	9.43756	-0.860548	CAROTENOID ISOMERASE (CRTISO)	Encodes carotenoid isomerase. Catalyzes the isomerization of poly-cis-carotenoids to all-trans-carotenoids. Together with PDS and ZDS, CRTiso is required to complete the synthesis of lycopene from phytoene.
AT3G46740	67.9668	83.318	63.6428	88.7349	45.3446	23.756	-1.90877	36.5325	27.1934	-0.93264	TRANSLOCON AT THE OUTER ENVELOPE MEMBRANE OF CHLOROPLASTS 75-III (TOC75-III)	Component of the translocon outer membrane (TOC) complex. Forms the outer envelope translocation channel (beta-barrel). Plays a role in preprotein conductance. Imported into chloroplast. Expressed in young dividing photosynthetic tissues. Knockout mutants are embryo lethal with arrested development at the two-cell stage. Knockout mutants have abnormal etioplasts.
lipid biosynthetic process 9
AT1G11680	72.3453	60.639	65.4618	63.3956	8.09598	4.57234	-1.77064	5.72873	4.62864	-0.824273	CYTOCHROME P450 51G1 (CYP51G1)	putative obtusifoliol 14-alpha demethylase involved in sterol biosynthesis.
AT1G36160	29.0034	55.4787	24.7464	62.907	16.8072	9.17397	-1.83205	11.5899	8.60744	-0.873457	ACETYL-COA CARBOXYLASE 1 (ACC1)	Encodes acetyl-CoA carboxylase. Mutant displays uncoordinated cell divisions which are enhanced by cytokinins. Mutant also has aberrant organization of the apical region in the embryo and abnormal root and shoot development and is deficient in freezing tolerance after cold acclimation. Essential for very long chain fatty acid elongation.
AT5G52920	116.191	99.8742	91.2113	80.0001	58.2091	34.6694	-1.67898	39.4136	34.0048	-0.747582	PLASTIDIC PYRUVATE KINASE BETA SUBUNIT 1 (PKP-BETA1)	encodes a dominant chloroplast pyruvate kinase beta subunit. Important for seed oil biosynthesis. Ubiquitously expressed, with significantly increased expression in maturing seeds. The mutant plant has wrinkled seeds, with a 50-70% reduction in seed fatty acid content.
AT5G23450	32.4449	31.1948	29.7641	29.5786	19.2343	11.1352	-1.72735	13.2948	11.135	-0.788557	LONG-CHAIN BASE (LCB) KINASE 1 (LCBK1)	Encodes a sphingosine kinase that specifically phosphorylates D-erythro-dihydrosphingosine (DHS), but not N-acetyl-DHS or D-threo-DHS. It also also phosphorylates D-erythro-sphingosine, trans-4, trans-8-sphingadienine and phytosphingosine.
AT3G43600	15.0113	17.1258	14.0357	19.8675	9.82709	5.33111	-1.84335	7.46275	5.77355	-0.882328	ALDEHYDE OXIDASE 2 (AAO2)	Encodes an aldehyde oxidase. AAO2 does not appear to act on abscisic aldehyde in vitro but it is possible that it may function in abscisic acid biosynthesis when the activity of At2g27150 (AAO3), the primary abscisic aldehyde oxidase, is lost.
AT1G06820	27.571	29.9074	27.0579	32.2618	17.0575	9.39433	-1.81573	13.8649	9.43756	-0.860548	CAROTENOID ISOMERASE (CRTISO)	Encodes carotenoid isomerase. Catalyzes the isomerization of poly-cis-carotenoids to all-trans-carotenoids. Together with PDS and ZDS, CRTiso is required to complete the synthesis of lycopene from phytoene.
AT3G03710	29.3319	33.0335	26.2261	38.7906	16.7718	8.52481	-1.96741	12.3628	10.0681	-0.9763	RESISTANT TO INHIBITION WITH FSM 10 (RIF10)	Encodes a chloroplast polynucleotide phosphorylase (PNPase). Involved in response to phosphorus (P) starvation. Mutants impaired in the expression of this gene have been selected through their resistance to fosmidomycin, a strong inhibitor of DXR, an enzyme of the methylerythritol-dependent IPP biosynthesis pathway. The pathway enzymes were upregulated in the mutant seedlings.
AT1G76490	128.839	98.9866	114.553	105.501	26.4357	11.0337	-2.39589	18.4881	15.6393	-1.26056	HYDROXY METHYLGLUTARYL COA REDUCTASE 1 (HMG1)	Encodes a 3-hydroxy-3-methylglutaryl coenzyme A reductase, which is involved in melavonate biosynthesis and performs the first committed step in isoprenoid biosynthesis. Expression is activated in dark in leaf tissue but not controlled by light in the root (confine
AT2G16280	81.5626	79.6964	61.2336	87.8914	13.631	8.30957	-1.6404	12.0141	9.97363	-0.714049	3-KETOACYL-COA SYNTHASE 9 (KCS9)	Encodes KCS9, a member of the 3-ketoacyl-CoA synthase family involved in the biosynthesis of VLCFA (very long chain fatty acids).
Pyruvate metabolism 6
AT1G74040	20.4845	16.7887	19.0278	17.5412	12.6515	7.00815	-1.80525	9.85956	7.4099	-0.852198	2-ISOPROPYLMALATE SYNTHASE 1 (IMS1)	Encodes an active Arabidopsis isopropylmalate synthase IPMS2. Involved in leucine biosynthesis. Do not participate in the chain elongation of glucosinolates. Expressed constitutively throughout the plant. Loss of IPMS2 can be compensated by a second isopropylmalate synthase gene IPMS1 (At1g18500).
AT1G36160	29.0034	55.4787	24.7464	62.907	16.8072	9.17397	-1.83205	11.5899	8.60744	-0.873457	ACETYL-COA CARBOXYLASE 1 (ACC1)	Encodes acetyl-CoA carboxylase. Mutant displays uncoordinated cell divisions which are enhanced by cytokinins. Mutant also has aberrant organization of the apical region in the embryo and abnormal root and shoot development and is deficient in freezing tolerance after cold acclimation. Essential for very long chain fatty acid elongation.
AT1G54220	11.9677	12.9215	12.7968	13.2281	8.01305	4.44107	-1.8043	5.92443	5.315	-0.851443	0	Dihydrolipoamide acetyltransferase, long form protein; FUNCTIONS IN: dihydrolipoyllysine-residue acetyltransferase activity, acyltransferase activity; INVOLVED IN: pyruvate metabolic process, metabolic process, acetyl-CoA biosynthetic process from pyruvate; LOCATED IN: mitochondrion; EXPRESSED IN: 23 plant structures; EXPRESSED DURING: 13 growth stages; CONTAINS InterPro DOMAIN/s: 2-oxo acid dehy…
AT5G52920	116.191	99.8742	91.2113	80.0001	58.2091	34.6694	-1.67898	39.4136	34.0048	-0.747582	PLASTIDIC PYRUVATE KINASE BETA SUBUNIT 1 (PKP-BETA1)	encodes a dominant chloroplast pyruvate kinase beta subunit. Important for seed oil biosynthesis. Ubiquitously expressed, with significantly increased expression in maturing seeds. The mutant plant has wrinkled seeds, with a 50-70% reduction in seed fatty acid content.
AT4G16155	51.6508	38.1086	45.3348	38.1635	23.383	14.5828	-1.60347	17.6901	14.1167	-0.681196	0	dihydrolipoyl dehydrogenases; FUNCTIONS IN: dihydrolipoyl dehydrogenase activity; INVOLVED IN: oxidation reduction, cell redox homeostasis; LOCATED IN: chloroplast, chloroplast envelope; EXPRESSED IN: 23 plant structures; EXPRESSED DURING: 14 growth stages; CONTAINS InterPro DOMAIN/s: FAD-dependent pyridine nucleotide-disulphide oxidoreductase (InterPro:IPR013027), Pyridine nucleotide-disulphide …
AT3G52200	30.8045	29.6091	28.7193	29.9486	18.1025	11.5294	-1.57012	14.3039	13.1981	-0.650877	(LTA3)	dihydrolipoamide S-acetyltransferase (LTA3) mRNA, nuclear
cell cycle and division,development and growth 25
AT1G13980	12.611	11.0723	10.2762	9.93512	8.15756	4.2262	-1.93024	5.02876	4.16952	-0.948777	GNOM (GN)	Encodes a GDP/GTP exchange factor for small G-proteins of the ADP ribosylation factor (RAF) class, and as regulator of intracellular trafficking. Homologous to Sec7p and YEC2 from yeast. Involved in the specification of apical-basal pattern formation. Essential for cell division, expansion and adhesion. It appears that heteotypic binding between the DCB and C-terminal domains of two GNOM proteins…
AT1G36160	29.0034	55.4787	24.7464	62.907	16.8072	9.17397	-1.83205	11.5899	8.60744	-0.873457	ACETYL-COA CARBOXYLASE 1 (ACC1)	Encodes acetyl-CoA carboxylase. Mutant displays uncoordinated cell divisions which are enhanced by cytokinins. Mutant also has aberrant organization of the apical region in the embryo and abnormal root and shoot development and is deficient in freezing tolerance after cold acclimation. Essential for very long chain fatty acid elongation.
AT1G44110	9.73334	7.45323	9.63806	6.5781	9.08482	5.1591	-1.76093	7.64441	5.2304	-0.816339	CYCLIN A1;1 (CYCA1;1)	Cyclin A1;1 (CYCA1;1); CONTAINS InterPro DOMAIN/s: Cyclin, C-terminal (InterPro:IPR004367), Cyclin (InterPro:IPR006670), G2/mitotic-specific cyclin A (InterPro:IPR015453), Cyclin-like (InterPro:IPR011028), Cyclin-related (InterPro:IPR013763), Cyclin, N-terminal (InterPro:IPR006671), Cyclin, A/B/D/E (InterPro:IPR014400); BEST Arabidopsis thaliana protein match is: CYCLIN A1;2 (TAIR:AT1G77390.1); H…
AT1G49040	14.4697	16.7954	12.9052	16.1434	8.14806	4.04659	-2.01356	5.13962	3.89111	-1.00975	STOMATAL CYTOKINESIS-DEFECTIVE 1 (SCD1)	Encodes soluble protein containing N-terminal DENN domain and eight C-terminal WD-40 repeats. Involved in cytokinesis of guard mother cells and leaf epidermal cells. The overall growth and development of mutant plants is severely affected, they are smaller than wt, with defects in seedling development, leaf expansion and flower morphology which renders the mutant conditionally sterile.
AT1G57820	15.8068	18.0501	14.9672	14.7278	12.5882	6.88961	-1.82713	8.35019	6.27427	-0.869576	VARIANT IN METHYLATION 1 (VIM1)	Encodes a 645-amino acid methylcytosine-binding protein with a PHD domain, two RING finger domains, and an SRA domain that is involved in centromere heterochromatinization. This protein functions as an E3 ubiquitin ligase in vitro. The protein has been shown to bind to methylated cytosines of CG, CNG and CNN motifs via its SRA domain but has a preference for the former. It plays a role in the est…
AT1G74030	32.4623	30.5318	29.3848	25.0856	28.1021	14.8248	-1.89562	20.3088	14.5914	-0.922667	ENOLASE 1 (ENO1)	Encodes the plastid-localized phosphoenolpyruvate enolase. Mutant plants have abnormal trichomes.
AT1G80490	18.4023	19.4296	15.6899	18.4733	10.8342	5.04321	-2.14828	7.0439	5.40947	-1.10318	TOPLESS-RELATED 1 (TPR1)	TOPLESS-related 1 (TPR1); INVOLVED IN: primary shoot apical meristem specification; LOCATED IN: cytosol; EXPRESSED IN: cultured cell; CONTAINS InterPro DOMAIN/s: WD40 repeat 2 (InterPro:IPR019782), WD40 repeat, conserved site (InterPro:IPR019775), WD40 repeat (InterPro:IPR001680), CTLH, C-terminal LisH motif (InterPro:IPR006595), WD40 repeat-like-containing domain (InterPro:IPR011046), WD40-repea…
AT2G20190	23.3719	25.289	18.0394	24.0711	7.82164	4.54051	-1.72264	5.27635	4.54528	-0.784619	CLIP-ASSOCIATED PROTEIN (CLASP)	Encodes a microtubule-associated protein that is involved in both cell division and cell expansion. It likely promotes microtubule stability.
AT2G26760	8.64697	8.57411	8.11557	7.91657	9.12572	4.73959	-1.92543	5.76243	4.42742	-0.945177	CYCLIN B1;4 (CYCB1;4)	Cyclin B1;4 (CYCB1;4); FUNCTIONS IN: cyclin-dependent protein kinase regulator activity; INVOLVED IN: regulation of cell cycle; LOCATED IN: nucleus; EXPRESSED IN: 13 plant structures; EXPRESSED DURING: 6 growth stages; CONTAINS InterPro DOMAIN/s: Cyclin, C-terminal (InterPro:IPR004367), Cyclin-like (InterPro:IPR011028), Cyclin-related (InterPro:IPR013763), Cyclin, N-terminal (InterPro:IPR006671),…
AT2G27100	22.3096	35.228	21.0543	38.9233	15.9049	9.22595	-1.72393	11.4274	10.5048	-0.785705	SERRATE (SE)	Identified as a leaf form mutant by Redei having serrated leaves. Further analysis of the single loss of function allele indicated pleiotropic effects extending to many aspects of shoot development such as taller meristems, alterations in phase transition, phyllotaxy and branching. Encodes a single zinc finger containing protein that is expressed in meristems and organ primordia.
AT3G46550	20.7451	17.7278	19.0101	19.4527	9.15926	3.62962	-2.52347	6.63892	4.52945	-1.33541	SALT OVERLY SENSITIVE 5 (SOS5)	Isolated in a screen for salt hypersensitive mutants. Mutants have thinner cell walls, abnormal siliques and root growth is inhibited under salt stress. The gene has similarity to arabinogalactan proteins and domains associated with cell adhesion.
AT4G02350	22.2294	22.2557	22.0584	23.9574	16.2729	9.65681	-1.68513	12.2515	9.93319	-0.752856	EXOCYST COMPLEX COMPONENT SEC15B (SEC15B)	Encodes a member of the exocyst complex gene family. The exocyst is a protein complex involved in tethering vesicles to the plasma membrane during regulated or polarized secretion.
AT4G04890	42.5763	37.3751	36.397	37.3943	18.7453	10.5129	-1.78308	12.7019	11.0912	-0.834369	PROTODERMAL FACTOR 2 (PDF2)	Encodes a homeodomain protein that is expressed in the LI layer of the vegetative, floral and inflorescence meristems. Binds to the L1 box promoter element which is required in some proteins for L1 specific expression.
AT4G38600	26.8659	40.509	23.0126	38.7442	15.4534	8.53936	-1.80967	9.9565	7.42227	-0.855725	KAKTUS (KAK)	encodes a member of HECT ubiquitin protein ligase family that is involved in trichome cell morphogenesis. Mutants in this gene exhibit supernumerary trichome branches and increased DNA content.
AT5G06150	16.3277	14.3484	14.1912	12.1634	13.3439	6.93756	-1.92342	9.49633	6.47972	-0.943677	(CYC1BAT)	Encodes a cyclin whose expression is reduced in response to high salt.
AT5G13680	9.66515	16.6657	8.80847	19.2777	8.97289	5.0232	-1.78629	6.82533	5.15634	-0.836966	ABA-OVERLY SENSITIVE 1 (ABO1)	A subunit of Elongator, a histone acetyl transferase complex, consisting of six subunits (ELP1?ELP6), that copurifies with the elongating RNAPII in yeast and humans. Three Arabidopsis thaliana genes, encoding homologs of the yeast Elongator subunits ELP1, ELP3 (histone acetyl transferase), and ELP4 are responsible for the narrow leaf phenotype in elongata mutants and for reduced root growth that …
AT5G16270	19.8222	25.383	18.5571	26.3229	14.6866	7.88329	-1.86301	10.8816	8.18707	-0.897633	SISTER CHROMATID COHESION 1 PROTEIN 4 (SYN4)	Encodes a SCC1/REC8 ortholog that may be involved in mitosis and may represent a mitotic cohesin.
AT5G16780	19.5344	26.206	19.7007	30.0115	15.6367	8.05233	-1.94189	13.9522	9.43871	-0.957462	DEFECTIVELY ORGANIZED TRIBUTARIES 2 (DOT2)	Encodes a protein belonging to SART-1 family. The gene is expressed in the basal region of the developing embryo during heart stage. Phenotypic analyses of dot2 mutants suggest that this protein plays a role in root, shoot, and flower development. dot2 mutants are dwarved plants that display an aberrant spurred leaf venation pattern and fail to flower. In the roots DOT2 appears to be require for …
AT5G23940	18.0141	13.108	14.0288	11.9236	7.215	3.30434	-2.1835	5.98407	3.99853	-1.12664	PERMEABLE LEAVES3 (PEL3)	Encodes PERMEABLE LEAVES3 (PEL3), a putative acyl-transferase. Mutation in this locus results in altered trichome phenotype (trcichomes become tangled during leaf expansion). Additional phenotype includes altered cuticle layer.
AT5G49720	165.559	218.256	144.144	217.114	25.843	13.5732	-1.90397	15.6416	13.0113	-0.92901	GLYCOSYL HYDROLASE 9A1 (GH9A1)	Encodes a membrane-bound endo-1,4-beta-D-glucanase, involved in cellulose biosynthesis. Loss-of-function mutants have severe cellulose-deficient phenotypes. During cell elongation, KOR1 is associated with Golgi apparatus and early endosome. Inhibition of cellulose biosynthesis promoted a redistribution of KOR1 in subcellular locations. These observations suggest that deposition of cellulose invol…
AT5G65930	13.7499	17.4781	12.9002	16.2071	8.92217	4.1173	-2.167	6.20955	4.19464	-1.1157	ZWICHEL (ZWI)	encodes a novel member of the kinesin superfamily of motor proteins. recessive mutations have reduced number of trichome branches.
AT5G66680	59.3754	71.5594	57.2416	58.2821	9.04507	5.39756	-1.67577	5.34394	5.38587	-0.744823	DEFECTIVE GLYCOSYLATION (DGL1)	Encodes a protein ortholog of human SOT48 or yeast WBP1, an essential protein subunit of the oligosaccharyltransferase (OST) complex, which is responsible for the transfer in the ER of the N-linked glycan precursor onto Asn residues of candidate proteins.
AT1G36160	29.0034	55.4787	24.7464	62.907	16.8072	9.17397	-1.83205	11.5899	8.60744	-0.873457	ACETYL-COA CARBOXYLASE 1 (ACC1)	Encodes acetyl-CoA carboxylase. Mutant displays uncoordinated cell divisions which are enhanced by cytokinins. Mutant also has aberrant organization of the apical region in the embryo and abnormal root and shoot development and is deficient in freezing tolerance after cold acclimation. Essential for very long chain fatty acid elongation.
AT1G80490	18.4023	19.4296	15.6899	18.4733	10.8342	5.04321	-2.14828	7.0439	5.40947	-1.10318	TOPLESS-RELATED 1 (TPR1)	TOPLESS-related 1 (TPR1); INVOLVED IN: primary shoot apical meristem specification; LOCATED IN: cytosol; EXPRESSED IN: cultured cell; CONTAINS InterPro DOMAIN/s: WD40 repeat 2 (InterPro:IPR019782), WD40 repeat, conserved site (InterPro:IPR019775), WD40 repeat (InterPro:IPR001680), CTLH, C-terminal LisH motif (InterPro:IPR006595), WD40 repeat-like-containing domain (InterPro:IPR011046), WD40-repea…
AT1G74030	32.4623	30.5318	29.3848	25.0856	28.1021	14.8248	-1.89562	20.3088	14.5914	-0.922667	ENOLASE 1 (ENO1)	Encodes the plastid-localized phosphoenolpyruvate enolase. Mutant plants have abnormal trichomes.
embryonic development ending in seed dormancy and seed development 19
AT1G11680	72.3453	60.639	65.4618	63.3956	8.09598	4.57234	-1.77064	5.72873	4.62864	-0.824273	CYTOCHROME P450 51G1 (CYP51G1)	putative obtusifoliol 14-alpha demethylase involved in sterol biosynthesis.
AT1G13980	12.611	11.0723	10.2762	9.93512	8.15756	4.2262	-1.93024	5.02876	4.16952	-0.948777	GNOM (GN)	Encodes a GDP/GTP exchange factor for small G-proteins of the ADP ribosylation factor (RAF) class, and as regulator of intracellular trafficking. Homologous to Sec7p and YEC2 from yeast. Involved in the specification of apical-basal pattern formation. Essential for cell division, expansion and adhesion. It appears that heteotypic binding between the DCB and C-terminal domains of two GNOM proteins…
AT1G14610	42.5527	56.011	40.3133	64.5224	23.8166	11.8479	-2.01019	18.0181	12.3786	-1.00733	TWIN 2 (TWN2)	Required for proper proliferation of basal cells.
AT1G36160	29.0034	55.4787	24.7464	62.907	16.8072	9.17397	-1.83205	11.5899	8.60744	-0.873457	ACETYL-COA CARBOXYLASE 1 (ACC1)	Encodes acetyl-CoA carboxylase. Mutant displays uncoordinated cell divisions which are enhanced by cytokinins. Mutant also has aberrant organization of the apical region in the embryo and abnormal root and shoot development and is deficient in freezing tolerance after cold acclimation. Essential for very long chain fatty acid elongation.
AT1G69040	34.2973	27.0611	28.7923	31.948	25.346	14.0481	-1.80424	18.8248	16.0907	-0.851389	ACT DOMAIN REPEAT 4 (ACR4)	ACT-domain containing protein involved in feedback regulation of amino acid metabolism
AT1G74030	32.4623	30.5318	29.3848	25.0856	28.1021	14.8248	-1.89562	20.3088	14.5914	-0.922667	ENOLASE 1 (ENO1)	Encodes the plastid-localized phosphoenolpyruvate enolase. Mutant plants have abnormal trichomes.
AT1G80490	18.4023	19.4296	15.6899	18.4733	10.8342	5.04321	-2.14828	7.0439	5.40947	-1.10318	TOPLESS-RELATED 1 (TPR1)	TOPLESS-related 1 (TPR1); INVOLVED IN: primary shoot apical meristem specification; LOCATED IN: cytosol; EXPRESSED IN: cultured cell; CONTAINS InterPro DOMAIN/s: WD40 repeat 2 (InterPro:IPR019782), WD40 repeat, conserved site (InterPro:IPR019775), WD40 repeat (InterPro:IPR001680), CTLH, C-terminal LisH motif (InterPro:IPR006595), WD40 repeat-like-containing domain (InterPro:IPR011046), WD40-repea…
AT3G48110	29.9919	24.436	29.2605	32.7666	12.1017	5.46072	-2.21614	11.1638	8.12685	-1.14805	EMBRYO-DEFECTIVE-DEVELOPMENT 1 (EDD1)	glycine-tRNA ligase
AT3G53700	12.9482	16.8568	11.8188	15.4662	9.80088	5.30097	-1.84888	7.72134	5.36837	-0.886655	MATERNAL EFFECT EMBRYO ARREST 40 (MEE40)	maternal effect embryo arrest 40 (MEE40); INVOLVED IN: embryo development ending in seed dormancy; LOCATED IN: chloroplast; EXPRESSED IN: 21 plant structures; EXPRESSED DURING: 13 growth stages; CONTAINS InterPro DOMAIN/s: Pentatricopeptide repeat (InterPro:IPR002885); BEST Arabidopsis thaliana protein match is: Pentatricopeptide repeat (PPR) superfamily protein (TAIR:AT5G64320.1); Has 58723 Blas…
AT3G62680	52.874	78.9023	58.2768	55.4505	11.0363	5.90417	-1.86924	10.6133	8.03926	-0.90245	PROLINE-RICH PROTEIN 3 (PRP3)	Proline-rich protein
AT4G04890	42.5763	37.3751	36.397	37.3943	18.7453	10.5129	-1.78308	12.7019	11.0912	-0.834369	PROTODERMAL FACTOR 2 (PDF2)	Encodes a homeodomain protein that is expressed in the LI layer of the vegetative, floral and inflorescence meristems. Binds to the L1 box promoter element which is required in some proteins for L1 specific expression.
AT4G38600	26.8659	40.509	23.0126	38.7442	15.4534	8.53936	-1.80967	9.9565	7.42227	-0.855725	KAKTUS (KAK)	encodes a member of HECT ubiquitin protein ligase family that is involved in trichome cell morphogenesis. Mutants in this gene exhibit supernumerary trichome branches and increased DNA content.
AT5G23940	18.0141	13.108	14.0288	11.9236	7.215	3.30434	-2.1835	5.98407	3.99853	-1.12664	PERMEABLE LEAVES3 (PEL3)	Encodes PERMEABLE LEAVES3 (PEL3), a putative acyl-transferase. Mutation in this locus results in altered trichome phenotype (trcichomes become tangled during leaf expansion). Additional phenotype includes altered cuticle layer.
AT5G26742	219.889	302.051	200.625	340.791	94.7483	52.1053	-1.8184	75.363	55.9252	-0.86267	EMBRYO DEFECTIVE 1138 (emb1138)	embryo defective 1138 (emb1138); FUNCTIONS IN: in 6 functions; INVOLVED IN: embryo development ending in seed dormancy; LOCATED IN: chloroplast, membrane; EXPRESSED IN: guard cell, leaf; CONTAINS InterPro DOMAIN/s: DNA/RNA helicase, DEAD/DEAH box type, N-terminal (InterPro:IPR011545), GUCT (InterPro:IPR012562), RNA helicase, DEAD-box type, Q motif (InterPro:IPR014014), DEAD-like helicase, N-termi…
AT5G37510	74.4132	90.1595	67.0934	84.5309	49.0791	30.2194	-1.62409	34.6691	30.5202	-0.699634	EMBRYO DEFECTIVE 1467 (EMB1467)	Encodes a subunit of the 400 kDa subcomplex of the mitochondrial NADH dehydrogenase (complex I). The protein has been isolated in the male gametophyte.
AT5G52920	116.191	99.8742	91.2113	80.0001	58.2091	34.6694	-1.67898	39.4136	34.0048	-0.747582	PLASTIDIC PYRUVATE KINASE BETA SUBUNIT 1 (PKP-BETA1)	encodes a dominant chloroplast pyruvate kinase beta subunit. Important for seed oil biosynthesis. Ubiquitously expressed, with significantly increased expression in maturing seeds. The mutant plant has wrinkled seeds, with a 50-70% reduction in seed fatty acid content.
AT5G65930	13.7499	17.4781	12.9002	16.2071	8.92217	4.1173	-2.167	6.20955	4.19464	-1.1157	ZWICHEL (ZWI)	encodes a novel member of the kinesin superfamily of motor proteins. recessive mutations have reduced number of trichome branches.
reproductive developmental process 17
AT4G04890	42.5763	37.3751	36.397	37.3943	18.7453	10.5129	-1.78308	12.7019	11.0912	-0.834369	PROTODERMAL FACTOR 2 (PDF2)	Encodes a homeodomain protein that is expressed in the LI layer of the vegetative, floral and inflorescence meristems. Binds to the L1 box promoter element which is required in some proteins for L1 specific expression.
AT2G02560	18.9835	21.8011	18.0219	19.5026	9.76902	5.84684	-1.67082	7.12893	5.90422	-0.740558	CULLIN-ASSOCIATED AND NEDDYLATION DISSOCIATED (CAND1)	Arabidopsis thaliana homolog of human CAND1 (cullin-associated and neddylation-dissociated). Putative similarity to TBP-interacting protein TIP120. Ubiquitously expressed in plant tissues throughout development. T-DNA insertion mutant plants were completely sterile and resistant to sirtinol and auxin, but not to gibberellins or brassinolide. Displayed developmental phenotypes similar to those of …
AT1G14610	42.5527	56.011	40.3133	64.5224	23.8166	11.8479	-2.01019	18.0181	12.3786	-1.00733	TWIN 2 (TWN2)	Required for proper proliferation of basal cells.
AT3G53700	12.9482	16.8568	11.8188	15.4662	9.80088	5.30097	-1.84888	7.72134	5.36837	-0.886655	MATERNAL EFFECT EMBRYO ARREST 40 (MEE40)	maternal effect embryo arrest 40 (MEE40); INVOLVED IN: embryo development ending in seed dormancy; LOCATED IN: chloroplast; EXPRESSED IN: 21 plant structures; EXPRESSED DURING: 13 growth stages; CONTAINS InterPro DOMAIN/s: Pentatricopeptide repeat (InterPro:IPR002885); BEST Arabidopsis thaliana protein match is: Pentatricopeptide repeat (PPR) superfamily protein (TAIR:AT5G64320.1); Has 58723 Blas…
AT1G13980	12.611	11.0723	10.2762	9.93512	8.15756	4.2262	-1.93024	5.02876	4.16952	-0.948777	GNOM (GN)	Encodes a GDP/GTP exchange factor for small G-proteins of the ADP ribosylation factor (RAF) class, and as regulator of intracellular trafficking. Homologous to Sec7p and YEC2 from yeast. Involved in the specification of apical-basal pattern formation. Essential for cell division, expansion and adhesion. It appears that heteotypic binding between the DCB and C-terminal domains of two GNOM proteins…
AT5G26742	219.889	302.051	200.625	340.791	94.7483	52.1053	-1.8184	75.363	55.9252	-0.86267	EMBRYO DEFECTIVE 1138 (emb1138)	embryo defective 1138 (emb1138); FUNCTIONS IN: in 6 functions; INVOLVED IN: embryo development ending in seed dormancy; LOCATED IN: chloroplast, membrane; EXPRESSED IN: guard cell, leaf; CONTAINS InterPro DOMAIN/s: DNA/RNA helicase, DEAD/DEAH box type, N-terminal (InterPro:IPR011545), GUCT (InterPro:IPR012562), RNA helicase, DEAD-box type, Q motif (InterPro:IPR014014), DEAD-like helicase, N-termi…
AT5G16780	19.5344	26.206	19.7007	30.0115	15.6367	8.05233	-1.94189	13.9522	9.43871	-0.957462	DEFECTIVELY ORGANIZED TRIBUTARIES 2 (DOT2)	Encodes a protein belonging to SART-1 family. The gene is expressed in the basal region of the developing embryo during heart stage. Phenotypic analyses of dot2 mutants suggest that this protein plays a role in root, shoot, and flower development. dot2 mutants are dwarved plants that display an aberrant spurred leaf venation pattern and fail to flower. In the roots DOT2 appears to be require for …
AT1G69040	34.2973	27.0611	28.7923	31.948	25.346	14.0481	-1.80424	18.8248	16.0907	-0.851389	ACT DOMAIN REPEAT 4 (ACR4)	ACT-domain containing protein involved in feedback regulation of amino acid metabolism
AT1G11680	72.3453	60.639	65.4618	63.3956	8.09598	4.57234	-1.77064	5.72873	4.62864	-0.824273	CYTOCHROME P450 51G1 (CYP51G1)	putative obtusifoliol 14-alpha demethylase involved in sterol biosynthesis.
AT2G32700	38.3322	33.2286	36.5329	32.9109	9.30975	5.41766	-1.71841	8.05305	6.21736	-0.781073	LEUNIG_HOMOLOG (LUH)	Encodes a WD40 repeat and LUFS domain containing protein that is similar to LUG. Interacts physically with SEUSS and likely functions as part of a repressor complex that represses AG. Involved in cell wall modifications necessary for mucilage extrusion.
AT3G48110	29.9919	24.436	29.2605	32.7666	12.1017	5.46072	-2.21614	11.1638	8.12685	-1.14805	EMBRYO-DEFECTIVE-DEVELOPMENT 1 (EDD1)	glycine-tRNA ligase
AT1G36160	29.0034	55.4787	24.7464	62.907	16.8072	9.17397	-1.83205	11.5899	8.60744	-0.873457	ACETYL-COA CARBOXYLASE 1 (ACC1)	Encodes acetyl-CoA carboxylase. Mutant displays uncoordinated cell divisions which are enhanced by cytokinins. Mutant also has aberrant organization of the apical region in the embryo and abnormal root and shoot development and is deficient in freezing tolerance after cold acclimation. Essential for very long chain fatty acid elongation.
AT5G52920	116.191	99.8742	91.2113	80.0001	58.2091	34.6694	-1.67898	39.4136	34.0048	-0.747582	PLASTIDIC PYRUVATE KINASE BETA SUBUNIT 1 (PKP-BETA1)	encodes a dominant chloroplast pyruvate kinase beta subunit. Important for seed oil biosynthesis. Ubiquitously expressed, with significantly increased expression in maturing seeds. The mutant plant has wrinkled seeds, with a 50-70% reduction in seed fatty acid content.
AT5G37510	74.4132	90.1595	67.0934	84.5309	49.0791	30.2194	-1.62409	34.6691	30.5202	-0.699634	EMBRYO DEFECTIVE 1467 (EMB1467)	Encodes a subunit of the 400 kDa subcomplex of the mitochondrial NADH dehydrogenase (complex I). The protein has been isolated in the male gametophyte.
AT1G80490	18.4023	19.4296	15.6899	18.4733	10.8342	5.04321	-2.14828	7.0439	5.40947	-1.10318	TOPLESS-RELATED 1 (TPR1)	TOPLESS-related 1 (TPR1); INVOLVED IN: primary shoot apical meristem specification; LOCATED IN: cytosol; EXPRESSED IN: cultured cell; CONTAINS InterPro DOMAIN/s: WD40 repeat 2 (InterPro:IPR019782), WD40 repeat, conserved site (InterPro:IPR019775), WD40 repeat (InterPro:IPR001680), CTLH, C-terminal LisH motif (InterPro:IPR006595), WD40 repeat-like-containing domain (InterPro:IPR011046), WD40-repea…
AT4G02350	22.2294	22.2557	22.0584	23.9574	16.2729	9.65681	-1.68513	12.2515	9.93319	-0.752856	EXOCYST COMPLEX COMPONENT SEC15B (SEC15B)	Encodes a member of the exocyst complex gene family. The exocyst is a protein complex involved in tethering vesicles to the plasma membrane during regulated or polarized secretion.
AT5G23940	18.0141	13.108	14.0288	11.9236	7.215	3.30434	-2.1835	5.98407	3.99853	-1.12664	PERMEABLE LEAVES3 (PEL3)	Encodes PERMEABLE LEAVES3 (PEL3), a putative acyl-transferase. Mutation in this locus results in altered trichome phenotype (trcichomes become tangled during leaf expansion). Additional phenotype includes altered cuticle layer.
exocytosis, protein transport and localization 10
AT1G10290	30.1408	31.8053	27.9501	31.5517	15.6187	7.10512	-2.19823	9.85972	7.78936	-1.13634	DYNAMIN-LIKE PROTEIN 6 (ADL6)	involved in trafficking from the trans-Golgi Network to the central vacuole.
AT2G21390	45.8495	53.6696	38.1475	50.7708	25.6216	12.1068	-2.11629	16.0713	12.309	-1.08154	0	Coatomer, alpha subunit; FUNCTIONS IN: structural molecule activity, transporter activity; INVOLVED IN: intracellular protein transport, vesicle-mediated transport, ER to Golgi vesicle-mediated transport; LOCATED IN: COPI vesicle coat, CUL4 RING ubiquitin ligase complex, membrane; EXPRESSED IN: 26 plant structures; EXPRESSED DURING: 15 growth stages; CONTAINS InterPro DOMAIN/s: WD40 repeat 2 (Int…
AT2G31660	24.7625	33.8106	21.0594	32.8077	8.54669	5.3514	-1.59709	4.85848	4.59246	-0.675448	SUPER SENSITIVE TO ABA AND DROUGHT2 (SAD2)	SAD2 (super sensitive to ABA and drought 2) encodes an importin beta-domain family protein likely to be involved in nuclear transport in ABA signaling. Subcellular localization of GFP-tagged SAD2 showed a predominantly nuclear localization, consistent with a role for SAD2 in nuclear transport. Mutation of SAD2 in Arabidopsis alters abscisic acid sensitivity. SAD2 was ubiquitously expressed at low…
AT2G38410	11.4332	13.4006	11.7989	13.8828	9.90534	5.25011	-1.88669	6.49963	6.86605	-0.915859	0	ENTH/VHS/GAT family protein; FUNCTIONS IN: protein transporter activity; INVOLVED IN: intracellular protein transport, intra-Golgi vesicle-mediated transport; LOCATED IN: Golgi stack, plasma membrane; EXPRESSED IN: 24 plant structures; EXPRESSED DURING: 15 growth stages; CONTAINS InterPro DOMAIN/s: VHS (InterPro:IPR002014), GAT (InterPro:IPR004152), VHS subgroup (InterPro:IPR018205), ENTH/VHS (In…
AT2G38410	11.4332	13.4006	11.7989	13.8828	9.90534	5.25011	-1.88669	6.49963	6.86605	-0.915859	0	ENTH/VHS/GAT family protein; FUNCTIONS IN: protein transporter activity; INVOLVED IN: intracellular protein transport, intra-Golgi vesicle-mediated transport; LOCATED IN: Golgi stack, plasma membrane; EXPRESSED IN: 24 plant structures; EXPRESSED DURING: 15 growth stages; CONTAINS InterPro DOMAIN/s: VHS (InterPro:IPR002014), GAT (InterPro:IPR004152), VHS subgroup (InterPro:IPR018205), ENTH/VHS (In…
AT2G45770	35.3504	32.681	32.1123	35.972	18.8407	10.909	-1.72709	17.566	11.7812	-0.788343	(CPFTSY)	chloroplast SRP receptor homolog, alpha subunit CPFTSY. Required for LHCP integration into isolated thylakoids.
AT3G08530	64.5536	70.0252	51.9031	66.509	33.8471	13.6058	-2.4877	20.4775	13.8678	-1.31481	0	Clathrin, heavy chain; FUNCTIONS IN: structural molecule activity, binding; INVOLVED IN: intracellular protein transport, vesicle-mediated transport; LOCATED IN: plasma membrane, chloroplast, membrane; EXPRESSED IN: guard cell, leaf; EXPRESSED DURING: seedling growth; CONTAINS InterPro DOMAIN/s: Clathrin, heavy chain (InterPro:IPR016341), Clathrin, heavy chain, linker/propeller domain (InterPro:I…
AT3G11130	61.214	73.9181	47.4793	70.6014	27.6927	16.5296	-1.67534	18.1931	17.3085	-0.744457	0	Clathrin, heavy chain; FUNCTIONS IN: structural molecule activity, binding; INVOLVED IN: intracellular protein transport, vesicle-mediated transport; LOCATED IN: plasma membrane, vacuole; EXPRESSED IN: male gametophyte, guard cell, cultured cell, pollen tube; EXPRESSED DURING: L mature pollen stage, M germinated pollen stage; CONTAINS InterPro DOMAIN/s: Clathrin, heavy chain (InterPro:IPR016341),…
AT3G29400	9.68801	10.9463	9.14743	11.7956	6.46319	3.71842	-1.73816	5.75411	4.32399	-0.797557	EXOCYST SUBUNIT EXO70 FAMILY PROTEIN E1 (EXO70E1)	A member of EXO70 gene family, putative exocyst subunits, conserved in land plants. Arabidopsis thaliana contains 23 putative EXO70 genes, which can be classified into eight clusters on the phylogenetic tree.
AT3G46740	67.9668	83.318	63.6428	88.7349	45.3446	23.756	-1.90877	36.5325	27.1934	-0.93264	TRANSLOCON AT THE OUTER ENVELOPE MEMBRANE OF CHLOROPLASTS 75-III (TOC75-III)	Component of the translocon outer membrane (TOC) complex. Forms the outer envelope translocation channel (beta-barrel). Plays a role in preprotein conductance. Imported into chloroplast. Expressed in young dividing photosynthetic tissues. Knockout mutants are embryo lethal with arrested development at the two-cell stage. Knockout mutants have abnormal etioplasts.
AT4G01800	68.6609	51.048	62.5913	56.5592	29.2035	13.4035	-2.17878	21.1098	14.8125	-1.12352	ALBINO OR GLASSY YELLOW 1 (AGY1)	Encodes the ATPase subunit of the chloroplast Sec translocation machinery which plays an essential role in chloroplast biogenesis and the regulation of photosynthesis, the absence of which triggers a retrograde signal, eventually leading to a reprogramming of chloroplast and mitochondrial gene expression.
AT4G02350	22.2294	22.2557	22.0584	23.9574	16.2729	9.65681	-1.68513	12.2515	9.93319	-0.752856	EXOCYST COMPLEX COMPONENT SEC15B (SEC15B)	Encodes a member of the exocyst complex gene family. The exocyst is a protein complex involved in tethering vesicles to the plasma membrane during regulated or polarized secretion.
AT4G32640	18.241	17.1781	16.2696	16.4059	12.0878	5.24756	-2.3035	7.19993	4.94179	-1.20383	0	Sec23/Sec24 protein transport family protein; FUNCTIONS IN: zinc ion binding; INVOLVED IN: intracellular protein transport, ER to Golgi vesicle-mediated transport; LOCATED IN: COPII vesicle coat; EXPRESSED IN: 23 plant structures; EXPRESSED DURING: 13 growth stages; CONTAINS InterPro DOMAIN/s: Sec23/Sec24, helical domain (InterPro:IPR006900), Sec23/Sec24 beta-sandwich (InterPro:IPR012990), Sec23/…
AT5G12370	32.3372	22.0877	29.2117	22.5582	12.1635	6.34877	-1.91588	9.4283	6.52784	-0.938005	EXOCYST COMPLEX COMPONENT SEC10 (SEC10)	exocyst complex component sec10 (SEC10); FUNCTIONS IN: molecular_function unknown; INVOLVED IN: exocytosis, vesicle docking; LOCATED IN: plasma membrane, membrane, exocyst; EXPRESSED IN: 24 plant structures; EXPRESSED DURING: 13 growth stages; CONTAINS InterPro DOMAIN/s: Exocyst complex component Sec10 (InterPro:IPR009976); Has 527 Blast hits to 483 proteins in 172 species: Archae - 0; Bacteria -…
proteolysis and cell death 21
AT1G11910	248.111	249.27	222.498	212.896	22.4997	12.446	-1.80778	17.5932	14.2666	-0.854221	ASPARTIC PROTEINASE A1 (APA1)	Encodes an aspartic proteinase that forms a heterodimer and is stable over a broad pH range (ph 3-8).
AT1G20850	60.6025	43.7649	53.392	39.5596	6.98504	3.72187	-1.87675	3.95286	3.67761	-0.908239	XYLEM CYSTEINE PEPTIDASE 2 (XCP2)	xylem cysteine peptidase 2 (XCP2); FUNCTIONS IN: cysteine-type peptidase activity, peptidase activity; INVOLVED IN: proteolysis, developmental programmed cell death; LOCATED IN: cell wall; EXPRESSED IN: 23 plant structures; EXPRESSED DURING: 13 growth stages; CONTAINS InterPro DOMAIN/s: Peptidase C1A, papain (InterPro:IPR013128), Proteinase inhibitor I29, cathepsin propeptide (InterPro:IPR013201)…
AT1G61190	26.1775	32.0234	23.8241	36.9694	18.8751	9.34033	-2.02082	13.6677	10.1821	-1.01494	0	Putative CC-NB-LRR resistance gene. It's ortholog in ecotype Wei-0 RPP39 (R_190-Wei-0, accession number JQ045573, PMID:22359513) has been shown experimentally to recognize the effector ATR39-1 produced by Hyaloperonospora arabidopsidis (Hpa).
AT1G63360	12.7312	14.5039	11.8322	21.0689	8.59286	4.38565	-1.95931	7.89098	5.29814	-0.970348	0	Disease resistance protein (CC-NBS-LRR class) family; FUNCTIONS IN: ATP binding; INVOLVED IN: N-terminal protein myristoylation, defense response; LOCATED IN: cellular_component unknown; CONTAINS InterPro DOMAIN/s: NB-ARC (InterPro:IPR002182), Disease resistance protein (InterPro:IPR000767); BEST Arabidopsis thaliana protein match is: Disease resistance protein (CC-NBS-LRR class) family (TAIR:AT1…
AT2G16920	9.92949	14.9557	9.09399	19.0572	7.3758	3.76912	-1.9569	5.37138	4.27114	-0.968572	UBIQUITIN-CONJUGATING ENZYME 23 (UBC23)	ubiquitin-conjugating enzyme 23 (UBC23); FUNCTIONS IN: ubiquitin-protein ligase activity, small conjugating protein ligase activity; INVOLVED IN: regulation of protein metabolic process, post-translational protein modification; LOCATED IN: cellular_component unknown; EXPRESSED IN: 24 plant structures; EXPRESSED DURING: 15 growth stages; CONTAINS InterPro DOMAIN/s: Ubiquitin-conjugating enzyme/RWD…
AT2G25490	44.496	35.4336	38.779	33.7094	12.645	5.91542	-2.13764	9.03714	7.02964	-1.09602	EIN3-BINDING F BOX PROTEIN 1 (EBF1)	Encodes an F-box protein involved in the ubiquitin/proteasome-dependent proteolysis of EIN3.
AT2G29080	32.0127	55.0253	30.4953	51.7402	27.999	16.2659	-1.72133	21.7922	15.1901	-0.78352	FTSH PROTEASE 3 (ftsh3)	encodes an FtsH protease that is localized to the mitochondrion
AT2G33770	32.859	47.5894	35.8362	60.2968	18.8188	11.4602	-1.64211	15.4351	12.5117	-0.71555	PHOSPHATE 2 (PHO2)	Encodes a ubiquitin-conjugating E2 enzyme. UBC24 mRNA accumulation is suppressed by miR399f, miR399b and miR399c. Involved in phosphate starvation response.
AT3G01420	68.2235	58.5982	61.2192	55.7711	10.3557	5.7605	-1.7977	9.50919	7.24606	-0.846154	(DOX1)	Encodes an alpha-dioxygenase involved in protection against oxidative stress and cell death. Induced in response to Salicylic acid and oxidative stress. Independent of NPR1 in induction by salicylic acid.
AT3G17205	16.2273	16.813	14.5623	16.2515	7.07602	3.9145	-1.80765	5.61165	3.78179	-0.854112	UBIQUITIN PROTEIN LIGASE 6 (UPL6)	ubiquitin protein ligase 6 (UPL6); CONTAINS InterPro DOMAIN/s: HECT (InterPro:IPR000569), IQ calmodulin-binding region (InterPro:IPR000048); BEST Arabidopsis thaliana protein match is: ubiquitin-protein ligase 7 (TAIR:AT3G53090.2); Has 4447 Blast hits to 4367 proteins in 248 species: Archae - 0; Bacteria - 0; Metazoa - 2469; Fungi - 809; Plants - 361; Viruses - 0; Other Eukaryotes - 808 (source: …
AT3G18490	113.636	119.138	116.737	124.287	14.3741	8.82747	-1.62834	11.7891	10.5546	-0.703399	ASPARTIC PROTEASE IN GUARD CELL 1 (ASPG1)	Encodes ASPG1 (ASPARTIC PROTEASE IN GUARD CELL 1). Functions in drought avoidance through abscisic acid (ABA) signalling in guard cells.
AT3G19170	109.52	111.225	107.41	145.785	57.6723	33.2633	-1.73381	51.1023	37.164	-0.793948	PRESEQUENCE PROTEASE 1 (PREP1)	Zinc metalloprotease pitrilysin subfamily A. Signal peptide degrading enzyme targeted to mitochondria and chloroplasts. Expressed only in siliques and flowers
AT4G05420	23.3728	27.5998	20.139	25.4491	13.574	8.42947	-1.6103	9.42464	7.69574	-0.687333	DAMAGED DNA BINDING PROTEIN 1A (DDB1A)	Structurally similar to damaged DNA binding proteins.DDB1a is part of a 350 KDa nuclear localized DET1 protein complex. This complex may physically interact with histone tails and while bound to chromatin- repress transcription of genes involved in photomorphogenesis.
AT4G16860	40.4039	32.105	28.2205	31.3757	15.2938	7.04917	-2.16959	7.86063	5.74528	-1.11742	RECOGNITION OF PERONOSPORA PARASITICA 4 (RPP4)	Confers resistance to Peronospora parasitica. RPP4 is coordinately regulated by transcriptional activation and RNA silencing.
AT4G16890	42.1235	45.4709	36.3907	48.9124	12.6355	7.3853	-1.71089	8.50916	6.29866	-0.774751	SUPPRESSOR OF NPR1-1, CONSTITUTIVE 1 (SNC1)	Encodes a Toll Interleukin1 receptor-nucleotide binding-Leu- rich repeat-type resistance gene (TIR-NB-LRR-type) involved in the salicylic acid-dependent defense response pathway. Mutant plants constitutively express pathogenesis-related (PR) genes and are pathogen resistant. Resistance signaling in snc1 requires EDS1, MOS3 and PAD4.
AT4G16950	41.843	43.9352	38.5795	54.5865	19.7163	10.0289	-1.96595	14.5302	10.275	-0.975225	RECOGNITION OF PERONOSPORA PARASITICA 5 (RPP5)	Contains a putative nucleotide binding site and leucine-rich repeats. Similar to the plant resistance genes N and L6, and to the toll and interleukin-1 receptors. Confers resistance to Peronospora parasitica.
AT4G33090	58.5184	50.0439	58.3164	49.713	40.7031	23.7535	-1.71356	35.5314	24.4573	-0.776998	AMINOPEPTIDASE M1 (APM1)	encodes an aminopeptidase, a ortholog of mouse microsomal AP (EC 3.4.11.2).
AT4G38600	26.8659	40.509	23.0126	38.7442	15.4534	8.53936	-1.80967	9.9565	7.42227	-0.855725	KAKTUS (KAK)	encodes a member of HECT ubiquitin protein ligase family that is involved in trichome cell morphogenesis. Mutants in this gene exhibit supernumerary trichome branches and increased DNA content.
AT5G25350	46.3164	40.5864	40.3714	44.9628	17.1578	8.73896	-1.96337	15.5464	11.2766	-0.973333	EIN3-BINDING F BOX PROTEIN 2 (EBF2)	Arabidopsis thaliana EIN3-binding F-box protein 2 (EBF2) mRNA. Part of the SCF complex, it is located in the nucleus and is involved in the ethylene-response pathway.
AT5G42390	57.036	58.7886	52.3346	68.1163	23.8308	11.2672	-2.11505	17.8336	12.0791	-1.08069	STROMAL PROCESSING PEPTIDASE (SPP)	Encodes a chloroplast-localized metalloprotease that is essential for embryo development. Mutants do not progress normally beyond the 16-cell stage.
polysaccharide biosynthetic process 4
AT5G66680	59.3754	71.5594	57.2416	58.2821	9.04507	5.39756	-1.67577	5.34394	5.38587	-0.744823	DEFECTIVE GLYCOSYLATION (DGL1)	Encodes a protein ortholog of human SOT48 or yeast WBP1, an essential protein subunit of the oligosaccharyltransferase (OST) complex, which is responsible for the transfer in the ER of the N-linked glycan precursor onto Asn residues of candidate proteins.
AT5G05170	152.347	175.554	127.261	171.828	21.1038	9.59128	-2.20031	13.5323	9.20815	-1.13771	CONSTITUTIVE EXPRESSION OF VSP 1 (CEV1)	Encodes a cellulose synthase isomer. CESA3 mutants have cellulose defect in the primary cell wall. Multiple lines of evidence suggest that CESA3, along with CESA1 and CESA6 are present in the same plasma membrane complex for cellulose biosynthesis. As inferred from the null role of secondary wall-type CesAs, included in a set of five primary wall-type CesAs that may support trichome cell wall thi…
AT5G49720	165.559	218.256	144.144	217.114	25.843	13.5732	-1.90397	15.6416	13.0113	-0.92901	GLYCOSYL HYDROLASE 9A1 (GH9A1)	Encodes a membrane-bound endo-1,4-beta-D-glucanase, involved in cellulose biosynthesis. Loss-of-function mutants have severe cellulose-deficient phenotypes. During cell elongation, KOR1 is associated with Golgi apparatus and early endosome. Inhibition of cellulose biosynthesis promoted a redistribution of KOR1 in subcellular locations. These observations suggest that deposition of cellulose invol…
AT5G03650	56.7532	43.6728	52.4831	51.7324	30.2504	16.5438	-1.82851	25.3627	18.336	-0.870665	STARCH BRANCHING ENZYME 2.2 (SBE2.2)	Encodes starch branching enzyme (E.C.2.4.1.18) similar to SBE2 from maize and rice. Expressed throughout the plant and highest in seedlings and cauline leaves.
mRNA metabolic process 6
AT5G47010	28.6113	32.5935	27.3828	35.6034	16.1679	8.10713	-1.99428	12.5828	8.74686	-0.99587	LOW-LEVEL BETA-AMYLASE 1 (LBA1)	Required for nonsense-mediated mRNA decay. Involved in RNA interference. lba1 mutants has reduced sugar-induced expression of Atb- amylase, is hypersensitive to glucose and abscisic acid and resistant to mannose, and shows early flowering, short day-sensitive growth, and seed germination phenotypes.
AT2G37340	77.8596	54.1877	81.2725	55.3263	41.7795	25.9247	-1.61157	24.407	27.9133	-0.688469	ARGININE/SERINE-RICH ZINC KNUCKLE-CONTAINING PROTEIN 33 (RS2Z33)	encodes an RS-containing Zinc knuckle protein with molecular mass of 33kDa that is localized to nuclear specks. Barta et al (2010) have proposed a nomenclature for Serine/Arginine-Rich Protein Splicing Factors (SR proteins): Plant Cell. 2010, 22:2926.
AT4G03430	18.185	26.5605	19.4775	42.5882	13.1891	6.98791	-1.88742	13.943	10.9552	-0.916416	EMBRYO DEFECTIVE 2770 (EMB2770)	Encodes a nuclear protein similar to the human U5 small ribonucleoprotein-associated 102-kD protein and to the yeast pre-mRNA splicing factors Prp1p and Prp6p. STA1 expression is upregulated by cold stress, and the sta1-1 mutant is defective in the splicing of the cold-induced COR15A gene. Luciferase imaging was used to isolate a recessive mutant, sta1-1, with enhanced stability of the normally u…
AT5G64270	31.981	36.6573	29.0543	38.9496	21.6778	11.2599	-1.92521	14.7024	11.5414	-0.945017	0	splicing factor, putative; FUNCTIONS IN: binding; INVOLVED IN: mRNA processing; LOCATED IN: chloroplast; EXPRESSED IN: 26 plant structures; EXPRESSED DURING: 15 growth stages; CONTAINS InterPro DOMAIN/s: HEAT (InterPro:IPR000357), Armadillo-like helical (InterPro:IPR011989), Splicing factor 3B subunit 1 (InterPro:IPR015016), HEAT, type 2 (InterPro:IPR021133), Armadillo-type fold (InterPro:IPR0160…
AT1G08115	59.0825	45.6382	40.4579	31.4682	531.623	104.797	-5.07286	126.263	88.6882	-2.3428	0	U1A small nuclear RNA
AT3G03710	29.3319	33.0335	26.2261	38.7906	16.7718	8.52481	-1.96741	12.3628	10.0681	-0.9763	RESISTANT TO INHIBITION WITH FSM 10 (RIF10)	Encodes a chloroplast polynucleotide phosphorylase (PNPase). Involved in response to phosphorus (P) starvation. Mutants impaired in the expression of this gene have been selected through their resistance to fosmidomycin, a strong inhibitor of DXR, an enzyme of the methylerythritol-dependent IPP biosynthesis pathway. The pathway enzymes were upregulated in the mutant seedlings.
ncRNA metabolic process 7
AT3G48110	29.9919	24.436	29.2605	32.7666	12.1017	5.46072	-2.21614	11.1638	8.12685	-1.14805	EMBRYO-DEFECTIVE-DEVELOPMENT 1 (EDD1)	glycine-tRNA ligase
AT1G14610	42.5527	56.011	40.3133	64.5224	23.8166	11.8479	-2.01019	18.0181	12.3786	-1.00733	TWIN 2 (TWN2)	Required for proper proliferation of basal cells.
AT5G26830	48.0033	66.9638	45.8069	65.6752	35.8483	22.2797	-1.60901	24.0244	20.7343	-0.686174	0	Encodes a dual-targeted threonyl-tRNA synthetase found in both the chloroplast and mitochondrion.
AT3G02760	25.9298	48.4023	24.6297	53.5453	20.088	12.7607	-1.5742	16.1723	13.0225	-0.654623	0	Class II aaRS and biotin synthetases superfamily protein; FUNCTIONS IN: histidine-tRNA ligase activity, aminoacyl-tRNA ligase activity, nucleotide binding, ATP binding; INVOLVED IN: histidyl-tRNA aminoacylation, translation, tRNA aminoacylation for protein translation; LOCATED IN: chloroplast, cytoplasm; EXPRESSED IN: 22 plant structures; EXPRESSED DURING: 13 growth stages; CONTAINS InterPro DOMA…
AT4G39363	201.008	34.8875	70.2351	29.7679	172.064	0	#NAME?	21.0891	37.6526	#NAME?	0	snoRNA; snoRNA
AT1G29880	61.7452	68.4545	57.9711	71.7194	46.6716	28.3247	-1.64773	36.4496	28.2906	-0.720482	0	glycyl-tRNA synthetase / glycine--tRNA ligase; FUNCTIONS IN: glycine-tRNA ligase activity, nucleotide binding, aminoacyl-tRNA ligase activity, ATP binding; INVOLVED IN: response to cadmium ion, glycyl-tRNA aminoacylation; LOCATED IN: mitochondrion; EXPRESSED IN: 24 plant structures; EXPRESSED DURING: 14 growth stages; CONTAINS InterPro DOMAIN/s: Aminoacyl-tRNA synthetase, class II (G/ H/ P/ S), c…
AT5G43810	15.515	12.824	13.9876	12.0126	7.27555	3.66285	-1.98631	4.45909	3.39424	-0.990091	ARGONAUTE 10 (AGO10)	Encodes Argonaute10, a member of the EIF2C (elongation initiation factor 2c)/ Argonaute class of proteins. Required to establish the central-peripheral organization of the embryo apex. Along with WUS and CLV genes, controls the relative organization of central zone and peripheral zone cells in meristems. Acts in embryonic provascular tissue potentiating WUSCHEL function during meristem developmen…
AT5G60410	28.266	30.8086	24.4338	30.0841	15.2522	8.78036	-1.73708	10.0208	7.6222	-0.796661	(SIZ1)	Encodes a plant small ubiquitin-like modifier (SUMO) E3 ligase that is a focal controller of Pi starvation-dependent responses. Also required for SA and PAD4-mediated R gene signalling, which in turn confers innate immunity in Arabidopsis. Also involved in the regulation of plant growth, drought responses and freezing tolerance. This latter effect is most likely due to SIZ1 dependent ABI5 sumoyla…
Cold-ATGCN1 down-translated genes
negative regulation of gene expression cellular biosynthetic process 6
AT2G27040	18.1546	16.9267	16.3951	17.317	8.24272	4.75511	-1.73344	5.8322	4.99948	-0.793641	ARGONAUTE 4 (AGO4)	AGO4 is a member of a class of PAZ/PIWI domain containing proteins involved in siRNA mediated gene silencing.Loss of function mutations have reduced site specific CpNpG and CpHpH methylation and increased susceptibility to bacterial pathogens.
AT2G27100	22.3096	35.228	21.0543	38.9233	15.9049	9.22595	-1.72393	11.4274	10.5048	-0.785705	SERRATE (SE)	Identified as a leaf form mutant by Redei having serrated leaves. Further analysis of the single loss of function allele indicated pleiotropic effects extending to many aspects of shoot development such as taller meristems, alterations in phase transition, phyllotaxy and branching. Encodes a single zinc finger containing protein that is expressed in meristems and organ primordia.
AT2G32700	38.3322	33.2286	36.5329	32.9109	9.30975	5.41766	-1.71841	8.05305	6.21736	-0.781073	LEUNIG_HOMOLOG (LUH)	Encodes a WD40 repeat and LUFS domain containing protein that is similar to LUG. Interacts physically with SEUSS and likely functions as part of a repressor complex that represses AG. Involved in cell wall modifications necessary for mucilage extrusion.
AT3G03710	29.3319	33.0335	26.2261	38.7906	16.7718	8.52481	-1.96741	12.3628	10.0681	-0.9763	RESISTANT TO INHIBITION WITH FSM 10 (RIF10)	Encodes a chloroplast polynucleotide phosphorylase (PNPase). Involved in response to phosphorus (P) starvation. Mutants impaired in the expression of this gene have been selected through their resistance to fosmidomycin, a strong inhibitor of DXR, an enzyme of the methylerythritol-dependent IPP biosynthesis pathway. The pathway enzymes were upregulated in the mutant seedlings.
AT4G05420	23.3728	27.5998	20.139	25.4491	13.574	8.42947	-1.6103	9.42464	7.69574	-0.687333	DAMAGED DNA BINDING PROTEIN 1A (DDB1A)	Structurally similar to damaged DNA binding proteins.DDB1a is part of a 350 KDa nuclear localized DET1 protein complex. This complex may physically interact with histone tails and while bound to chromatin- repress transcription of genes involved in photomorphogenesis.
AT5G47010	28.6113	32.5935	27.3828	35.6034	16.1679	8.10713	-1.99428	12.5828	8.74686	-0.99587	LOW-LEVEL BETA-AMYLASE 1 (LBA1)	Required for nonsense-mediated mRNA decay. Involved in RNA interference. lba1 mutants has reduced sugar-induced expression of Atb- amylase, is hypersensitive to glucose and abscisic acid and resistant to mannose, and shows early flowering, short day-sensitive growth, and seed germination phenotypes.
RNA splicing 5
AT2G37340	77.8596	54.1877	81.2725	55.3263	41.7795	25.9247	-1.61157	24.407	27.9133	-0.688469	ARGININE/SERINE-RICH ZINC KNUCKLE-CONTAINING PROTEIN 33 (RS2Z33)	encodes an RS-containing Zinc knuckle protein with molecular mass of 33kDa that is localized to nuclear specks. Barta et al (2010) have proposed a nomenclature for Serine/Arginine-Rich Protein Splicing Factors (SR proteins): Plant Cell. 2010, 22:2926.
AT4G03430	18.185	26.5605	19.4775	42.5882	13.1891	6.98791	-1.88742	13.943	10.9552	-0.916416	EMBRYO DEFECTIVE 2770 (EMB2770)	Encodes a nuclear protein similar to the human U5 small ribonucleoprotein-associated 102-kD protein and to the yeast pre-mRNA splicing factors Prp1p and Prp6p. STA1 expression is upregulated by cold stress, and the sta1-1 mutant is defective in the splicing of the cold-induced COR15A gene. Luciferase imaging was used to isolate a recessive mutant, sta1-1, with enhanced stability of the normally u…
AT1G08115	59.0825	45.6382	40.4579	31.4682	531.623	104.797	-5.07286	126.263	88.6882	-2.3428	0	U1A small nuclear RNA
AT2G27100	22.3096	35.228	21.0543	38.9233	15.9049	9.22595	-1.72393	11.4274	10.5048	-0.785705	SERRATE (SE)	Identified as a leaf form mutant by Redei having serrated leaves. Further analysis of the single loss of function allele indicated pleiotropic effects extending to many aspects of shoot development such as taller meristems, alterations in phase transition, phyllotaxy and branching. Encodes a single zinc finger containing protein that is expressed in meristems and organ primordia.
AT5G51300	22.7226	25.772	21.0836	30.6985	18.7877	9.25362	-2.03031	12.7133	10.3102	-1.0217	0	splicing factor-related; FUNCTIONS IN: RNA binding, nucleotide binding, zinc ion binding, nucleic acid binding; INVOLVED IN: RNA splicing; EXPRESSED IN: 24 plant structures; EXPRESSED DURING: 13 growth stages; CONTAINS InterPro DOMAIN/s: K Homology (InterPro:IPR004087), K Homology, type 1, subgroup (InterPro:IPR018111), RNA recognition motif, RNP-1 (InterPro:IPR000504), K Homology, type 1 (InterP…
defense response, incompatible interaction 4
AT2G27040	18.1546	16.9267	16.3951	17.317	8.24272	4.75511	-1.73344	5.8322	4.99948	-0.793641	ARGONAUTE 4 (AGO4)	AGO4 is a member of a class of PAZ/PIWI domain containing proteins involved in siRNA mediated gene silencing.Loss of function mutations have reduced site specific CpNpG and CpHpH methylation and increased susceptibility to bacterial pathogens.
AT4G16890	42.1235	45.4709	36.3907	48.9124	12.6355	7.3853	-1.71089	8.50916	6.29866	-0.774751	SUPPRESSOR OF NPR1-1, CONSTITUTIVE 1 (SNC1)	Encodes a Toll Interleukin1 receptor-nucleotide binding-Leu- rich repeat-type resistance gene (TIR-NB-LRR-type) involved in the salicylic acid-dependent defense response pathway. Mutant plants constitutively express pathogenesis-related (PR) genes and are pathogen resistant. Resistance signaling in snc1 requires EDS1, MOS3 and PAD4.
AT4G16860	40.4039	32.105	28.2205	31.3757	15.2938	7.04917	-2.16959	7.86063	5.74528	-1.11742	RECOGNITION OF PERONOSPORA PARASITICA 4 (RPP4)	Confers resistance to Peronospora parasitica. RPP4 is coordinately regulated by transcriptional activation and RNA silencing.
AT4G16950	41.843	43.9352	38.5795	54.5865	19.7163	10.0289	-1.96595	14.5302	10.275	-0.975225	RECOGNITION OF PERONOSPORA PARASITICA 5 (RPP5)	Contains a putative nucleotide binding site and leucine-rich repeats. Similar to the plant resistance genes N and L6, and to the toll and interleukin-1 receptors. Confers resistance to Peronospora parasitica.

## Sheet: up
Cold-ATGCN1 up-translated genes
LocalID	gl1_CK	gl1_cold	atgcn1-1_CK	atgcn1-1_cold	gl1_CK_poly	gl1_cold_poly	fold_change_gl1_cold_poly/gl1_CK_poly	p_value	atgcn1-1_CK_poly	atgcn1-1_cold_poly	fold_change_atgcn1-1_cold_poly/atgcn1-1_CK_poly	uORF （C_:complement uORF, P_:Partial uORF; N_A: have no uORF)	Initiation Codon(S-3+4: a 'strong' initiation codon; S-3 or S+4: an 'adequate' initiation codon; 0：a 'weak' initiation codon: ERROR: has no 5'UTR)	name	Description
AT2G01590	63.9964	31.0394	71.5543	44.8905	35.5664	67.2087	1.88967	0.0004	54.6996	79.9621	1.46184	C_	S-3S+4	CRR3	chlororespiratory reduction 3
AT1G27730	45.7469	31.7976	114.018	30.5462	16.4274	31.6057	1.92396	0.00185	85.8847	39.0048	0.454153	C_	S-3S+4	STZ	salt tolerance zinc finger
AT5G66650	10.2299	13.9497	27.8262	14.2653	4.95004	12.975	2.62119	0.0001	14.6273	9.55582	0.653287	C_	S-3S+4		Protein of unknown function (DUF607)
AT1G46554	10.6579	8.0391	11.7437	5.819	1.99825	4.93814	2.47123	0.0096	6.19048	4.93428	0.797076	C_	S-3S+4		other RNA
AT5G08150	10.4623	7.81742	10.5602	5.35228	4.73631	10.659	2.25049	0.00345	8.52636	7.00085	0.821083	C_	S-3S+4	SOB5	suppressor of phytochrome b 5
AT3G61190	10.7233	12.2663	22.92	11.2437	2.53689	8.35304	3.29263	0.00015	11.7555	9.76766	0.830901	C_	S-3S+4	BAP1	BON association protein 1
AT3G56710	12.0176	8.51046	22.3546	7.13223	5.37032	10.7762	2.00662	0.00795	15.4153	12.8472	0.833406	C_	S-3S+4	SIB1	sigma factor binding protein 1
AT1G65510	8.5134	10.849	10.146	6.33535	7.61111	16.8959	2.21991	0.0067	15.4262	13.3991	0.868594	C_	S-3S+4		unknown protein; FUNCTIONS IN: molecular_function unknown; INVOLVED IN: N-terminal protein myristoylation; LOCATED IN: endomembrane system; EXPRESSED IN: 9 plant structures; EXPRESSED DURING: LP.06 six leaves visible, LP.04 four leaves visible, 4 anthesis, petal differentiation and expansion stage, LP.08 eight leaves visible; BEST Arabidopsis thaliana protein match is: unknown protein (TAIR:AT1G6…
AT5G67300	55.8449	66.8575	81.5758	60.211	24.4461	43.2085	1.7675	0.0012	47.7875	42.0834	0.880636	C_	S-3S+4	ATMYBR1, MYB44, ATMYB44, MYBR1	myb domain protein r1
AT4G28085	7.56081	5.50542	11.7257	6.67797	3.54011	10.2179	2.88632	0.0084	12.7022	11.402	0.89764	C_	S-3S+4		unknown protein; Has 35333 Blast hits to 34131 proteins in 2444 species: Archae - 798; Bacteria - 22429; Metazoa - 974; Fungi - 991; Plants - 531; Viruses - 0; Other Eukaryotes - 9610 (source: NCBI BLink).
AT5G43580	24.209	19.903	34.473	22.1172	22.6901	41.3277	1.8214	0.0065	64.7586	58.817	0.90825	C_	S-3S+4	UPI	Serine protease inhibitor, potato inhibitor I-type family protein
AT5G23460	6.6766	4.94512	5.71584	3.42484	3.1676	7.01355	2.21416	0.013	6.44056	6.11511	0.949469	C_	S-3S+4		unknown protein; Has 30201 Blast hits to 17322 proteins in 780 species: Archae - 12; Bacteria - 1396; Metazoa - 17338; Fungi - 3422; Plants - 5037; Viruses - 0; Other Eukaryotes - 2996 (source: NCBI BLink).
AT5G06610	8.04644	6.82133	10.0118	8.36726	3.99991	7.36131	1.84037	0.00965	8.62711	8.23721	0.954805	C_	S-3S+4		Protein of unknown function (DUF620)
AT1G12850	23.9694	27.7939	32.1532	28.9986	13.0821	24.0222	1.83627	0.00165	21.8818	22.084	1.00924	C_	S-3S+4		Phosphoglycerate mutase family protein
AT1G03730	17.4131	17.0339	21.6779	16.0935	5.32943	9.5531	1.79252	0.0145	8.39007	8.49212	1.01216	C_	S-3S+4		unknown protein; BEST Arabidopsis thaliana protein match is: unknown protein (TAIR:AT4G03600.1); Has 50 Blast hits to 50 proteins in 10 species: Archae - 0; Bacteria - 0; Metazoa - 0; Fungi - 0; Plants - 50; Viruses - 0; Other Eukaryotes - 0 (source: NCBI BLink).
AT1G63970	115.508	90.7268	107.172	89.964	67.5837	124.156	1.83708	0.00085	120.192	122.247	1.0171	C_	S-3S+4	MECPS, ISPF	isoprenoid F
AT3G50300	7.50691	9.68275	7.5922	8.8382	4.72563	9.12427	1.9308	0.00315	7.39902	7.59487	1.02647	C_	S-3S+4		HXXXD-type acyl-transferase family protein
AT4G01897	34.4916	19.0964	34.2074	19.1625	21.3547	41.6117	1.9486	0.00185	46.0893	47.3139	1.02657	C_	S-3S+4		unknown protein; CONTAINS InterPro DOMAIN/s: Protein of unknown function DUF952 (InterPro:IPR009297); Has 763 Blast hits to 763 proteins in 180 species: Archae - 0; Bacteria - 351; Metazoa - 0; Fungi - 0; Plants - 29; Viruses - 0; Other Eukaryotes - 383 (source: NCBI BLink).
AT5G18661	5.91046	8.67673	15.0119	4.97122	0	18.3347	#VALUE!	0.0006	17.5742	18.0414	1.02658	C_	S-3S+4		This gene encodes a small protein and has either evidence of transcription or purifying selection.
AT3G53220	10.9824	14.5912	10.2869	10.3037	15.6723	30.4785	1.94474	0.003	25.4132	26.4353	1.04022	C_	S-3S+4		Thioredoxin superfamily protein
AT1G32160	49.0301	47.2063	53.588	54.0037	21.9272	37.5252	1.71136	0.00385	35.8406	37.8591	1.05632	C_	S-3S+4		Protein of unknown function (DUF760)
AT1G54210	17.6704	10.3073	19.7878	9.91975	5.08652	15.1958	2.98748	0.0002	17.2234	18.3365	1.06463	C_	S-3S+4	ATATG12, APG12, ATG12A	Ubiquitin-like superfamily protein
AT3G29000	12.0549	12.806	25.3737	14.1286	1.30417	7.04196	5.39955	0.0033	6.31244	6.73176	1.06643	C_	S-3S+4		Calcium-binding EF-hand family protein
AT2G32980	15.6867	14.2354	16.5623	10.9877	8.48243	14.7861	1.74315	0.00645	11.2074	12.0097	1.07159	C_	S-3S+4	2015-08-02	unknown protein; Has 158 Blast hits to 154 proteins in 73 species: Archae - 0; Bacteria - 61; Metazoa - 0; Fungi - 0; Plants - 55; Viruses - 28; Other Eukaryotes - 14 (source: NCBI BLink).
AT4G23330	16.0469	11.987	15.5688	11.5	8.21296	14.5745	1.77458	0.01255	14.3757	15.449	1.07466	C_	S-3S+4		unknown protein; FUNCTIONS IN: molecular_function unknown; INVOLVED IN: biological_process unknown; LOCATED IN: cellular_component unknown; EXPRESSED IN: 17 plant structures; EXPRESSED DURING: 9 growth stages; CONTAINS InterPro DOMAIN/s: Protein of unknown function DUF2365 (InterPro:IPR019314).
AT5G12880	17.6703	16.7117	18.102	16.2767	17.6285	34.1574	1.93763	0.00485	32.8769	35.4344	1.07779	C_	S-3S+4		proline-rich family protein
AT4G14147	10.695	9.22101	11.0569	8.00005	6.8604	14.2498	2.0771	0.00195	11.6301	13.0258	1.12001	C_	S-3S+4	ARPC4	protein binding
AT5G15802	28.4362	16.3165	28.1976	14.8358	17.071	29.4363	1.72435	0.01265	25.9036	29.2456	1.12902	C_	S-3S+4		unknown protein; FUNCTIONS IN: molecular_function unknown; INVOLVED IN: biological_process unknown; LOCATED IN: endomembrane system; Has 35 Blast hits to 35 proteins in 15 species: Archae - 0; Bacteria - 4; Metazoa - 0; Fungi - 0; Plants - 31; Viruses - 0; Other Eukaryotes - 0 (source: NCBI BLink).
AT2G14285	39.0613	31.2538	37.9324	36.6159	6.55667	17.1131	2.61004	0.00055	16.9575	19.2577	1.13564	C_	S-3S+4		Small nuclear ribonucleoprotein family protein
AT4G36780	34.9921	26.2379	36.0813	23.2898	6.4777	11.4734	1.77121	0.0067	8.13842	9.24411	1.13586	C_	S-3S+4	BEH2	BES1/BZR1 homolog 2
AT4G13220	53.6222	58.982	55.9039	63.6424	64.8521	110.801	1.70852	0.003	110.986	126.314	1.13811	C_	S-3S+4		unknown protein; FUNCTIONS IN: molecular_function unknown; INVOLVED IN: biological_process unknown; LOCATED IN: chloroplast; EXPRESSED IN: 22 plant structures; EXPRESSED DURING: 13 growth stages; Has 27 Blast hits to 27 proteins in 10 species: Archae - 0; Bacteria - 0; Metazoa - 0; Fungi - 0; Plants - 27; Viruses - 0; Other Eukaryotes - 0 (source: NCBI BLink).
AT4G33470	24.7682	16.3804	24.2554	16.3386	4.19452	8.50568	2.02781	0.00195	6.98361	8.01013	1.14699	C_	S-3S+4	ATHDA14, HDA14	histone deacetylase 14
AT2G36220	23.483	31.1324	34.8322	34.8716	8.40976	20.8512	2.47942	0.0052	17.6823	20.3181	1.14906	C_	S-3S+4		unknown protein; BEST Arabidopsis thaliana protein match is: unknown protein (TAIR:AT3G52710.1); Has 74 Blast hits to 74 proteins in 10 species: Archae - 0; Bacteria - 0; Metazoa - 0; Fungi - 0; Plants - 74; Viruses - 0; Other Eukaryotes - 0 (source: NCBI BLink).
AT4G23430	33.374	36.7685	36.0592	34.797	15.6541	26.9787	1.72343	0.0051	24.4212	28.2447	1.15656	C_	S-3S+4	Tic32-IVa, AtTic32-IVa	NAD(P)-binding Rossmann-fold superfamily protein
AT3G63270	7.63139	5.66399	6.40525	6.13914	3.31939	5.85069	1.76258	0.013	4.88233	5.72788	1.17319	C_	S-3S+4		CONTAINS InterPro DOMAIN/s: Putative harbinger transposase-derived nuclease (InterPro:IPR006912); BEST Arabidopsis thaliana protein match is: PIF / Ping-Pong family of plant transposases (TAIR:AT3G55350.1); Has 30201 Blast hits to 17322 proteins in 780 species: Archae - 12; Bacteria - 1396; Metazoa - 17338; Fungi - 3422; Plants - 5037; Viruses - 0; Other Eukaryotes - 2996 (source: NCBI BLink).
AT4G22520	20.045	20.7001	15.4808	25.882	5.89892	18.3839	3.11649	0.00565	16.2048	19.013	1.17329	C_	S-3S+4		Bifunctional inhibitor/lipid-transfer protein/seed storage 2S albumin superfamily protein
AT5G18150	72.6745	51.1692	89.9204	43.7407	15.0726	71.9998	4.77685	0.00025	66.5779	78.1415	1.17369	C_	S-3S+4		Methyltransferase-related protein
AT2G28870	7.43434	9.20969	8.84542	10.905	7.71767	16.4382	2.12994	0.0034	13.3319	15.6841	1.17643	C_	S-3S+4		unknown protein; Has 34 Blast hits to 34 proteins in 9 species: Archae - 0; Bacteria - 0; Metazoa - 0; Fungi - 0; Plants - 34; Viruses - 0; Other Eukaryotes - 0 (source: NCBI BLink).
AT4G21192	27.5803	29.1534	30.1238	29.22	44.0308	87.8722	1.9957	0.00045	78.6175	92.8137	1.18057	C_	S-3S+4		Cytochrome c oxidase biogenesis protein Cmc1-like
AT5G44574	4.83245	4.43576	6.6733	9.45423	2.34287	7.4573	3.18296	0.0069	6.24151	7.37245	1.1812	C_	S-3S+4		unknown protein; FUNCTIONS IN: molecular_function unknown; INVOLVED IN: biological_process unknown; LOCATED IN: endomembrane system; Has 6 Blast hits to 6 proteins in 2 species: Archae - 0; Bacteria - 0; Metazoa - 0; Fungi - 0; Plants - 6; Viruses - 0; Other Eukaryotes - 0 (source: NCBI BLink).
AT1G51740	11.7481	11.023	12.4551	10.9222	4.70193	8.337	1.7731	0.01125	5.79613	6.86649	1.18467	C_	S-3S+4	ATSYP81, ATUFE1, UFE1, SYP81	syntaxin of plants 81
AT1G14340	20.2948	12.7244	21.8655	14.2202	5.43086	10.9188	2.01051	0.0029	9.71132	11.6341	1.19799	C_	S-3S+4		RNA-binding (RRM/RBD/RNP motifs) family protein
AT4G35950	31.879	28.1689	30.3487	26.1749	17.8849	32.3103	1.80657	0.00165	25.961	31.157	1.20015	C_	S-3S+4	ATRAC6, RAC2, RAC6, ARAC6, ATROP5	RAC-like 6
AT1G08530	16.5158	13.7342	16.6322	12.0606	4.57612	11.6416	2.54398	0.001	9.58057	11.5534	1.20592	C_	S-3S+4		unknown protein; FUNCTIONS IN: molecular_function unknown; INVOLVED IN: biological_process unknown; LOCATED IN: chloroplast; BEST Arabidopsis thaliana protein match is: unknown protein (TAIR:AT5G09995.2); Has 140 Blast hits to 140 proteins in 53 species: Archae - 0; Bacteria - 63; Metazoa - 0; Fungi - 0; Plants - 76; Viruses - 0; Other Eukaryotes - 1 (source: NCBI BLink).
AT1G49620	3.67552	4.91659	4.47005	4.36478	2.2474	5.27216	2.3459	0.01285	5.44109	6.56255	1.20611	C_	S-3S+4	ICN6, ICK5, AtKRP7, KRP7	Cyclin-dependent kinase inhibitor family protein
AT1G06570	22.6701	31.6711	24.7208	38.5383	13.7007	23.7016	1.72996	0.01385	19.5752	23.6994	1.21068	C_	S-3S+4	HPD, HPPD, PDS1	phytoene desaturation 1
AT5G63000	14.6849	16.5018	16.1368	16.471	11.3202	20.557	1.81596	0.00435	17.494	21.1823	1.21083	C_	S-3S+4		Mitochondrial import inner membrane translocase subunit Tim17/Tim22/Tim23 family protein
AT3G15210	41.8616	33.1028	69.2271	32.4545	14.8274	25.9407	1.74951	0.0046	27.2256	33.0227	1.21293	C_	S-3S+4	ATERF-4, ATERF4, RAP2.5, ERF4	ethylene responsive element binding factor 4
AT1G02475	75.9997	52.8206	80.843	49.655	25.3122	51.5619	2.03703	0.0002	44.409	54.3358	1.22353	C_	S-3S+4		Polyketide cyclase/dehydrase and lipid transport superfamily protein
AT3G29375	10.1237	12.4187	8.80651	12.5976	3.80273	7.23466	1.90249	0.0063	5.26048	6.45146	1.2264	C_	S-3S+4		XH domain-containing protein
AT4G03150	34.5344	22.531	32.7428	24.024	18.4657	31.4434	1.7028	0.0099	30.0265	36.9315	1.22996	C_	S-3S+4		unknown protein; FUNCTIONS IN: molecular_function unknown; INVOLVED IN: biological_process unknown; LOCATED IN: chloroplast; EXPRESSED IN: 20 plant structures; EXPRESSED DURING: 13 growth stages; Has 30201 Blast hits to 17322 proteins in 780 species: Archae - 12; Bacteria - 1396; Metazoa - 17338; Fungi - 3422; Plants - 5037; Viruses - 0; Other Eukaryotes - 2996 (source: NCBI BLink).
AT1G01720	21.4295	29.2129	25.9086	30.862	11.1225	21.1698	1.90333	0.00435	13.807	16.9934	1.23078	C_	S-3S+4	ANAC002	NAC (No Apical Meristem) domain transcriptional regulator superfamily protein
AT2G25080	415.654	291.646	429.808	299.683	151.514	297.673	1.96466	0.0005	232.452	286.211	1.23127	C_	S-3S+4	ATGPX1, GPX1	glutathione peroxidase 1
AT3G11340	20.1996	29.5512	19.1417	30.7882	9.91215	16.9656	1.71159	0.0057	11.2485	13.8751	1.23351	C_	S-3S+4	UGT76B1	UDP-Glycosyltransferase superfamily protein
AT1G78890	49.3093	28.673	51.7199	27.1933	21.3355	40.5857	1.90226	0.0012	35.1109	43.4253	1.2368	C_	S-3S+4		unknown protein; BEST Arabidopsis thaliana protein match is: unknown protein (TAIR:AT1G16840.1); Has 30201 Blast hits to 17322 proteins in 780 species: Archae - 12; Bacteria - 1396; Metazoa - 17338; Fungi - 3422; Plants - 5037; Viruses - 0; Other Eukaryotes - 2996 (source: NCBI BLink).
AT2G45210	5.45215	7.50172	5.85503	5.42854	3.97317	8.157	2.05302	0.00415	7.01539	8.70614	1.24101	C_	S-3S+4	SAUR36, SAG201	SAUR-like auxin-responsive protein family
AT3G12685	15.9543	15.1794	19.0283	19.3961	12.4004	22.3095	1.7991	0.0058	21.0882	26.2863	1.24649	N_A	S-3S+4		Acid phosphatase/vanadium-dependent haloperoxidase-related protein
AT2G19620	10.089	10.1353	10.5092	11.7376	3.30626	6.49221	1.96361	0.0123	5.0371	6.298	1.25032	N_A	S-3S+4	NDL3	N-MYC downregulated-like 3
AT1G47580	22.8961	12.6695	24.6358	15.0097	6.20784	11.8814	1.91393	0.00525	10.5287	13.1775	1.25158	N_A	S-3S+4	DYW1	Pentatricopeptide repeat (PPR) superfamily protein
AT3G28910	20.4142	18.4648	19.7308	17.5833	7.29212	13.8452	1.89865	0.0027	12.2638	15.3504	1.25168	N_A	S-3S+4	ATMYB30, MYB30	myb domain protein 30
AT5G44710	27.2679	25.1041	28.1804	22.2539	33.1749	62.9952	1.89888	0.00065	47.7683	59.9259	1.25451	N_A	S-3S+4		CONTAINS InterPro DOMAIN/s: Ribosomal protein S27/S33, mitochondrial (InterPro:IPR013219); Has 101 Blast hits to 101 proteins in 55 species: Archae - 0; Bacteria - 0; Metazoa - 8; Fungi - 59; Plants - 26; Viruses - 0; Other Eukaryotes - 8 (source: NCBI BLink).
AT3G25760	23.5274	26.4742	38.5926	40.1515	15.2713	29.6548	1.94187	0.00095	27.5035	34.533	1.25559	N_A	S-3S+4	AOC1, ERD12	allene oxide cyclase 1
AT2G16790	14.4796	12.3382	16.4767	13.1272	10.5233	19.0707	1.81223	0.00615	14.9689	18.8117	1.25672	N_A	S-3S+4		P-loop containing nucleoside triphosphate hydrolases superfamily protein
AT1G05900	10.0164	12.3148	9.15937	15.208	3.41186	6.75638	1.98026	0.00455	5.13357	6.45316	1.25705	N_A	S-3S+4	ATNTH2, NTH2	endonuclease III 2
AT4G37920	27.0566	24.0411	31.1615	27.9576	9.32832	16.4671	1.76528	0.00405	14.0053	17.6873	1.2629	N_A	S-3S+4		unknown protein; FUNCTIONS IN: molecular_function unknown; INVOLVED IN: biological_process unknown; LOCATED IN: chloroplast thylakoid membrane, chloroplast, chloroplast envelope; BEST Arabidopsis thaliana protein match is: unknown protein (TAIR:AT1G36320.1); Has 123 Blast hits to 120 proteins in 40 species: Archae - 2; Bacteria - 11; Metazoa - 8; Fungi - 0; Plants - 85; Viruses - 0; Other Eukaryo…
AT2G18160	143.782	201.145	143.795	196.081	68.24	140.146	2.05372	0.0001	110.322	139.403	1.2636	N_A	S-3S+4	FTM3, GBF5, ATBZIP2, bZIP2	basic leucine-zipper 2
AT5G19050	19.8338	16.0861	17.638	18.799	6.50267	11.7091	1.80066	0.0055	9.04033	11.4322	1.26458	N_A	S-3S+4		alpha/beta-Hydrolases superfamily protein
AT1G21350	55.5081	25.271	52.2536	25.5556	13.7824	24.2135	1.75684	0.0049	18.1817	23.0933	1.27014	N_A	S-3S+4		Thioredoxin superfamily protein
AT5G48630	24.1003	19.8547	23.6836	20.3349	15.0594	29.2151	1.94	0.00055	23.8148	30.3079	1.27265	N_A	S-3S+4		Cyclin family protein
AT3G15690	67.8954	67.0346	66.184	71.6315	27.0572	60.9223	2.25161	5e-05	51.0986	65.0552	1.27313	N_A	S-3S+4		Single hybrid motif superfamily protein
AT1G21910	23.4011	24.2155	34.768	25.4135	5.09474	15.6793	3.07755	5e-05	18.5489	23.7208	1.27883	N_A	S-3S+4	DREB26	Integrase-type DNA-binding superfamily protein
AT2G21120	28.9525	38.9282	30.8232	39.4199	4.47135	7.86954	1.75999	0.01105	6.01484	7.69641	1.27957	N_A	S-3S+4		Protein of unknown function (DUF803)
AT3G22900	5.99526	4.42115	6.54697	4.49042	2.49845	7.53879	3.01739	0.00225	5.91033	7.58029	1.28255	N_A	S-3S+4	NRPD7	RNA polymerase Rpb7-like, N-terminal domain
AT1G02560	250.285	257.571	267.427	281.895	137.153	238.189	1.73666	0.0026	202.492	260.121	1.2846	N_A	S-3S+4	NCLPP5, NCLPP1, CLPP5	nuclear encoded CLP protease 5
AT4G16146	76.6209	64.5198	84.0274	80.4389	69.3851	118.181	1.70327	0.0048	104.367	134.103	1.28492	N_A	S-3S+4		cAMP-regulated phosphoprotein 19-related protein
AT3G20230	112.007	76.4459	118.309	84.1367	47.5469	93.584	1.96825	0.0004	75.6005	97.3041	1.28708	N_A	S-3S+4		Ribosomal L18p/L5e family protein
AT4G23870	26.2709	14.7497	41.3546	11.0028	4.61297	10.4577	2.26701	0.00155	9.89207	12.8254	1.29653	N_A	S-3S+4		unknown protein; BEST Arabidopsis thaliana protein match is: unknown protein (TAIR:AT4G11020.1); Has 12 Blast hits to 12 proteins in 4 species: Archae - 0; Bacteria - 0; Metazoa - 0; Fungi - 0; Plants - 12; Viruses - 0; Other Eukaryotes - 0 (source: NCBI BLink).
AT5G45410	58.1458	41.4622	60.8569	43.3267	13.9919	23.9079	1.7087	0.0051	16.5117	21.5027	1.30227	N_A	S-3S+4		unknown protein; FUNCTIONS IN: molecular_function unknown; INVOLVED IN: biological_process unknown; LOCATED IN: cellular_component unknown; EXPRESSED IN: 24 plant structures; EXPRESSED DURING: 15 growth stages; BEST Arabidopsis thaliana protein match is: unknown protein (TAIR:AT4G25030.2); Has 124 Blast hits to 124 proteins in 34 species: Archae - 2; Bacteria - 31; Metazoa - 0; Fungi - 0; Plants …
AT1G06650	38.8449	41.7679	41.9988	46.9488	13.9951	28.6688	2.04849	0.0003	23.1737	30.2538	1.30552	N_A	S-3S+4		2-oxoglutarate (2OG) and Fe(II)-dependent oxygenase superfamily protein
AT2G39705	18.047	15.5969	22.9503	16.9241	9.98497	18.4023	1.843	0.00765	16.6411	21.7545	1.30728	N_A	S-3S+4	DVL11, RTFL8	ROTUNDIFOLIA like 8
AT5G16650	38.1904	20.189	35.7491	19.4394	12.0579	23.1738	1.92187	0.00135	22.1818	29.0312	1.30878	N_A	S-3S+4		Chaperone DnaJ-domain superfamily protein
AT4G13270	41.4978	40.0601	40.9619	36.9638	4.25548	9.33125	2.19276	0.0079	7.15181	9.36615	1.30962	N_A	S-3S+4		Late embryogenesis abundant (LEA) hydroxyproline-rich glycoprotein family
AT2G45140	36.4899	39.509	37.5205	38.2168	25.7167	44.1102	1.71524	0.00345	33.9857	44.5347	1.3104	N_A	S-3S+4	PVA12	plant VAP homolog 12
AT1G22510	11.383	7.95434	13.5811	7.06718	7.55637	14.7559	1.95277	0.01445	9.98787	13.1131	1.3129	N_A	S-3S+4		RING/U-box protein with domain of unknown function (DUF 1232)
AT1G32310	21.3865	9.46536	21.8701	9.05611	7.46007	16.7079	2.23964	0.00205	13.1457	17.2843	1.31483	N_A	S-3S+4	SAMBA	Encodes a plant-specific negative regulator of the APC/C complex. It is expressed during embryogenesis and early plant development and plays a key role in organ size control. Mutants are defective in mitosis I of pollen development, resulting in pollen without sperm nuclei.
AT1G50510	12.5684	12.5202	13.6549	10.9028	3.85341	7.3287	1.90187	0.00505	5.28067	6.94572	1.31531	N_A	S-3S+4		indigoidine synthase A family protein
AT5G57910	10.0584	14.8721	11.0058	14.1146	8.57325	16.86	1.96659	0.00245	12.1401	16.0717	1.32385	N_A	S-3S+4		unknown protein; BEST Arabidopsis thaliana protein match is: unknown protein (TAIR:AT4G30630.1); Has 30201 Blast hits to 17322 proteins in 780 species: Archae - 12; Bacteria - 1396; Metazoa - 17338; Fungi - 3422; Plants - 5037; Viruses - 0; Other Eukaryotes - 2996 (source: NCBI BLink).
AT3G04600	34.9238	34.1835	36.0668	39.4302	15.8396	27.9885	1.76699	0.00205	22.3216	29.7118	1.33108	N_A	S-3S+4		Nucleotidylyl transferase superfamily protein
AT1G75980	9.97553	8.28731	8.77777	9.44314	5.3651	10.2807	1.91621	0.00435	7.80383	10.3925	1.33172	N_A	S-3S+4		Single hybrid motif superfamily protein
AT3G17890	5.95058	6.09126	7.58957	7.08078	4.72076	10.9506	2.31967	0.00345	9.01324	12.0052	1.33195	N_A	S-3S+4		unknown protein; Has 31 Blast hits to 31 proteins in 12 species: Archae - 0; Bacteria - 4; Metazoa - 5; Fungi - 10; Plants - 12; Viruses - 0; Other Eukaryotes - 0 (source: NCBI BLink).
AT5G46020	140.921	143.529	174.96	154.535	111.762	215.47	1.92793	0.00055	151.207	201.779	1.33446	N_A	S-3S+4		CONTAINS InterPro DOMAIN/s: Casein kinase substrate, phosphoprotein PP28 (InterPro:IPR019380); Has 30201 Blast hits to 17322 proteins in 780 species: Archae - 12; Bacteria - 1396; Metazoa - 17338; Fungi - 3422; Plants - 5037; Viruses - 0; Other Eukaryotes - 2996 (source: NCBI BLink).
AT1G11890	33.8763	36.6176	35.9103	43.5575	21.7558	37.7949	1.73724	0.00405	27.1516	36.2886	1.33652	N_A	S-3S+4	ATSEC22, SEC22	Synaptobrevin family protein
AT1G34000	175.338	171.263	177.376	187.587	204.972	369.818	1.80423	0.00405	313.761	419.454	1.33686	N_A	S-3S+4	OHP2	one-helix protein 2
AT3G21740	8.28628	7.0771	8.62819	6.23346	3.75589	6.93855	1.84738	0.00795	4.04753	5.42244	1.33969	N_A	S-3S+4	APO4	Arabidopsis thaliana protein of unknown function (DUF794)
AT1G49850	12.6741	11.2518	12.8139	10.6373	6.94763	12.1599	1.75023	0.0102	9.21063	12.3516	1.34102	P_	S-3S+4		RING/U-box superfamily protein
AT5G49300	10.2997	13.8845	10.4352	13.8881	6.05273	12.3276	2.0367	0.00785	7.69465	10.3369	1.34339	P_	S-3S+4	GATA16	GATA transcription factor 16
AT2G31200	43.457	32.8911	49.9813	36.521	27.2555	48.1892	1.76805	0.002	36.4064	48.9895	1.34563	P_	S-3S+4	ADF6	actin depolymerizing factor 6
AT3G07870	14.7426	11.2858	15.0559	12.8619	4.33978	7.50303	1.7289	0.01305	4.45704	5.99985	1.34615	P_	S-3S+4		F-box and associated interaction domains-containing protein
AT5G57060	16.8912	21.1907	18.4241	18.765	8.7149	24.4638	2.80712	5e-05	15.5934	20.9917	1.34619	P_	S-3S+4		BEST Arabidopsis thaliana protein match is: Ribosomal protein L18ae family (TAIR:AT4G26060.1); Has 35333 Blast hits to 34131 proteins in 2444 species: Archae - 798; Bacteria - 22429; Metazoa - 974; Fungi - 991; Plants - 531; Viruses - 0; Other Eukaryotes - 9610 (source: NCBI BLink).
AT4G27840	13.5556	13.577	13.3883	9.98956	3.74888	7.08665	1.89034	0.0068	4.3427	5.87382	1.35257	P_	S-3S+4		SNARE-like superfamily protein
AT1G53320	39.4096	27.669	40.5714	30.3283	12.9347	22.7839	1.76145	0.00325	18.3022	24.7938	1.35469	C_	S-3	TLP7, AtTLP7	tubby like protein 7
AT3G44020	33.6626	46.4001	39.7738	48.0389	29.1903	58.8212	2.01508	0.0005	49.6662	67.3369	1.35579	C_	S-3		thylakoid lumenal P17.1 protein
AT4G19350	25.844	27.4381	26.8805	27.4354	28.1673	48.7715	1.73149	0.0041	38.6807	52.452	1.35603	C_	S-3	EMB3006	embryo defective 3006
AT5G32440	60.4163	43.1504	61.6872	38.9532	21.6668	39.2686	1.81239	0.0013	25.6891	34.9182	1.35926	C_	S-3		Ubiquitin system component Cue protein
AT3G13970	10.3479	7.63954	10.2847	6.49609	7.67433	15.2545	1.98773	0.00995	12.1396	16.5121	1.36018	C_	S-3	APG12, APG12B, ATG12B	Ubiquitin-like superfamily protein
AT1G53580	55.8735	63.3119	62.809	60.6829	31.2309	58.8017	1.8828	0.0005	39.0962	53.1788	1.3602	C_	S-3	ETHE1, GLX2-3, GLY3	glyoxalase II 3
AT5G08750	8.85603	9.39113	8.74435	7.4731	4.36156	7.53503	1.7276	0.0135	5.27906	7.18294	1.36065	C_	S-3		RING/FYVE/PHD zinc finger superfamily protein
AT4G26310	19.2437	15.161	20.1772	13.271	8.68803	14.8195	1.70573	0.01005	10.4309	14.196	1.36096	C_	S-3		elongation factor P (EF-P) family protein
AT2G14878	66.4506	34.4924	67.4924	24.7526	7.05034	12.4869	1.77111	0.0135	8.03325	10.9433	1.36225	C_	S-3
AT1G62045	13.2725	13.1688	14.3683	13.8902	14.1483	27.7359	1.96037	0.00295	17.0794	23.2714	1.36254	C_	S-3		BEST Arabidopsis thaliana protein match is: ankyrin repeat family protein (TAIR:AT1G11740.1); Has 26 Blast hits to 26 proteins in 7 species: Archae - 0; Bacteria - 0; Metazoa - 0; Fungi - 0; Plants - 26; Viruses - 0; Other Eukaryotes - 0 (source: NCBI BLink).
AT4G22310	158.906	162.141	157.537	153.236	200.371	349.106	1.7423	0.00335	250.475	341.891	1.36497	C_	S-3		Uncharacterised protein family (UPF0041)
AT3G26780	34.1056	45.317	39.4043	43.2021	17.7666	34.2727	1.92905	0.0003	25.2828	34.52	1.36536	C_	S-3	MEF14	Phosphoglycerate mutase family protein
AT2G38810	17.2002	20.0375	16.0565	20.6052	26.0292	47.5257	1.82586	0.0025	36.4743	49.8167	1.3658	C_	S-3	HTA8	histone H2A 8
AT4G04330	142.016	165.318	141.527	164.43	113.987	259.419	2.27586	5e-05	185.239	253.057	1.36611	C_	S-3	AtRbcX1, RbcX1	Chaperonin-like RbcX protein
AT2G44090	20.0074	20.9936	19.1847	20.6215	7.10608	12.8829	1.81294	0.0016	8.0817	11.0633	1.36893	C_	S-3		Ankyrin repeat family protein
AT5G57230	16.6912	15.7789	16.7127	15.0332	11.9196	23.8577	2.00155	0.00145	16.7673	22.9663	1.36971	C_	S-3		Thioredoxin superfamily protein
AT1G18630	30.9173	34.6552	29.4205	30.3451	17.4495	38.643	2.21456	0.00625	23.3649	32.0168	1.37029	C_	S-3	GR-RBP6	glycine-rich RNA-binding protein 6
AT3G52180	64.0902	75.5553	70.2148	81.0609	22.7376	38.7892	1.70595	0.0045	26.9932	37.015	1.37127	C_	S-3	ATPTPKIS1, ATSEX4, DSP4, SEX4	dual specificity protein phosphatase (DsPTP1) family protein
AT3G02770	34.7454	33.4262	39.6455	29.255	27.7057	47.2217	1.7044	0.00485	30.4502	41.8314	1.37376	C_	S-3		Ribonuclease E inhibitor RraA/Dimethylmenaquinone methyltransferase
AT2G41010	12.2848	13.7504	19.9024	16.4635	6.62851	15.5576	2.34707	0.00035	12.4162	17.0578	1.37383	C_	S-3	ATCAMBP25, CAMBP25	calmodulin (CAM)-binding protein of 25 kDa
AT3G13275	8.16808	8.74378	10.6441	9.03688	9.78924	22.7374	2.3227	0.00035	17.5627	24.1909	1.3774	C_	S-3		unknown protein; FUNCTIONS IN: molecular_function unknown; INVOLVED IN: biological_process unknown; LOCATED IN: endomembrane system; Has 29 Blast hits to 29 proteins in 10 species: Archae - 0; Bacteria - 0; Metazoa - 0; Fungi - 0; Plants - 29; Viruses - 0; Other Eukaryotes - 0 (source: NCBI BLink).
AT5G01430	23.59	27.79	23.8866	27.8062	7.82885	13.4145	1.71347	0.0137	10.6819	14.7434	1.38022	C_	S-3		Got1/Sft2-like vescicle transport protein family
AT5G42300	279.953	298.684	289.612	268.898	377.918	660.382	1.74742	0.00215	468.053	646.885	1.38208	C_	S-3	UBL5	ubiquitin-like protein 5
AT3G28140	15.9452	18.2145	19.3353	18.9034	13.5796	23.5248	1.73236	0.0078	19.2623	26.6431	1.38317	C_	S-3		RNA ligase/cyclic nucleotide phosphodiesterase family protein
AT1G20430	59.9223	25.9937	52.8421	21.9866	32.0691	55.3946	1.72735	0.0047	43.7492	60.5263	1.38348	C_	S-3		unknown protein; Has 29 Blast hits to 29 proteins in 10 species: Archae - 0; Bacteria - 0; Metazoa - 0; Fungi - 0; Plants - 29; Viruses - 0; Other Eukaryotes - 0 (source: NCBI BLink).
AT5G16470	201.097	134.633	200.575	140.075	177.612	306.939	1.72814	0.00375	226.94	314.594	1.38624	C_	S-3	MBS2	zinc finger (C2H2 type) family protein
AT3G46900	7.62086	7.08617	11.7069	14.9869	3.40044	7.97594	2.34556	0.01075	9.22023	12.7919	1.38737	C_	S-3	COPT2	copper transporter 2
AT5G44720	68.7629	66.1247	71.4779	58.8383	36.7057	73.9532	2.01476	0.0005	48.4811	67.2691	1.38753	C_	S-3		Molybdenum cofactor sulfurase family protein
AT2G38710	39.4637	36.3534	39.6659	29.2682	18.0533	31.8886	1.76636	0.0036	21.6584	30.1064	1.39006	C_	S-3		AMMECR1 family
AT2G15570	30.3925	29.9734	31.0742	33.2526	22.8777	45.8807	2.00548	0.0001	34.0757	47.3769	1.39034	C_	S-3	ATHM3, ATM3, GAT1, TRX-M3	Thioredoxin superfamily protein
AT1G72450	25.106	31.944	27.5196	45.0058	16.3011	27.8093	1.70598	0.00525	21.6708	30.2104	1.39406	C_	S-3	TIFY11B, JAZ6	jasmonate-zim-domain protein 6
AT1G68260	23.3434	11.6947	25.6827	13.6467	11.7176	20.1109	1.7163	0.0114	15.4032	21.4854	1.39487	C_	S-3	ALT3	Thioesterase superfamily protein
AT1G48240	27.1539	19.9936	23.8538	20.0867	10.3321	17.7684	1.71972	0.0059	13.3843	18.7035	1.39742	C_	S-3	ATNPSN12, NPSN12	novel plant snare 12
AT4G34270	23.8306	21.5729	25.1553	21.8687	11.5002	20.4577	1.7789	0.0037	14.6999	20.5565	1.39841	C_	S-3		TIP41-like family protein
AT1G12900	855.637	431.04	659.235	327.677	193.204	335.43	1.73614	0.00415	223.153	312.222	1.39914	C_	S-3	GAPA-2	glyceraldehyde 3-phosphate dehydrogenase A subunit 2
AT2G45790	85.6273	69.8076	88.051	63.1595	55.3196	94.8496	1.71458	0.0028	67.4401	94.3877	1.39958	C_	S-3	ATPMM, PMM	phosphomannomutase
AT3G55040	51.1387	30.5732	52.528	38.0932	18.3416	34.2875	1.86938	0.00395	28.2008	39.4709	1.39964	C_	S-3	GSTL2	glutathione transferase lambda 2
AT1G18730	218.053	170.585	193.639	169.765	143.425	269.508	1.87908	0.0004	170.011	238.057	1.40024	C_	S-3	NDF6, PnsB4	NDH dependent flow 6
AT3G10190	19.9319	13.4972	18.5698	8.83893	8.81475	16.3669	1.85676	0.0068	11.2836	15.8422	1.404	C_	S-3		Calcium-binding EF-hand family protein
AT4G13720	35.4281	17.0056	30.815	14.556	15.8965	32.2123	2.02637	0.00055	22.3671	31.4336	1.40535	C_	S-3		Inosine triphosphate pyrophosphatase family protein
AT1G17510	15.7333	17.4933	16.3555	14.6939	18.6951	32.2116	1.72299	0.0077	21.1433	29.7322	1.40622	C_	S-3		unknown protein; Has 11 Blast hits to 11 proteins in 4 species: Archae - 0; Bacteria - 0; Metazoa - 0; Fungi - 0; Plants - 11; Viruses - 0; Other Eukaryotes - 0 (source: NCBI BLink).
AT5G61670	53.7962	54.8953	52.6404	51.8032	21.1014	46.2846	2.19343	5e-05	30.8787	43.5323	1.40978	C_	S-3		Encodes a close homolog of the Cauliflower OR (Orange) protein. The function of OR is to induce the differentiation of proplastids or other noncolored plastids into chromoplasts for carotenoid accumulation. Both proteins contain a Cysteine-rich zinc finger domain that is highly specific to DnaJ-like molecular chaperons.
AT5G66800	6.92741	6.16726	6.42055	5.49102	2.89308	8.06127	2.7864	0.0008	4.95078	6.9821	1.4103	C_	S-3		unknown protein; BEST Arabidopsis thaliana protein match is: unknown protein (TAIR:AT3G50640.1); Has 1807 Blast hits to 1807 proteins in 277 species: Archae - 0; Bacteria - 0; Metazoa - 736; Fungi - 347; Plants - 385; Viruses - 0; Other Eukaryotes - 339 (source: NCBI BLink).
AT3G62560	49.9886	48.5938	52.0217	43.8766	24.3677	47.854	1.96383	0.0004	37.8937	53.4459	1.41042	C_	S-3		Ras-related small GTP-binding family protein
AT5G25475	7.26499	6.15669	7.80934	4.91987	2.81026	5.89671	2.09828	0.00445	4.30331	6.07883	1.41259	C_	S-3		AP2/B3-like transcriptional factor family protein
AT5G36120	75.5562	78.8947	74.8542	93.494	83.3063	157.161	1.88654	0.0007	123.741	174.832	1.41289	C_	S-3	atylmg3, CCB3	cofactor assembly, complex C (B6F)
AT2G14045	31.599	28.5896	34.1603	28.3228	10.8614	25.8177	2.37701	0.0001	17.7346	25.0887	1.41468	C_	S-3		unknown protein; FUNCTIONS IN: molecular_function unknown; INVOLVED IN: biological_process unknown; LOCATED IN: cellular_component unknown.
AT2G02390	51.8	60.2601	56.024	57.1806	30.4843	54.7316	1.7954	0.0015	36.0786	51.087	1.41599	C_	S-3	AtMAAI, GST18, ATGSTZ1, GSTZ1, MAAI	glutathione S-transferase zeta 1
AT3G08010	63.1868	79.7867	59.9802	76.7362	52.8157	90.0228	1.70447	0.0082	62.7579	88.9415	1.41722	C_	S-3	ATAB2	RNA binding
AT3G56210	19.1185	12.2189	23.0769	15.1643	8.43822	14.4561	1.71317	0.007	11.1654	15.8566	1.42016	C_	S-3		ARM repeat superfamily protein
AT4G21105	359.651	323.222	343.813	293.687	470.283	945.845	2.01123	0.00035	655.264	931.799	1.42202	C_	S-3		cytochrome-c oxidases; electron carriers
AT3G53270	11.2285	15.0138	11.8518	14.8541	5.43929	9.51635	1.74956	0.00795	5.8205	8.2786	1.42232	C_	S-3		Small nuclear RNA activating complex (SNAPc), subunit SNAP43 protein
AT3G07650	35.9601	37.5224	35.563	39.3758	9.29664	19.9228	2.14301	0.00015	13.0854	18.6138	1.42249	C_	S-3	BBX7, COL9	CONSTANS-like 9
AT2G04630	59.2418	75.4851	68.7765	81.6163	72.7961	127.768	1.75515	0.00145	84.6493	120.531	1.42389	C_	S-3	NRPB6B	RNA polymerase Rpb6
AT2G28760	16.0428	17.501	15.8027	16.9979	6.89997	11.9929	1.7381	0.0071	8.0239	11.435	1.42512	C_	S-3	UXS6	UDP-XYL synthase 6
AT5G41910	7.93168	9.06614	9.75191	8.65887	6.30335	12.7458	2.02207	0.00655	9.98905	14.2525	1.42681	C_	S-3	MED10A	Mediator complex, subunit Med10
AT4G17040	147.897	120.915	147.319	133.881	59.6425	108.063	1.81184	0.0012	76.4433	109.128	1.42757	C_	S-3	CLPR4, HON5	CLP protease R subunit 4
AT2G32090	74.2253	37.4902	77.7477	47.7707	30.0456	65.6766	2.18589	5e-05	52.4262	74.8751	1.4282	N_A	S-3		Lactoylglutathione lyase / glyoxalase I family protein
AT3G55380	39.2276	38.6536	39.3289	42.0474	42.1491	74.4358	1.76601	0.0019	52.2401	74.6706	1.42937	N_A	S-3	UBC14	ubiquitin-conjugating enzyme 14
AT3G56650	55.0877	41.7955	51.2536	50.3936	22.5497	41.3571	1.83405	0.00125	32.5271	46.4956	1.42944	N_A	S-3	PPD6	Mog1/PsbP/DUF1795-like photosystem II reaction center PsbP family protein
AT5G05980	16.6064	22.5549	17.8611	21.9942	6.3196	11.5122	1.82167	0.00945	7.87343	11.2632	1.43053	N_A	S-3	DFB, ATDFB, FPGS1	DHFS-FPGS homolog B
AT5G23405	12.3578	13.5438	13.4135	13.7871	6.18779	14.1313	2.28374	0.001	8.68928	12.4305	1.43056	N_A	S-3		HMG-box (high mobility group) DNA-binding family protein
AT2G18350	7.54236	8.39875	8.99749	10.4079	4.05423	10.1866	2.51258	0.00045	6.88586	9.85946	1.43184	N_A	S-3	ZHD6, AtHB24, HB24	homeobox protein 24
AT3G18420	38.9391	47.31	40.1884	45.0872	19.0808	37.092	1.94394	0.0004	26.3202	37.7259	1.43334	N_A	S-3		Protein prenylyltransferase superfamily protein
AT4G31310	29.7664	25.7244	36.7376	27.1702	20.9742	35.6579	1.70008	0.00635	24.7127	35.4866	1.43597	N_A	S-3		AIG2-like (avirulence induced gene) family protein
AT1G77090	54.1574	57.6863	57.5503	62.9699	24.6604	45.8842	1.86064	0.00105	33.0992	47.6169	1.43861	N_A	S-3		Mog1/PsbP/DUF1795-like photosystem II reaction center PsbP family protein
AT3G51660	38.8025	52.9297	46.3571	66.3224	37.3396	102.222	2.73762	5e-05	83.6316	120.449	1.44023	N_A	S-3		Tautomerase/MIF superfamily protein
AT1G16880	282.618	224.135	246.707	224.459	128.682	234.512	1.82241	0.0074	160.476	231.143	1.44036	N_A	S-3	ACR11	uridylyltransferase-related
AT4G39890	7.5323	9.2931	6.20988	7.41494	3.49793	11.4086	3.26153	5e-05	6.62239	9.5537	1.44264	N_A	S-3	AtRABH1c, RABH1c	RAB GTPase homolog H1C
AT4G17360	7.48602	11.0946	9.35372	12.5756	4.66995	9.1303	1.95512	0.0126	5.75925	8.3093	1.44277	N_A	S-3		Formyl transferase
AT1G14870	107.91	128.85	112.78	132.959	105.113	194.977	1.85493	0.0005	131.642	190.178	1.44466	N_A	S-3	AtPCR2, PCR2	PLANT CADMIUM RESISTANCE 2
AT5G54750	40.3597	49.6003	43.6883	44.9062	42.4881	76.331	1.79653	0.0012	50.7716	73.383	1.44536	N_A	S-3		Transport protein particle (TRAPP) component
AT1G51160	58.1585	47.8822	57.9097	49.0011	41.8696	73.0118	1.74379	0.00165	54.1552	78.3352	1.44649	N_A	S-3		SNARE-like superfamily protein
AT2G02510	121.009	100.491	125.599	94.9907	99.0893	177.066	1.78693	0.00155	146.141	211.554	1.4476	N_A	S-3		NADH dehydrogenase (ubiquinone)s
AT5G63135	12.9256	14.0429	13.1441	12.8219	10.446	21.9513	2.1014	0.00105	16.504	23.919	1.44929	N_A	S-3		unknown protein; Has 30201 Blast hits to 17322 proteins in 780 species: Archae - 12; Bacteria - 1396; Metazoa - 17338; Fungi - 3422; Plants - 5037; Viruses - 0; Other Eukaryotes - 2996 (source: NCBI BLink).
AT5G65410	18.2081	26.5982	24.8625	33.1006	17.6897	30.1645	1.7052	0.00505	23.3712	33.8757	1.44946	N_A	S-3	ATHB25, ZHD1, ZFHD2, HB25	homeobox protein 25
AT1G04100	5.10892	5.23252	4.9228	6.19387	2.74511	6.32579	2.30438	0.0024	4.07867	5.91782	1.45092	N_A	S-3	IAA10	indoleacetic acid-induced protein 10
AT5G09920	60.1798	77.3506	64.8864	75.2599	85.774	160.12	1.86677	0.0008	119.34	173.178	1.45113	N_A	S-3	NRPB4, RPB15.9, ATRPB15.9	RNA polymerase II, Rpb4, core protein
AT5G29000	11.3999	10.8747	12.0316	10.7951	5.11341	8.92385	1.74519	0.00665	6.84397	9.93196	1.4512	N_A	S-3	PHL1	Homeodomain-like superfamily protein
AT5G50560	10.6004	15.205	12.7401	13.6208	22.0154	40.3065	1.83084	0.0046	30.1155	43.8105	1.45475	N_A	S-3		Protein of unknown function (DUF 3339)
AT2G39000	42.8892	13.7109	44.5808	13.6007	7.02556	13.0222	1.85355	0.00495	8.43273	12.3079	1.45954	N_A	S-3		Acyl-CoA N-acyltransferases (NAT) superfamily protein
AT2G43340	24.9781	34.2223	23.5541	35.3139	13.4392	29.4874	2.19413	0.0017	18.6924	27.2894	1.45992	N_A	S-3		Protein of unknown function (DUF1685)
AT2G18440	176.29	205.986	198.58	212.312	21.0162	37.8141	1.79929	0.00195	22.1643	32.3599	1.46	N_A	S-3	GUT15	Encodes a noncoding RNA, a member of an emerging class of transcripts that lack significant open reading frames and encode RNA as their final product.
AT3G13677	8.66834	7.45413	10.6094	7.00573	9.65051	16.968	1.75825	0.0104	12.9684	18.9416	1.4606	N_A	S-3		unknown protein; FUNCTIONS IN: molecular_function unknown; INVOLVED IN: biological_process unknown; LOCATED IN: cellular_component unknown; Has 24 Blast hits to 24 proteins in 11 species: Archae - 0; Bacteria - 0; Metazoa - 0; Fungi - 0; Plants - 24; Viruses - 0; Other Eukaryotes - 0 (source: NCBI BLink).
AT3G15040	12.3241	12.474	13.8152	13.9543	7.2182	12.8439	1.77938	0.0049	8.73843	12.7647	1.46075	N_A	S-3		Protein of unknown function, DUF584
AT4G32590	118.755	87.2472	124.811	87.2296	64.9156	124.661	1.92036	0.0004	78.4128	114.564	1.46104	N_A	S-3		2Fe-2S ferredoxin-like superfamily protein
AT3G05000	38.7144	31.386	39.5906	27.6763	29.2604	52.736	1.8023	0.0027	35.0458	51.2821	1.46329	N_A	S-3		Transport protein particle (TRAPP) component
AT2G30930	107.688	95.03	105.775	93.4512	79.4933	149.31	1.87827	0.0012	125.4	183.523	1.4635	N_A	S-3		unknown protein; FUNCTIONS IN: molecular_function unknown; INVOLVED IN: biological_process unknown; LOCATED IN: chloroplast, plasma membrane, membrane; EXPRESSED IN: 24 plant structures; EXPRESSED DURING: 14 growth stages; BEST Arabidopsis thaliana protein match is: unknown protein (TAIR:AT1G06540.1); Has 194 Blast hits to 176 proteins in 78 species: Archae - 0; Bacteria - 101; Metazoa - 15; Fung…
AT1G12845	46.3531	28.0447	51.0515	25.8852	16.8079	37.0121	2.20207	0.0007	31.0438	45.4524	1.46414	P_	S-3		unknown protein; FUNCTIONS IN: molecular_function unknown; INVOLVED IN: biological_process unknown; LOCATED IN: endomembrane system; EXPRESSED IN: 22 plant structures; EXPRESSED DURING: 13 growth stages; Has 8 Blast hits to 8 proteins in 4 species: Archae - 0; Bacteria - 0; Metazoa - 0; Fungi - 0; Plants - 8; Viruses - 0; Other Eukaryotes - 0 (source: NCBI BLink).
AT5G11840	29.2139	26.015	35.2078	33.865	16.6317	39.6722	2.38533	5e-05	28.6544	41.9602	1.46435	P_	S-3		Protein of unknown function (DUF1230)
AT4G35020	22.1113	14.6835	21.234	15.7265	11.3325	21.0087	1.85383	0.00225	14.2791	20.9468	1.46696	P_	S-3	RHO1PS, ATROP6, RAC3, ARAC3, ROP6	RAC-like 3
AT4G26670	70.2595	64.2268	74.3828	86.831	72.0768	127.577	1.77002	0.00175	100.325	147.318	1.46841	P_	S-3		Mitochondrial import inner membrane translocase subunit Tim17/Tim22/Tim23 family protein
AT2G22490	14.0108	15.346	14.763	16.404	4.5406	9.43491	2.07791	0.0005	6.04303	8.87688	1.46895	C_	S+4	ATCYCD2;1, CYCD2;1	Cyclin D2; 1
AT1G20650	26.0049	29.7253	28.1577	30.4909	7.82204	16.4561	2.10382	0.0001	11.2354	16.5073	1.46922	C_	S+4	ASG5	Protein kinase superfamily protein
AT1G36980	143.301	84.0109	147.625	83.7861	66.8451	122.526	1.83299	0.00115	92.1175	135.702	1.47314	C_	S+4		unknown protein; CONTAINS InterPro DOMAIN/s: Uncharacterised protein family UPF0220 (InterPro:IPR007919); Has 424 Blast hits to 424 proteins in 159 species: Archae - 0; Bacteria - 0; Metazoa - 228; Fungi - 120; Plants - 62; Viruses - 0; Other Eukaryotes - 14 (source: NCBI BLink).
AT1G20770	25.4901	33.6739	31.5824	34.4983	21.9772	39.474	1.79613	0.00135	26.7138	39.4653	1.47734	C_	S+4		unknown protein; Has 59 Blast hits to 59 proteins in 24 species: Archae - 0; Bacteria - 0; Metazoa - 26; Fungi - 4; Plants - 29; Viruses - 0; Other Eukaryotes - 0 (source: NCBI BLink).
AT1G12120	41.3304	36.1304	41.6664	35.5988	11.4255	19.7415	1.72785	0.00375	12.739	18.8253	1.47777	C_	S+4		Plant protein of unknown function (DUF863)
AT1G73030	93.5306	101.866	100.046	88.0015	50.3388	112.106	2.22703	5e-05	63.837	94.5248	1.48072	C_	S+4	CHMP1A	SNF7 family protein
AT1G52347	21.7405	14.7753	24.0745	13.0399	2.73648	9.45941	3.45678	0.00085	7.10912	10.5287	1.48101	C_	S+4		other RNA
AT5G04750	132.695	102.583	149.726	94.5989	76.7508	153.96	2.00597	0.0006	106.296	157.534	1.48203	C_	S+4		F1F0-ATPase inhibitor protein, putative
AT2G17800	31.3541	29.0471	29.391	29.0501	15.9007	31.6088	1.98789	0.00055	21.1201	31.362	1.48494	C_	S+4	ATROP3, ATRAC1, ATGP2, ARAC1, ROP3	Arabidopsis RAC-like 1
AT5G54180	10.6508	14.5842	10.6396	15.6052	6.25429	12.1999	1.95064	0.00145	7.68637	11.4225	1.48607	C_	S+4	PTAC15	plastid transcriptionally active 15
AT5G66530	94.2012	121.193	80.6343	116.051	67.0625	119.689	1.78474	0.00125	72.6772	108.147	1.48805	C_	S+4		Galactose mutarotase-like superfamily protein
AT2G30720	10.2393	11.2713	11.1448	9.39549	3.84741	7.01455	1.82319	0.00715	4.38582	6.53164	1.48926	C_	S+4		Thioesterase/thiol ester dehydrase-isomerase superfamily protein
AT1G13390	35.1313	41.9095	38.0478	44.4465	5.86395	13.2536	2.26018	0.00395	7.49358	11.1696	1.49056	C_	S+4		unknown protein; BEST Arabidopsis thaliana protein match is: unknown protein (TAIR:AT1G68490.1); Has 114 Blast hits to 114 proteins in 18 species: Archae - 0; Bacteria - 0; Metazoa - 0; Fungi - 0; Plants - 114; Viruses - 0; Other Eukaryotes - 0 (source: NCBI BLink).
AT4G11410	13.9493	11.501	15.3989	13.7333	4.29306	9.79616	2.28186	0.0004	6.49996	9.70039	1.49238	C_	S+4		NAD(P)-binding Rossmann-fold superfamily protein
AT1G67810	4.41918	5.61108	4.52354	5.97698	1.86109	6.8448	3.67784	0.00115	4.2524	6.34765	1.49272	C_	S+4	SUFE2	sulfur E2
AT2G39270	16.0154	17.9586	15.4142	19.4861	9.93454	24.6666	2.48291	0.00185	15.1448	22.6338	1.49449	C_	S+4		P-loop containing nucleoside triphosphate hydrolases superfamily protein
AT2G39760	21.8376	26.626	20.0896	26.8881	13.3116	22.8728	1.71826	0.00315	15.0612	22.511	1.49464	N_A	S+4	ATBPM3	BTB/POZ/MATH-domains containing protein
AT5G59300	45.5573	54.0931	47.8074	55.5081	49.5387	113.05	2.28207	5e-05	72.6917	108.694	1.49527	N_A	S+4	ATUBC7, UBC7	ubiquitin carrier protein 7
AT1G76440	10.1352	7.51739	11.6392	7.7259	3.83744	8.91028	2.32194	0.0028	5.96679	8.93006	1.49663	N_A	S+4		HSP20-like chaperones superfamily protein
AT5G46750	42.1535	46.856	41.8904	48.5997	21.3518	39.8457	1.86615	0.00105	26.3393	39.4629	1.49825	N_A	S+4	AGD9	ARF-GAP domain 9
AT1G54500	213.795	138.408	228.032	168.746	111.098	202.941	1.82669	0.00115	159.077	238.343	1.49829	N_A	S+4		Rubredoxin-like superfamily protein
AT5G59460	17.5621	21.1704	18.6317	22.3058	9.43344	19.7553	2.09419	0.00865	12.8838	19.3045	1.49835	N_A	S+4		scarecrow-like transcription factor 11 (SCL11)
AT1G79430	9.94566	11.784	11.0006	10.1263	3.89309	8.96785	2.30354	0.00045	6.04718	9.06881	1.49968	N_A	S+4	APL, WDY	Homeodomain-like superfamily protein
AT4G17900	38.4398	30.2911	54.238	34.5687	14.2567	23.8839	1.67528	0.00765	24.6924	24.5784	0.995383	N_A	S+4		PLATZ transcription factor family protein
AT4G04840	165.859	78.9589	157.503	89.5031	71.658	116.856	1.63075	0.00735	98.294	102.875	1.04661	N_A	S+4	ATMSRB6, MSRB6	methionine sulfoxide reductase B6
AT4G24920	153.756	149.741	148.826	108.846	196.762	322.742	1.64026	0.00785	302.31	322.932	1.06821	N_A	S+4		secE/sec61-gamma protein transport protein
AT3G05727	279.24	270.109	267.03	291.36	310.73	503.972	1.6219	0.0091	442.859	485.732	1.09681	N_A	S+4		S locus-related glycoprotein 1 (SLR1) binding pollen coat protein family
AT3G23600	182.137	149.803	207.225	154.854	142.876	224.398	1.57058	0.0138	218.867	242.041	1.10588	N_A	S+4		alpha/beta-Hydrolases superfamily protein
AT3G07670	27.0607	27.5661	24.8369	27.9793	9.82508	16.5475	1.68421	0.00635	13.332	15.3889	1.15428	N_A	S+4		Rubisco methyltransferase family protein
AT3G27925	69.9937	61.5497	73.21	63.6985	21.9328	35.7367	1.62937	0.0083	28.9508	33.5312	1.15821	N_A	S+4	DEGP1, DEG1	DegP protease 1
AT5G25752	23.2846	28.1535	26.0475	29.5222	16.5193	27.1584	1.64404	0.00855	22.5137	26.1813	1.16291	N_A	S+4	AtRBL9, ATRBL11, RBL9, RBL11	rhomboid-like protein 11
AT4G03520	558.514	421.361	561.863	433.372	518.647	879.518	1.69579	0.0061	798.362	935.252	1.17146	P_	S+4	ATHM2, TRXm2	Thioredoxin superfamily protein
AT2G30410	58.0336	46.0786	57.1984	43.3837	66.5954	106.472	1.59878	0.0118	79.7212	95.2355	1.19461	P_	S+4	KIS, TFCA	tubulin folding cofactor A (KIESEL)
AT3G57990	33.7249	37.9549	34.1921	42.278	15.8136	25.6375	1.62123	0.01015	23.6736	28.3378	1.19702	P_	S+4		unknown protein; Has 1497 Blast hits to 1323 proteins in 52 species: Archae - 0; Bacteria - 4; Metazoa - 23; Fungi - 34; Plants - 61; Viruses - 0; Other Eukaryotes - 1375 (source: NCBI BLink).
AT3G07360	46.1512	65.752	50.4627	68.2916	24.9941	39.5914	1.58403	0.01085	27.6496	33.2573	1.20281	N_A	ERROR	ATPUB9, PUB9	plant U-box 9
AT2G41640	14.6347	10.4337	24.3056	9.11413	4.6557	7.74358	1.66325	0.01025	4.53414	5.46971	1.20634	N_A	ERROR		Glycosyltransferase family 61 protein
AT4G09890	55.9321	47.6824	61.2447	51.3143	65.3127	108.676	1.66394	0.006	103.984	125.79	1.20971	N_A	ERROR		Protein of unknown function (DUF3511)
AT2G15270	18.6463	22.6833	20.6861	28.2867	27.4995	43.1846	1.57038	0.0149	33.6601	40.7385	1.21029	C_	0		unknown protein; CONTAINS InterPro DOMAIN/s: Protein of unknown function DUF1168 (InterPro:IPR009548); Has 1930 Blast hits to 1364 proteins in 219 species: Archae - 0; Bacteria - 44; Metazoa - 762; Fungi - 280; Plants - 96; Viruses - 3; Other Eukaryotes - 745 (source: NCBI BLink).
AT3G27310	33.3337	32.287	32.049	31.5403	21.073	34.237	1.62468	0.01085	26.1757	31.6874	1.21057	C_	0	PUX1	plant UBX domain-containing protein 1
AT2G31570	164.493	165.649	161.947	164.483	155.461	250.482	1.61122	0.01215	211.957	257.97	1.21709	C_	0	GPX2, ATGPX2	glutathione peroxidase 2
AT1G25380	17.6074	18.9448	16.9696	19.8992	9.47795	15.7328	1.65994	0.00915	11.2215	13.7024	1.22108	C_	0	ATNDT2, NDT2	NAD+ transporter 2
AT2G25720	21.5939	30.505	25.2178	30.4875	36.7695	59.7991	1.62632	0.01225	45.3241	55.4605	1.22364	C_	0		unknown protein; Has 38 Blast hits to 38 proteins in 18 species: Archae - 0; Bacteria - 0; Metazoa - 0; Fungi - 0; Plants - 38; Viruses - 0; Other Eukaryotes - 0 (source: NCBI BLink).
AT1G63220	35.1439	40.9822	33.1609	36.507	42.4689	70.9933	1.67165	0.0064	54.7616	67.636	1.2351	C_	0		Calcium-dependent lipid-binding (CaLB domain) family protein
AT4G12030	47.7628	62.3386	60.7258	67.969	18.72	30.8656	1.64881	0.01145	23.028	28.4486	1.23539	C_	0	BASS5, BAT5	bile acid transporter 5
AT3G51880	88.7258	123.744	106.65	130.415	74.9881	116.625	1.55524	0.0142	81.4448	101.574	1.24715	C_	0	AtHMGB1, NFD1, HMGB1	high mobility group B1
AT5G24314	209.792	172.624	214.475	160.811	190.562	316.012	1.65832	0.0057	237.202	297.026	1.25221	C_	0	PDE225, PTAC7	plastid transcriptionally active7
AT5G09650	237.016	195.121	249.443	210.212	151.878	256.861	1.69123	0.00565	211.184	267.742	1.26781	C_	0	AtPPa6, PPa6	pyrophosphorylase 6
AT5G45010	77.8616	91.4558	78.6352	74.2904	142.823	237.21	1.66087	0.0059	150.434	190.889	1.26892	N_A	0	DSS1(V), ATDSS1(V)	DSS1 homolog on chromosome V
AT5G58005	40.4863	34.8502	44.345	34.5647	46.3285	74.656	1.61145	0.0126	62.4083	79.2145	1.26929	N_A	0		Cytochrome c oxidase, subunit Vib family protein
AT5G62575	44.7469	24.795	44.8041	26.3028	34.86	58.1763	1.66885	0.0088	52.788	67.339	1.27565	N_A	0	SDH7, SDH7B	predicted to encode subunit 7 of mitochondrial complex II and to participate in the respiratory chain
AT5G58740	61.5917	43.1522	58.2677	43.4099	37.6022	60.5627	1.61062	0.0106	47.8934	61.2513	1.27891				HSP20-like chaperones superfamily protein
AT3G46630	52.3769	40.2157	50.6245	46.2467	47.284	76.3148	1.61397	0.00825	61.5951	78.9663	1.28202				Protein of unknown function (DUF3223)
AT3G02900	44.5415	38.6881	43.5331	37.3695	48.8875	83.0064	1.69791	0.00445	59.0592	75.8706	1.28465				unknown protein; FUNCTIONS IN: molecular_function unknown; INVOLVED IN: biological_process unknown; EXPRESSED IN: 22 plant structures; EXPRESSED DURING: 13 growth stages; BEST Arabidopsis thaliana protein match is: unknown protein (TAIR:AT5G16660.1).
AT1G15120	309.697	254.426	297.978	217.681	235.435	374.819	1.59203	0.01145	325.836	419.482	1.2874				Ubiquinol-cytochrome C reductase hinge protein
AT3G12012	17.9443	22.6805	16.4251	22.2154	5.26821	8.66259	1.64431	0.01145	6.08677	7.86517	1.29217			CPuORF20	conserved peptide upstream open reading frame 20
AT2G35450	45.3032	24.5866	44.8108	24.6935	14.9914	24.0638	1.60517	0.0127	16.8314	21.7944	1.29487				catalytics; hydrolases

## Sheet: up-classification
Classification of Cold-ATGCN1 up-translated genes
LocalID	gl1_CK	gl1_cold	atgcn1-1_CK	atgcn1-1_cold	gl1_CK_poly	gl1_cold_poly	fold_change_gl1_cold_poly/gl1_CK_poly	atgcn1-1_CK_poly	atgcn1-1_cold_poly	fold_change_atgcn1-1_cold_poly/atgcn1-1_CK_poly	name	description
KEGG_PATHWAY
GOTERM_BP_FAT
transcription 15
AT5G09920	60.1798	77.3506	64.8864	75.2599	85.774	160.12	1.86677	119.34	173.178	1.45113	(NRPB4)	Non-catalytic subunit specific to DNA-dependent RNA polymerase II; the ortholog of budding yeast RPB4)
AT5G16470	201.097	134.633	200.575	140.075	177.612	306.939	1.72814	226.94	314.594	1.38624	0	zinc finger (C2H2 type) family protein; FUNCTIONS IN: sequence-specific DNA binding transcription factor activity, zinc ion binding, nucleic acid binding; INVOLVED IN: regulation of transcription; LOCATED IN: intracellular; EXPRESSED IN: 24 plant structures; EXPRESSED DURING: 15 growth stages; CONTAINS InterPro DOMAIN/s: Zinc finger, C2H2-like (InterPro:IPR015880); BEST Arabidopsis thaliana prote…
AT5G67300	55.8449	66.8575	81.5758	60.211	24.4461	43.2085	1.7675	47.7875	42.0834	0.880636	MYB DOMAIN PROTEIN R1 (MYBR1)	Member of the R2R3 factor MYB gene family involved in mediating plant responses to a variety of abiotic stimiuli.
AT5G23405	12.3578	13.5438	13.4135	13.7871	6.18779	14.1313	2.28374	8.68928	12.4305	1.43056	0	HMG-box (high mobility group) DNA-binding family protein; FUNCTIONS IN: DNA binding; INVOLVED IN: regulation of transcription, DNA-dependent; LOCATED IN: nucleus; EXPRESSED IN: 21 plant structures; EXPRESSED DURING: 13 growth stages; CONTAINS InterPro DOMAIN/s: High mobility group, superfamily (InterPro:IPR009071), High mobility group, HMG1/HMG2 (InterPro:IPR000910); BEST Arabidopsis thaliana pro…
AT5G25475	7.26499	6.15669	7.80934	4.91987	2.81026	5.89671	2.09828	4.30331	6.07883	1.41259	0	AP2/B3-like transcriptional factor family protein; FUNCTIONS IN: DNA binding; INVOLVED IN: regulation of transcription, DNA-dependent; LOCATED IN: chloroplast; EXPRESSED IN: 20 plant structures; EXPRESSED DURING: 9 growth stages; CONTAINS InterPro DOMAIN/s: Transcriptional factor B3 (InterPro:IPR003340); BEST Arabidopsis thaliana protein match is: AP2/B3-like transcriptional factor family protein…
AT3G22900	5.99526	4.42115	6.54697	4.49042	2.49845	7.53879	3.01739	5.91033	7.58029	1.28255	(NRPD7)	Non-catalytic subunit specific to DNA-directed RNA polymerase IV; homologous to budding yeast RPB7
AT1G53320	39.4096	27.669	40.5714	30.3283	12.9347	22.7839	1.76145	18.3022	24.7938	1.35469	TUBBY LIKE PROTEIN 7 (TLP7)	Member of TLP family
AT2G04630	59.2418	75.4851	68.7765	81.6163	72.7961	127.768	1.75515	84.6493	120.531	1.42389	(NRPB6B)	One of two highly similar proteins that can serve as a non-catalytic subunit of nuclear DNA-dependent RNA polymerases II and V; homologous to budding yeast RPB6 and the E. coli RNA polymerase omega subunit. Probably redundant with At5g51940.
AT2G18160	143.782	201.145	143.795	196.081	68.24	140.146	2.05372	110.322	139.403	1.2636	BASIC LEUCINE-ZIPPER 2 (bZIP2)	Encodes a b-ZIP transcription factor.
AT3G15210	41.8616	33.1028	69.2271	32.4545	14.8274	25.9407	1.74951	27.2256	33.0227	1.21293	ETHYLENE RESPONSIVE ELEMENT BINDING FACTOR 4 (ERF4)	Encodes a member of the ERF (ethylene response factor) subfamily B-1 of ERF/AP2 transcription factor family (ATERF-4). The protein contains one AP2 domain. Acts as a negative regulator of JA-responsive defense gene expression and resistance to the necrotrophic fungal pathogen Fusarium oxysporum and antagonizes JA inhibition of root elongation.
AT5G29000	11.3999	10.8747	12.0316	10.7951	5.11341	8.92385	1.74519	6.84397	9.93196	1.4512	PHR1-LIKE 1 (PHL1)	Homeodomain-like superfamily protein; FUNCTIONS IN: DNA binding, sequence-specific DNA binding transcription factor activity; INVOLVED IN: regulation of transcription; LOCATED IN: nucleus; EXPRESSED IN: 16 plant structures; EXPRESSED DURING: 9 growth stages; CONTAINS InterPro DOMAIN/s: Homeodomain-like (InterPro:IPR009057), Myb, DNA-binding (InterPro:IPR014778), HTH transcriptional regulator, Myb…
AT5G49300	10.2997	13.8845	10.4352	13.8881	6.05273	12.3276	2.0367	7.69465	10.3369	1.34339	GATA TRANSCRIPTION FACTOR 16 (GATA16)	Encodes a member of the GATA factor family of zinc finger transcription factors.
AT1G79430	9.94566	11.784	11.0006	10.1263	3.89309	8.96785	2.30354	6.04718	9.06881	1.49968	ALTERED PHLOEM DEVELOPMENT (APL)	Encodes gene product that is required for several aspects of phloem development in the root: (1) the specific divisions organizing the phloem pole, (2) sieve element differentiation and (3) the expression of a companion-specific gene. Mutant has a defect in the organization of phloem poles in the root. apl seedlings have a short, determinate root with only occasional lateral branches.
AT3G07650	35.9601	37.5224	35.563	39.3758	9.29664	19.9228	2.14301	13.0854	18.6138	1.42249	CONSTANS-LIKE 9 (COL9)	This gene belongs to the CO (CONSTANS) gene family. This gene family is divided in three subgroups: groups III, to which COL9 belongs, is characterised by one B-box (supposed to regulate protein-protein interactions) and a second diverged zinc finger. COL9 downregulates expression of CO (CONSTANS) as well as FT and SOC1 which are known regulatory targets of CO.
AT1G21910	23.4011	24.2155	34.768	25.4135	5.09474	15.6793	3.07755	18.5489	23.7208	1.27883	DEHYDRATION RESPONSE ELEMENT-BINDING PROTEIN 26 (DREB26)	encodes a member of the DREB subfamily A-5 of ERF/AP2 transcription factor family. The protein contains one AP2 domain. There are 15 members in this subfamily including RAP2.1, RAP2.9 and RAP2.10.
RNA polymerase 3
AT3G22900	5.99526	4.42115	6.54697	4.49042	2.49845	7.53879	3.01739	5.91033	7.58029	1.28255	(NRPD7)	Non-catalytic subunit specific to DNA-directed RNA polymerase IV; homologous to budding yeast RPB7
AT5G09920	60.1798	77.3506	64.8864	75.2599	85.774	160.12	1.86677	119.34	173.178	1.45113	(NRPB4)	Non-catalytic subunit specific to DNA-dependent RNA polymerase II; the ortholog of budding yeast RPB4)
AT2G04630	59.2418	75.4851	68.7765	81.6163	72.7961	127.768	1.75515	84.6493	120.531	1.42389	(NRPB6B)	One of two highly similar proteins that can serve as a non-catalytic subunit of nuclear DNA-dependent RNA polymerases II and V; homologous to budding yeast RPB6 and the E. coli RNA polymerase omega subunit. Probably redundant with At5g51940.
response to wounding 7
AT3G61190	10.7233	12.2663	22.92	11.2437	2.53689	8.35304	3.29263	11.7555	9.76766	0.830901	BON ASSOCIATION PROTEIN 1 (BAP1)	Encodes a protein with a C2 domain that binds to BON1 in yeast two hybrid analyses. Its ability to bind to phospholipids is enhanced by calcium ions. Involved in maintaining cell homeostasis.
AT1G72450	25.106	31.944	27.5196	45.0058	16.3011	27.8093	1.70598	21.6708	30.2104	1.39406	JASMONATE-ZIM-DOMAIN PROTEIN 6 (JAZ6)	JAZ6 transcript levels rise in response to a jasmonate stimulus and a GFP:JAZ6 fusion protein localizes to the nucleus. Application of jasmonate methyl ester to Arabidopsis roots reduces the levels of a JAZ6:GUS fusion protein, presumably by stimulating ubiquitin-proteasome-mediated degradation.
AT5G43580	24.209	19.903	34.473	22.1172	22.6901	41.3277	1.8214	64.7586	58.817	0.90825	UNUSUAL SERINE PROTEASE INHIBITOR (UPI)	Predicted to encode a PR (pathogenesis-related) peptide that belongs to the PR-6 proteinase inhibitor family. Functions in resistance to necrotrophic fungi and insect herbivory. Six putative PR-6-type protein encoding genes are found in Arabidopsis: At2g38900, At2g38870, At5g43570, At5g43580, At3g50020 and At3g46860.
AT1G01720	21.4295	29.2129	25.9086	30.862	11.1225	21.1698	1.90333	13.807	16.9934	1.23078	(ATAF1)	Belongs to a large family of putative transcriptional activators with NAC domain. Transcript level increases in response to wounding and abscisic acid. ATAF1 attentuates ABA signaling and sythesis. Mutants are hyposensitive to ABA.
AT4G12030	47.7628	62.3386	60.7258	67.969	18.72	30.8656	1.64881	23.028	28.4486	1.23539	BILE ACID TRANSPORTER 5 (BAT5)	Required for the biosynthesis of methionine-derived glucosinolates. Involved in the transport of 2-keto acids between chloroplasts and the cytosol.
AT1G27730	45.7469	31.7976	114.018	30.5462	16.4274	31.6057	1.92396	85.8847	39.0048	0.454153	SALT TOLERANCE ZINC FINGER (STZ)	Related to Cys2/His2-type zinc-finger proteins found in higher plants. Compensated for a subset of calcineurin deficiency in yeast. Salt tolerance produced by ZAT10 appeared to be partially dependent on ENA1/PMR2, a P-type ATPase required for Li+ and Na+ efflux in yeast. The protein is localized to the nucleus, acts as a transcriptional repressor and is responsive to chitin oligomers. Also involv…
AT3G51660	38.8025	52.9297	46.3571	66.3224	37.3396	102.222	2.73762	83.6316	120.449	1.44023	0	Tautomerase/MIF superfamily protein; FUNCTIONS IN: molecular_function unknown; INVOLVED IN: inflammatory response, response to other organism; LOCATED IN: peroxisome; EXPRESSED IN: 20 plant structures; EXPRESSED DURING: 13 growth stages; CONTAINS InterPro DOMAIN/s: Tautomerase (InterPro:IPR014347), Macrophage migration inhibitory factor (InterPro:IPR001398); BEST Arabidopsis thaliana protein matc…
response to salt and osmotic stress 9
AT3G23600	182.137	149.803	207.225	154.854	142.876	224.398	1.57058	218.867	242.041	1.10588	0	alpha/beta-Hydrolases superfamily protein; FUNCTIONS IN: hydrolase activity; INVOLVED IN: response to salt stress; LOCATED IN: apoplast, nucleus, plasma membrane, cytoplasm; EXPRESSED IN: 24 plant structures; EXPRESSED DURING: 14 growth stages; CONTAINS InterPro DOMAIN/s: Dienelactone hydrolase (InterPro:IPR002925); BEST Arabidopsis thaliana protein match is: alpha/beta-Hydrolases superfamily pro…
AT2G38710	39.4637	36.3534	39.6659	29.2682	18.0533	31.8886	1.76636	21.6584	30.1064	1.39006	0	AMMECR1 family; INVOLVED IN: response to salt stress; LOCATED IN: cellular_component unknown; EXPRESSED IN: 22 plant structures; EXPRESSED DURING: 13 growth stages; CONTAINS InterPro DOMAIN/s: AMMECR1 (InterPro:IPR002733); Has 1012 Blast hits to 1010 proteins in 455 species: Archae - 211; Bacteria - 342; Metazoa - 168; Fungi - 130; Plants - 53; Viruses - 0; Other Eukaryotes - 108 (source: NCBI BL…
AT3G28910	20.4142	18.4648	19.7308	17.5833	7.29212	13.8452	1.89865	12.2638	15.3504	1.25168	MYB DOMAIN PROTEIN 30 (MYB30)	transcription factor myb homologue
AT5G09650	237.016	195.121	249.443	210.212	151.878	256.861	1.69123	211.184	267.742	1.26781	PYROPHOSPHORYLASE 6 (PPa6)	Encodes a protein with inorganic pyrophosphatase activity.
AT2G45790	85.6273	69.8076	88.051	63.1595	55.3196	94.8496	1.71458	67.4401	94.3877	1.39958	PHOSPHOMANNOMUTASE (PMM)	encodes a phosphomannomutase, involved in ascorbate biosynthesis
AT5G67300	55.8449	66.8575	81.5758	60.211	24.4461	43.2085	1.7675	47.7875	42.0834	0.880636	MYB DOMAIN PROTEIN R1 (MYBR1)	Member of the R2R3 factor MYB gene family involved in mediating plant responses to a variety of abiotic stimiuli.
AT1G27730	45.7469	31.7976	114.018	30.5462	16.4274	31.6057	1.92396	85.8847	39.0048	0.454153	SALT TOLERANCE ZINC FINGER (STZ)	Related to Cys2/His2-type zinc-finger proteins found in higher plants. Compensated for a subset of calcineurin deficiency in yeast. Salt tolerance produced by ZAT10 appeared to be partially dependent on ENA1/PMR2, a P-type ATPase required for Li+ and Na+ efflux in yeast. The protein is localized to the nucleus, acts as a transcriptional repressor and is responsive to chitin oligomers. Also involv…
AT1G53580	55.8735	63.3119	62.809	60.6829	31.2309	58.8017	1.8828	39.0962	53.1788	1.3602	GLYOXALASE II 3 (GLY3)	Mononuclear Fe(II)-containing member of the b-lactamase fold superfamily. ETHE1 is homodimeric in solution, exhibits low-level esterase activity, and specifically binds a single Fe(II) atom in the active site.
AT2G41010	12.2848	13.7504	19.9024	16.4635	6.62851	15.5576	2.34707	12.4162	17.0578	1.37383	CALMODULIN (CAM)-BINDING PROTEIN OF 25 KDA (CAMBP25)	Encodes a novel calmodulin binding protein whose gene expression is induced by dehydration and ionic (salt) and non-ionic (mannitol) osmotic stress. Lines over-expressing this gene are more sensitive and anti-sense lines are more tolerant to osmotic stress, suggesting this gene may be a negative regulator of response to osmotic stress.
response to organic substance 12
AT1G72450	25.106	31.944	27.5196	45.0058	16.3011	27.8093	1.70598	21.6708	30.2104	1.39406	JASMONATE-ZIM-DOMAIN PROTEIN 6 (JAZ6)	JAZ6 transcript levels rise in response to a jasmonate stimulus and a GFP:JAZ6 fusion protein localizes to the nucleus. Application of jasmonate methyl ester to Arabidopsis roots reduces the levels of a JAZ6:GUS fusion protein, presumably by stimulating ubiquitin-proteasome-mediated degradation.
AT4G12030	47.7628	62.3386	60.7258	67.969	18.72	30.8656	1.64881	23.028	28.4486	1.23539	BILE ACID TRANSPORTER 5 (BAT5)	Required for the biosynthesis of methionine-derived glucosinolates. Involved in the transport of 2-keto acids between chloroplasts and the cytosol.
AT1G27730	45.7469	31.7976	114.018	30.5462	16.4274	31.6057	1.92396	85.8847	39.0048	0.454153	SALT TOLERANCE ZINC FINGER (STZ)	Related to Cys2/His2-type zinc-finger proteins found in higher plants. Compensated for a subset of calcineurin deficiency in yeast. Salt tolerance produced by ZAT10 appeared to be partially dependent on ENA1/PMR2, a P-type ATPase required for Li+ and Na+ efflux in yeast. The protein is localized to the nucleus, acts as a transcriptional repressor and is responsive to chitin oligomers. Also involv…
AT5G67300	55.8449	66.8575	81.5758	60.211	24.4461	43.2085	1.7675	47.7875	42.0834	0.880636	MYB DOMAIN PROTEIN R1 (MYBR1)	Member of the R2R3 factor MYB gene family involved in mediating plant responses to a variety of abiotic stimiuli.
AT1G01720	21.4295	29.2129	25.9086	30.862	11.1225	21.1698	1.90333	13.807	16.9934	1.23078	(ATAF1)	Belongs to a large family of putative transcriptional activators with NAC domain. Transcript level increases in response to wounding and abscisic acid. ATAF1 attentuates ABA signaling and sythesis. Mutants are hyposensitive to ABA.
AT1G04100	5.10892	5.23252	4.9228	6.19387	2.74511	6.32579	2.30438	4.07867	5.91782	1.45092	INDOLEACETIC ACID-INDUCED PROTEIN 10 (IAA10)	Auxin induced gene, IAA10 (IAA10).
AT2G22490	14.0108	15.346	14.763	16.404	4.5406	9.43491	2.07791	6.04303	8.87688	1.46895	CYCLIN D2;1 (CYCD2;1)	encodes a D-type cyclin whose transcription level is regulated by sucrose but not phytohormones or nitrate. Protein physically interacts with CDC2A. CycD2 kinase activity is regulated by sequestration of CycD2 protein in a form inaccessible to immunoprecipitation and probably not complexed to CDC2A.
AT3G61190	10.7233	12.2663	22.92	11.2437	2.53689	8.35304	3.29263	11.7555	9.76766	0.830901	BON ASSOCIATION PROTEIN 1 (BAP1)	Encodes a protein with a C2 domain that binds to BON1 in yeast two hybrid analyses. Its ability to bind to phospholipids is enhanced by calcium ions. Involved in maintaining cell homeostasis.
AT2G17800	31.3541	29.0471	29.391	29.0501	15.9007	31.6088	1.98789	21.1201	31.362	1.48494	ARABIDOPSIS RAC-LIKE 1 (ARAC1)	A member of ROP GTPase family. Rac-like GTP-binding protein ARAC1/ATGP2. Encodes a geranylgeranylated GTP binding protein. Involved in the auxin-activated 26S proteasome-dependent Aux/IAA proteolysis pathway.
AT2G45210	5.45215	7.50172	5.85503	5.42854	3.97317	8.157	2.05302	7.01539	8.70614	1.24101	0	SAUR-like auxin-responsive protein family ; CONTAINS InterPro DOMAIN/s: Auxin responsive SAUR protein (InterPro:IPR003676); BEST Arabidopsis thaliana protein match is: SAUR-like auxin-responsive protein family (TAIR:AT3G60690.1); Has 1221 Blast hits to 1213 proteins in 27 species: Archae - 0; Bacteria - 0; Metazoa - 0; Fungi - 0; Plants - 1220; Viruses - 0; Other Eukaryotes - 1 (source: NCBI BLin…
AT3G15210	41.8616	33.1028	69.2271	32.4545	14.8274	25.9407	1.74951	27.2256	33.0227	1.21293	ETHYLENE RESPONSIVE ELEMENT BINDING FACTOR 4 (ERF4)	Encodes a member of the ERF (ethylene response factor) subfamily B-1 of ERF/AP2 transcription factor family (ATERF-4). The protein contains one AP2 domain. Acts as a negative regulator of JA-responsive defense gene expression and resistance to the necrotrophic fungal pathogen Fusarium oxysporum and antagonizes JA inhibition of root elongation.
AT3G28910	20.4142	18.4648	19.7308	17.5833	7.29212	13.8452	1.89865	12.2638	15.3504	1.25168	MYB DOMAIN PROTEIN 30 (MYB30)	transcription factor myb homologue
response to jasmonic acid stimulus 5
AT3G28910	20.4142	18.4648	19.7308	17.5833	7.29212	13.8452	1.89865	12.2638	15.3504	1.25168	MYB DOMAIN PROTEIN 30 (MYB30)	transcription factor myb homologue
AT1G72450	25.106	31.944	27.5196	45.0058	16.3011	27.8093	1.70598	21.6708	30.2104	1.39406	JASMONATE-ZIM-DOMAIN PROTEIN 6 (JAZ6)	JAZ6 transcript levels rise in response to a jasmonate stimulus and a GFP:JAZ6 fusion protein localizes to the nucleus. Application of jasmonate methyl ester to Arabidopsis roots reduces the levels of a JAZ6:GUS fusion protein, presumably by stimulating ubiquitin-proteasome-mediated degradation.
AT5G67300	55.8449	66.8575	81.5758	60.211	24.4461	43.2085	1.7675	47.7875	42.0834	0.880636	MYB DOMAIN PROTEIN R1 (MYBR1)	Member of the R2R3 factor MYB gene family involved in mediating plant responses to a variety of abiotic stimiuli.
AT3G15210	41.8616	33.1028	69.2271	32.4545	14.8274	25.9407	1.74951	27.2256	33.0227	1.21293	ETHYLENE RESPONSIVE ELEMENT BINDING FACTOR 4 (ERF4)	Encodes a member of the ERF (ethylene response factor) subfamily B-1 of ERF/AP2 transcription factor family (ATERF-4). The protein contains one AP2 domain. Acts as a negative regulator of JA-responsive defense gene expression and resistance to the necrotrophic fungal pathogen Fusarium oxysporum and antagonizes JA inhibition of root elongation.
AT4G12030	47.7628	62.3386	60.7258	67.969	18.72	30.8656	1.64881	23.028	28.4486	1.23539	BILE ACID TRANSPORTER 5 (BAT5)	Required for the biosynthesis of methionine-derived glucosinolates. Involved in the transport of 2-keto acids between chloroplasts and the cytosol.
Pyrimidine metabolism 4
AT3G22900	5.99526	4.42115	6.54697	4.49042	2.49845	7.53879	3.01739	5.91033	7.58029	1.28255	(NRPD7)	Non-catalytic subunit specific to DNA-directed RNA polymerase IV; homologous to budding yeast RPB7
AT4G13720	35.4281	17.0056	30.815	14.556	15.8965	32.2123	2.02637	22.3671	31.4336	1.40535	0	Inosine triphosphate pyrophosphatase family protein; FUNCTIONS IN: hydrolase activity, pyrophosphatase activity; INVOLVED IN: biological_process unknown; EXPRESSED IN: 22 plant structures; EXPRESSED DURING: 13 growth stages; CONTAINS InterPro DOMAIN/s: Ham1-like protein (InterPro:IPR002637); Has 30201 Blast hits to 17322 proteins in 780 species: Archae - 12; Bacteria - 1396; Metazoa - 17338; Fung…
AT5G09920	60.1798	77.3506	64.8864	75.2599	85.774	160.12	1.86677	119.34	173.178	1.45113	(NRPB4)	Non-catalytic subunit specific to DNA-dependent RNA polymerase II; the ortholog of budding yeast RPB4)
AT2G04630	59.2418	75.4851	68.7765	81.6163	72.7961	127.768	1.75515	84.6493	120.531	1.42389	(NRPB6B)	One of two highly similar proteins that can serve as a non-catalytic subunit of nuclear DNA-dependent RNA polymerases II and V; homologous to budding yeast RPB6 and the E. coli RNA polymerase omega subunit. Probably redundant with At5g51940.
protein transport and localization 15
AT5G01430	23.59	27.79	23.8866	27.8062	7.82885	13.4145	1.71347	10.6819	14.7434	1.38022	0	Got1/Sft2-like vescicle transport protein family; FUNCTIONS IN: molecular_function unknown; INVOLVED IN: vesicle-mediated transport; LOCATED IN: cellular_component unknown; CONTAINS InterPro DOMAIN/s: Vesicle transport protein, Got1/SFT2-like (InterPro:IPR007305); BEST Arabidopsis thaliana protein match is: Got1/Sft2-like vescicle transport protein family (TAIR:AT3G49420.1); Has 1807 Blast hits t…
AT4G12030	47.7628	62.3386	60.7258	67.969	18.72	30.8656	1.64881	23.028	28.4486	1.23539	BILE ACID TRANSPORTER 5 (BAT5)	Required for the biosynthesis of methionine-derived glucosinolates. Involved in the transport of 2-keto acids between chloroplasts and the cytosol.
AT3G46900	7.62086	7.08617	11.7069	14.9869	3.40044	7.97594	2.34556	9.22023	12.7919	1.38737	COPPER TRANSPORTER 2 (COPT2)	encodes a member of copper transporter family and functionally complements a high affinity copper transporter mutant in yeast
AT1G73030	93.5306	101.866	100.046	88.0015	50.3388	112.106	2.22703	63.837	94.5248	1.48072	(VPS46.2)	Encodes an ESCRT-related protein: CHMP1A/AT1G73030; CHMP1B/AT1G17730. CHMP1A and B mediate multivesicular body sorting of auxin carriers and are required for plant development. ESCRT: Endosomal Sorting Complexes Required For Transport machinery; CHMP: Charged Multivesicular Body Protein/Chromatin Modifying Protein.
AT4G24920	153.756	149.741	148.826	108.846	196.762	322.742	1.64026	302.31	322.932	1.06821	0	secE/sec61-gamma protein transport protein; FUNCTIONS IN: P-P-bond-hydrolysis-driven protein transmembrane transporter activity; INVOLVED IN: intracellular protein transport, protein transport, protein targeting; LOCATED IN: membrane; EXPRESSED IN: 23 plant structures; EXPRESSED DURING: 15 growth stages; CONTAINS InterPro DOMAIN/s: Protein translocase SEC61 complex gamma subunit (InterPro:IPR0081…
AT4G26670	70.2595	64.2268	74.3828	86.831	72.0768	127.577	1.77002	100.325	147.318	1.46841	0	Mitochondrial import inner membrane translocase subunit Tim17/Tim22/Tim23 family protein; FUNCTIONS IN: protein transporter activity, P-P-bond-hydrolysis-driven protein transmembrane transporter activity; INVOLVED IN: protein transport; LOCATED IN: chloroplast, mitochondrial inner membrane presequence translocase complex, chloroplast envelope; EXPRESSED IN: 22 plant structures; EXPRESSED DURING: …
AT1G11890	33.8763	36.6176	35.9103	43.5575	21.7558	37.7949	1.73724	27.1516	36.2886	1.33652	SECRETION 22 (SEC22)	member of SEC22 Gene Family
AT4G27840	13.5556	13.577	13.3883	9.98956	3.74888	7.08665	1.89034	4.3427	5.87382	1.35257	0	SNARE-like superfamily protein; FUNCTIONS IN: molecular_function unknown; INVOLVED IN: transport; LOCATED IN: endomembrane system; EXPRESSED IN: 24 plant structures; EXPRESSED DURING: 15 growth stages; CONTAINS InterPro DOMAIN/s: Longin-like (InterPro:IPR011012); BEST Arabidopsis thaliana protein match is: SNARE-like superfamily protein (TAIR:AT5G52990.1); Has 279 Blast hits to 279 proteins in 17…
AT5G54750	40.3597	49.6003	43.6883	44.9062	42.4881	76.331	1.79653	50.7716	73.383	1.44536	0	Transport protein particle (TRAPP) component; FUNCTIONS IN: molecular_function unknown; INVOLVED IN: ER to Golgi vesicle-mediated transport; LOCATED IN: cellular_component unknown; EXPRESSED IN: 24 plant structures; EXPRESSED DURING: 15 growth stages; CONTAINS InterPro DOMAIN/s: Transport protein particle (TRAPP) component (InterPro:IPR007194), TRAPP I complex, Bet3 (InterPro:IPR016721).
AT4G22520	20.045	20.7001	15.4808	25.882	5.89892	18.3839	3.11649	16.2048	19.013	1.17329	0	Bifunctional inhibitor/lipid-transfer protein/seed storage 2S albumin superfamily protein; FUNCTIONS IN: lipid binding; INVOLVED IN: lipid transport; LOCATED IN: endomembrane system; CONTAINS InterPro DOMAIN/s: Bifunctional inhibitor/plant lipid transfer protein/seed storage (InterPro:IPR016140), Plant lipid transfer protein/seed storage/trypsin-alpha amylase inhibitor (InterPro:IPR003612), Plant…
AT3G62560	49.9886	48.5938	52.0217	43.8766	24.3677	47.854	1.96383	37.8937	53.4459	1.41042	0	Ras-related small GTP-binding family protein; FUNCTIONS IN: GTP binding; INVOLVED IN: intracellular protein transport; LOCATED IN: endomembrane system, intracellular; EXPRESSED IN: 22 plant structures; EXPRESSED DURING: 13 growth stages; CONTAINS InterPro DOMAIN/s: Small GTP-binding protein (InterPro:IPR005225), Small GTPase SAR1-type (InterPro:IPR006687), ARF/SAR superfamily (InterPro:IPR006689)…
AT1G73030	93.5306	101.866	100.046	88.0015	50.3388	112.106	2.22703	63.837	94.5248	1.48072	(VPS46.2)	Encodes an ESCRT-related protein: CHMP1A/AT1G73030; CHMP1B/AT1G17730. CHMP1A and B mediate multivesicular body sorting of auxin carriers and are required for plant development. ESCRT: Endosomal Sorting Complexes Required For Transport machinery; CHMP: Charged Multivesicular Body Protein/Chromatin Modifying Protein.
AT1G48240	27.1539	19.9936	23.8538	20.0867	10.3321	17.7684	1.71972	13.3843	18.7035	1.39742	NOVEL PLANT SNARE 12 (NPSN12)	member of NPSN Gene Family
AT1G51740	11.7481	11.023	12.4551	10.9222	4.70193	8.337	1.7731	5.79613	6.86649	1.18467	SYNTAXIN OF PLANTS 81 (SYP81)	member of SYP8 Gene Family
AT1G25380	17.6074	18.9448	16.9696	19.8992	9.47795	15.7328	1.65994	11.2215	13.7024	1.22108	NAD+ TRANSPORTER 2 (NDT2)	Encodes a mitochondrial-localized NAD+ transporter that transports NAD+ in a counter exchange mode with ADP and AMP in vitro.
AT1G51160	58.1585	47.8822	57.9097	49.0011	41.8696	73.0118	1.74379	54.1552	78.3352	1.44649	0	SNARE-like superfamily protein; FUNCTIONS IN: molecular_function unknown; INVOLVED IN: transport, ER to Golgi vesicle-mediated transport; LOCATED IN: cis-Golgi network; EXPRESSED IN: 22 plant structures; EXPRESSED DURING: 13 growth stages; CONTAINS InterPro DOMAIN/s: Sybindin-like protein (InterPro:IPR007233), Longin-like (InterPro:IPR011012); BEST Arabidopsis thaliana protein match is: SNARE-lik…
negative regulation of response to stimulus 4
AT3G61190	10.7233	12.2663	22.92	11.2437	2.53689	8.35304	3.29263	11.7555	9.76766	0.830901	BON ASSOCIATION PROTEIN 1 (BAP1)	Encodes a protein with a C2 domain that binds to BON1 in yeast two hybrid analyses. Its ability to bind to phospholipids is enhanced by calcium ions. Involved in maintaining cell homeostasis.
AT3G07650	35.9601	37.5224	35.563	39.3758	9.29664	19.9228	2.14301	13.0854	18.6138	1.42249	CONSTANS-LIKE 9 (COL9)	This gene belongs to the CO (CONSTANS) gene family. This gene family is divided in three subgroups: groups III, to which COL9 belongs, is characterised by one B-box (supposed to regulate protein-protein interactions) and a second diverged zinc finger. COL9 downregulates expression of CO (CONSTANS) as well as FT and SOC1 which are known regulatory targets of CO.
AT3G15210	41.8616	33.1028	69.2271	32.4545	14.8274	25.9407	1.74951	27.2256	33.0227	1.21293	ETHYLENE RESPONSIVE ELEMENT BINDING FACTOR 4 (ERF4)	Encodes a member of the ERF (ethylene response factor) subfamily B-1 of ERF/AP2 transcription factor family (ATERF-4). The protein contains one AP2 domain. Acts as a negative regulator of JA-responsive defense gene expression and resistance to the necrotrophic fungal pathogen Fusarium oxysporum and antagonizes JA inhibition of root elongation.
AT1G01720	21.4295	29.2129	25.9086	30.862	11.1225	21.1698	1.90333	13.807	16.9934	1.23078	(ATAF1)	Belongs to a large family of putative transcriptional activators with NAC domain. Transcript level increases in response to wounding and abscisic acid. ATAF1 attentuates ABA signaling and sythesis. Mutants are hyposensitive to ABA.
monocarboxylic acid metabolic process 6
AT2G41010	12.2848	13.7504	19.9024	16.4635	6.62851	15.5576	2.34707	12.4162	17.0578	1.37383	CALMODULIN (CAM)-BINDING PROTEIN OF 25 KDA (CAMBP25)	Encodes a novel calmodulin binding protein whose gene expression is induced by dehydration and ionic (salt) and non-ionic (mannitol) osmotic stress. Lines over-expressing this gene are more sensitive and anti-sense lines are more tolerant to osmotic stress, suggesting this gene may be a negative regulator of response to osmotic stress.
AT4G17360	7.48602	11.0946	9.35372	12.5756	4.66995	9.1303	1.95512	5.75925	8.3093	1.44277	0	encodes one of the two putative formyltetrahydrofolate deformylase. Located in the mitochondrion. Involved in photorespiratory tetrahydrofolate cycle.
AT3G25760	23.5274	26.4742	38.5926	40.1515	15.2713	29.6548	1.94187	27.5035	34.533	1.25559	ALLENE OXIDE CYCLASE 1 (AOC1)	encodes allene oxide cyclase. One of four genes in Arabidopsis that encode this enzyme, which catalyzes an essential step in jasmonic acid biosynthesis. Gene expression is induced during senescence, a process that involves jasmonic acid signalling pathway.
AT1G53580	55.8735	63.3119	62.809	60.6829	31.2309	58.8017	1.8828	39.0962	53.1788	1.3602	GLYOXALASE II 3 (GLY3)	Mononuclear Fe(II)-containing member of the b-lactamase fold superfamily. ETHE1 is homodimeric in solution, exhibits low-level esterase activity, and specifically binds a single Fe(II) atom in the active site.
AT1G63970	115.508	90.7268	107.172	89.964	67.5837	124.156	1.83708	120.192	122.247	1.0171	ISOPRENOID F (ISPF)	Encodes a protein with 2C-methyl-D-erythritol 2,4-cyclodiphosphate synthase activity. The protein's activity was confirmed by heterologous expression of phenotypic complementation of the E. coli ispF mutant. Plants defective in this gene display an albino lethal phenotype.Homolog of E. coli IspF
AT3G28910	20.4142	18.4648	19.7308	17.5833	7.29212	13.8452	1.89865	12.2638	15.3504	1.25168	MYB DOMAIN PROTEIN 30 (MYB30)	transcription factor myb homologue
macroautophagy 2
AT3G13970	10.3479	7.63954	10.2847	6.49609	7.67433	15.2545	1.98773	12.1396	16.5121	1.36018	AUTOPHAGY 12 B (APG12B)	AUTOPHAGY 12 B (APG12B); FUNCTIONS IN: molecular_function unknown; INVOLVED IN: autophagy; LOCATED IN: cytoplasm; EXPRESSED IN: male gametophyte, pollen tube; EXPRESSED DURING: L mature pollen stage, M germinated pollen stage; CONTAINS InterPro DOMAIN/s: Autophagy-related protein 12 (InterPro:IPR007242); BEST Arabidopsis thaliana protein match is: Ubiquitin-like superfamily protein (TAIR:AT1G5421…
AT1G54210	17.6704	10.3073	19.7878	9.91975	5.08652	15.1958	2.98748	17.2234	18.3365	1.06463	AUTOPHAGY 12 A (ATG12A)	AUTOPHAGY 12 A (ATG12A); INVOLVED IN: autophagy, protein ubiquitination involved in ubiquitin-dependent protein catabolic process; LOCATED IN: cytoplasm; EXPRESSED IN: 20 plant structures; EXPRESSED DURING: 12 growth stages; CONTAINS InterPro DOMAIN/s: Autophagy-related protein 12 (InterPro:IPR007242); BEST Arabidopsis thaliana protein match is: Ubiquitin-like superfamily protein (TAIR:AT3G13970.…
lipid biosynthetic process 5
AT1G06570	22.6701	31.6711	24.7208	38.5383	13.7007	23.7016	1.72996	19.5752	23.6994	1.21068	PHYTOENE DESATURATION 1 (PDS1)	Mutation of the PDS1 locus disrupts the activity of p-hydroxyphenylpyruvate dioxygenase (HPPDase), the first committed step in the synthesis of both plastoquinone and tocopherols in plants.
AT1G63970	115.508	90.7268	107.172	89.964	67.5837	124.156	1.83708	120.192	122.247	1.0171	ISOPRENOID F (ISPF)	Encodes a protein with 2C-methyl-D-erythritol 2,4-cyclodiphosphate synthase activity. The protein's activity was confirmed by heterologous expression of phenotypic complementation of the E. coli ispF mutant. Plants defective in this gene display an albino lethal phenotype.Homolog of E. coli IspF
AT5G61670	53.7962	54.8953	52.6404	51.8032	21.1014	46.2846	2.19343	30.8787	43.5323	1.40978	0	Encodes a close homolog of the Cauliflower OR (Orange) protein. The function of OR is to induce the differentiation of proplastids or other noncolored plastids into chromoplasts for carotenoid accumulation. Both proteins contain a Cysteine-rich zinc finger domain that is highly specific to DnaJ-like molecular chaperons.
AT3G25760	23.5274	26.4742	38.5926	40.1515	15.2713	29.6548	1.94187	27.5035	34.533	1.25559	ALLENE OXIDE CYCLASE 1 (AOC1)	encodes allene oxide cyclase. One of four genes in Arabidopsis that encode this enzyme, which catalyzes an essential step in jasmonic acid biosynthesis. Gene expression is induced during senescence, a process that involves jasmonic acid signalling pathway.
AT3G28910	20.4142	18.4648	19.7308	17.5833	7.29212	13.8452	1.89865	12.2638	15.3504	1.25168	MYB DOMAIN PROTEIN 30 (MYB30)	transcription factor myb homologue
electron transport chain and photosynthesis 7
AT1G18730	218.053	170.585	193.639	169.765	143.425	269.508	1.87908	170.011	238.057	1.40024	PHOTOSYNTHETIC NDH SUBCOMPLEX B 4 (PnsB4)	likely a subunit of the chloroplast NAD(P)H dehydrogenase complex, involved in PSI cyclic electron transport. Located on the thylakoid membrane. Mutant has impaired NAD(P)H dehydrogenase activity.
AT2G15570	30.3925	29.9734	31.0742	33.2526	22.8777	45.8807	2.00548	34.0757	47.3769	1.39034	(ATHM3)	chloroplast protein similar to prokaryotic thioredoxin.
AT1G15120	309.697	254.426	297.978	217.681	235.435	374.819	1.59203	325.836	419.482	1.2874	0	Ubiquinol-cytochrome C reductase hinge protein; FUNCTIONS IN: ubiquinol-cytochrome-c reductase activity; INVOLVED IN: mitochondrial electron transport, ubiquinol to cytochrome c; LOCATED IN: mitochondrial respiratory chain complex III; EXPRESSED IN: 24 plant structures; EXPRESSED DURING: 15 growth stages; CONTAINS InterPro DOMAIN/s: Ubiquinol-cytochrome C reductase hinge (InterPro:IPR003422); BES…
AT3G27925	69.9937	61.5497	73.21	63.6985	21.9328	35.7367	1.62937	28.9508	33.5312	1.15821	DEGP PROTEASE 1 (DEGP1)	Encodes a DegP protease; nuclear gene encoding chloroplast-targeted protease that can degrade two lumenal proteins, plastocyanin and OE33, suggesting a role as a general-purpose protease in the thylakoid lumen. Involved in the degradation of D1 protein of PS II, hence participating in the repair of PS II damages caused by photoinhibition.
AT1G12900	855.637	431.04	659.235	327.677	193.204	335.43	1.73614	223.153	312.222	1.39914	GLYCERALDEHYDE 3-PHOSPHATE DEHYDROGENASE A SUBUNIT 2 (GAPA-2)	glyceraldehyde 3-phosphate dehydrogenase A subunit 2 (GAPA-2); FUNCTIONS IN: NAD or NADH binding, glyceraldehyde-3-phosphate dehydrogenase activity; INVOLVED IN: oxidation reduction, glycolysis, glucose metabolic process; LOCATED IN: apoplast, chloroplast stroma, chloroplast, membrane, chloroplast envelope; EXPRESSED IN: 24 plant structures; EXPRESSED DURING: 14 growth stages; CONTAINS InterPro D…
AT4G03520	558.514	421.361	561.863	433.372	518.647	879.518	1.69579	798.362	935.252	1.17146	(ATHM2)	chloroplast localized thioredoxin, similar to prokaryotic types.
AT2G01590	63.9964	31.0394	71.5543	44.8905	35.5664	67.2087	1.88967	54.6996	79.9621	1.46184	CHLORORESPIRATORY REDUCTION 3 (CRR3)	Likely a subunit of the chloroplast NAD(P)H dehydrogenase complex, involved in PSI cyclic electron transport. Located in the membrane fraction of chloroplast. Mutant has impaired NAD(P)H dehydrogenase activity.
cellular carbohydrate metabolic process 6
AT4G12030	47.7628	62.3386	60.7258	67.969	18.72	30.8656	1.64881	23.028	28.4486	1.23539	BILE ACID TRANSPORTER 5 (BAT5)	Required for the biosynthesis of methionine-derived glucosinolates. Involved in the transport of 2-keto acids between chloroplasts and the cytosol.
AT5G66530	94.2012	121.193	80.6343	116.051	67.0625	119.689	1.78474	72.6772	108.147	1.48805	0	Galactose mutarotase-like superfamily protein; FUNCTIONS IN: carbohydrate binding, isomerase activity, aldose 1-epimerase activity, catalytic activity; INVOLVED IN: galactose metabolic process, carbohydrate metabolic process; LOCATED IN: apoplast, chloroplast, chloroplast stroma; EXPRESSED IN: 24 plant structures; EXPRESSED DURING: 13 growth stages; CONTAINS InterPro DOMAIN/s: Glycoside hydrolase…
AT1G12900	855.637	431.04	659.235	327.677	193.204	335.43	1.73614	223.153	312.222	1.39914	GLYCERALDEHYDE 3-PHOSPHATE DEHYDROGENASE A SUBUNIT 2 (GAPA-2)	glyceraldehyde 3-phosphate dehydrogenase A subunit 2 (GAPA-2); FUNCTIONS IN: NAD or NADH binding, glyceraldehyde-3-phosphate dehydrogenase activity; INVOLVED IN: oxidation reduction, glycolysis, glucose metabolic process; LOCATED IN: apoplast, chloroplast stroma, chloroplast, membrane, chloroplast envelope; EXPRESSED IN: 24 plant structures; EXPRESSED DURING: 14 growth stages; CONTAINS InterPro D…
AT2G45790	85.6273	69.8076	88.051	63.1595	55.3196	94.8496	1.71458	67.4401	94.3877	1.39958	PHOSPHOMANNOMUTASE (PMM)	encodes a phosphomannomutase, involved in ascorbate biosynthesis
AT1G63970	115.508	90.7268	107.172	89.964	67.5837	124.156	1.83708	120.192	122.247	1.0171	ISOPRENOID F (ISPF)	Encodes a protein with 2C-methyl-D-erythritol 2,4-cyclodiphosphate synthase activity. The protein's activity was confirmed by heterologous expression of phenotypic complementation of the E. coli ispF mutant. Plants defective in this gene display an albino lethal phenotype.Homolog of E. coli IspF
AT3G52180	64.0902	75.5553	70.2148	81.0609	22.7376	38.7892	1.70595	26.9932	37.015	1.37127	STARCH-EXCESS 4 (SEX4)	Encodes a plant-specific glucan phosphatase that contains a noncatalytic carbohydrate-binding module as well as a dual specificity protein phosphatase domain. SEX4 can dephosphorylate C6- and C3-glucosyl residues on native starch grains and related maltodextrin compounds in vitro. This protein interacts with the plant SnRK AKIN11, binds starch, and is localized in the chloroplast. sex4 mutants ha…
carotenoid biosynthetic and metabolic process 3
AT5G61670	53.7962	54.8953	52.6404	51.8032	21.1014	46.2846	2.19343	30.8787	43.5323	1.40978	0	Encodes a close homolog of the Cauliflower OR (Orange) protein. The function of OR is to induce the differentiation of proplastids or other noncolored plastids into chromoplasts for carotenoid accumulation. Both proteins contain a Cysteine-rich zinc finger domain that is highly specific to DnaJ-like molecular chaperons.
AT1G63970	115.508	90.7268	107.172	89.964	67.5837	124.156	1.83708	120.192	122.247	1.0171	ISOPRENOID F (ISPF)	Encodes a protein with 2C-methyl-D-erythritol 2,4-cyclodiphosphate synthase activity. The protein's activity was confirmed by heterologous expression of phenotypic complementation of the E. coli ispF mutant. Plants defective in this gene display an albino lethal phenotype.Homolog of E. coli IspF
AT1G06570	22.6701	31.6711	24.7208	38.5383	13.7007	23.7016	1.72996	19.5752	23.6994	1.21068	PHYTOENE DESATURATION 1 (PDS1)	Mutation of the PDS1 locus disrupts the activity of p-hydroxyphenylpyruvate dioxygenase (HPPDase), the first committed step in the synthesis of both plastoquinone and tocopherols in plants.
Arachidonic acid metabolism 2
AT2G25080	415.654	291.646	429.808	299.683	151.514	297.673	1.96466	232.452	286.211	1.23127	GLUTATHIONE PEROXIDASE 1 (GPX1)	Encodes glutathione peroxidase.
AT2G31570	164.493	165.649	161.947	164.483	155.461	250.482	1.61122	211.957	257.97	1.21709	GLUTATHIONE PEROXIDASE 2 (GPX2)	glutathione peroxidase GPx
response to chitin 4
AT5G67300	55.8449	66.8575	81.5758	60.211	24.4461	43.2085	1.7675	47.7875	42.0834	0.880636	MYB DOMAIN PROTEIN R1 (MYBR1)	Member of the R2R3 factor MYB gene family involved in mediating plant responses to a variety of abiotic stimiuli.
AT3G15210	41.8616	33.1028	69.2271	32.4545	14.8274	25.9407	1.74951	27.2256	33.0227	1.21293	ETHYLENE RESPONSIVE ELEMENT BINDING FACTOR 4 (ERF4)	Encodes a member of the ERF (ethylene response factor) subfamily B-1 of ERF/AP2 transcription factor family (ATERF-4). The protein contains one AP2 domain. Acts as a negative regulator of JA-responsive defense gene expression and resistance to the necrotrophic fungal pathogen Fusarium oxysporum and antagonizes JA inhibition of root elongation.
AT1G27730	45.7469	31.7976	114.018	30.5462	16.4274	31.6057	1.92396	85.8847	39.0048	0.454153	SALT TOLERANCE ZINC FINGER (STZ)	Related to Cys2/His2-type zinc-finger proteins found in higher plants. Compensated for a subset of calcineurin deficiency in yeast. Salt tolerance produced by ZAT10 appeared to be partially dependent on ENA1/PMR2, a P-type ATPase required for Li+ and Na+ efflux in yeast. The protein is localized to the nucleus, acts as a transcriptional repressor and is responsive to chitin oligomers. Also involv…
AT1G04100	5.10892	5.23252	4.9228	6.19387	2.74511	6.32579	2.30438	4.07867	5.91782	1.45092	INDOLEACETIC ACID-INDUCED PROTEIN 10 (IAA10)	Auxin induced gene, IAA10 (IAA10).
protein metabolic process 13
AT5G59300	45.5573	54.0931	47.8074	55.5081	49.5387	113.05	2.28207	72.6917	108.694	1.49527	UBIQUITIN CARRIER PROTEIN 7 (UBC7)	ubiquitin conjugating enzyme E2
AT3G55380	39.2276	38.6536	39.3289	42.0474	42.1491	74.4358	1.76601	52.2401	74.6706	1.42937	UBIQUITIN-CONJUGATING ENZYME 14 (UBC14)	ubiquitin-conjugating enzyme 14 (UBC14); CONTAINS InterPro DOMAIN/s: Ubiquitin-conjugating enzyme/RWD-like (InterPro:IPR016135), Ubiquitin-conjugating enzyme, E2 (InterPro:IPR000608); BEST Arabidopsis thaliana protein match is: ubiquitin carrier protein 7 (TAIR:AT5G59300.1).
AT1G54210	17.6704	10.3073	19.7878	9.91975	5.08652	15.1958	2.98748	17.2234	18.3365	1.06463	AUTOPHAGY 12 A (ATG12A)	AUTOPHAGY 12 A (ATG12A); INVOLVED IN: autophagy, protein ubiquitination involved in ubiquitin-dependent protein catabolic process; LOCATED IN: cytoplasm; EXPRESSED IN: 20 plant structures; EXPRESSED DURING: 12 growth stages; CONTAINS InterPro DOMAIN/s: Autophagy-related protein 12 (InterPro:IPR007242); BEST Arabidopsis thaliana protein match is: Ubiquitin-like superfamily protein (TAIR:AT3G13970.…
AT3G52180	64.0902	75.5553	70.2148	81.0609	22.7376	38.7892	1.70595	26.9932	37.015	1.37127	STARCH-EXCESS 4 (SEX4)	Encodes a plant-specific glucan phosphatase that contains a noncatalytic carbohydrate-binding module as well as a dual specificity protein phosphatase domain. SEX4 can dephosphorylate C6- and C3-glucosyl residues on native starch grains and related maltodextrin compounds in vitro. This protein interacts with the plant SnRK AKIN11, binds starch, and is localized in the chloroplast. sex4 mutants ha…
AT3G20230	112.007	76.4459	118.309	84.1367	47.5469	93.584	1.96825	75.6005	97.3041	1.28708	0	Ribosomal L18p/L5e family protein; FUNCTIONS IN: structural constituent of ribosome; INVOLVED IN: translation; LOCATED IN: ribosome, intracellular, chloroplast; EXPRESSED IN: 22 plant structures; EXPRESSED DURING: 13 growth stages; CONTAINS InterPro DOMAIN/s: Ribosomal protein L18/L5 (InterPro:IPR005484); BEST Arabidopsis thaliana protein match is: Ribosomal L18p/L5e family protein (TAIR:AT1G0884…
AT4G33470	24.7682	16.3804	24.2554	16.3386	4.19452	8.50568	2.02781	6.98361	8.01013	1.14699	HISTONE DEACETYLASE 14 (hda14)	Encodes HDA14, a member of the histone deacetylase family proteins that can deacetylate a-tubulin, associates with a/b-tubulin and is retained on GTP/taxol-stabilized microtubules, at least in part, by direct association with the PP2A-A2 subunit. The association of a histone deacetylase with PP2A suggests a direct link between protein phosphorylation and acetylation.
AT1G47580	22.8961	12.6695	24.6358	15.0097	6.20784	11.8814	1.91393	10.5287	13.1775	1.25158	0	Pentatricopeptide repeat (PPR) superfamily protein; BEST Arabidopsis thaliana protein match is: Tetratricopeptide repeat (TPR)-like superfamily protein (TAIR:AT2G15690.1); Has 7703 Blast hits to 7698 proteins in 1705 species: Archae - 17; Bacteria - 3148; Metazoa - 102; Fungi - 130; Plants - 2368; Viruses - 0; Other Eukaryotes - 1938 (source: NCBI BLink).
AT4G26310	19.2437	15.161	20.1772	13.271	8.68803	14.8195	1.70573	10.4309	14.196	1.36096	0	elongation factor P (EF-P) family protein; FUNCTIONS IN: translation elongation factor activity; INVOLVED IN: translational elongation; EXPRESSED IN: 22 plant structures; EXPRESSED DURING: 13 growth stages; CONTAINS InterPro DOMAIN/s: Translation protein SH3-like (InterPro:IPR008991), Nucleic acid-binding, OB-fold (InterPro:IPR012340), Nucleic acid-binding, OB-fold-like (InterPro:IPR016027), Tran…
AT3G27925	69.9937	61.5497	73.21	63.6985	21.9328	35.7367	1.62937	28.9508	33.5312	1.15821	DEGP PROTEASE 1 (DEGP1)	Encodes a DegP protease; nuclear gene encoding chloroplast-targeted protease that can degrade two lumenal proteins, plastocyanin and OE33, suggesting a role as a general-purpose protease in the thylakoid lumen. Involved in the degradation of D1 protein of PS II, hence participating in the repair of PS II damages caused by photoinhibition.
AT3G04600	34.9238	34.1835	36.0668	39.4302	15.8396	27.9885	1.76699	22.3216	29.7118	1.33108	0	Nucleotidylyl transferase superfamily protein; FUNCTIONS IN: tryptophan-tRNA ligase activity, nucleotide binding, aminoacyl-tRNA ligase activity, ATP binding; INVOLVED IN: tRNA aminoacylation for protein translation, tryptophanyl-tRNA aminoacylation; LOCATED IN: cytosol; EXPRESSED IN: 24 plant structures; EXPRESSED DURING: 14 growth stages; CONTAINS InterPro DOMAIN/s: Aminoacyl-tRNA synthetase, c…
AT3G08010	63.1868	79.7867	59.9802	76.7362	52.8157	90.0228	1.70447	62.7579	88.9415	1.41722	(ATAB2)	Encodes a chloroplast-localized protein ATAB2. ATAB2 is involved in the biogenesis of Photosystem I and II. ATAB2 has A/U-rich RNA-binding activity and presumably functions as an activator of translation with targets at PS I and PS II.
AT5G16650	38.1904	20.189	35.7491	19.4394	12.0579	23.1738	1.92187	22.1818	29.0312	1.30878	0	Chaperone DnaJ-domain superfamily protein; FUNCTIONS IN: unfolded protein binding, heat shock protein binding; INVOLVED IN: protein folding; LOCATED IN: cellular_component unknown; EXPRESSED IN: 24 plant structures; EXPRESSED DURING: 15 growth stages; CONTAINS InterPro DOMAIN/s: Molecular chaperone, heat shock protein, Hsp40, DnaJ (InterPro:IPR015609), Heat shock protein DnaJ, N-terminal (InterPr…
AT1G20650	26.0049	29.7253	28.1577	30.4909	7.82204	16.4561	2.10382	11.2354	16.5073	1.46922	ALTERED SEED GERMINATION 5 (ASG5)	Protein kinase superfamily protein; FUNCTIONS IN: protein serine/threonine kinase activity, protein kinase activity, ATP binding; INVOLVED IN: protein amino acid phosphorylation; LOCATED IN: cellular_component unknown; EXPRESSED IN: 22 plant structures; EXPRESSED DURING: 13 growth stages; CONTAINS InterPro DOMAIN/s: Protein kinase, ATP binding site (InterPro:IPR017441), Protein kinase, catalytic …
small GTPase mediated signal transduction 4
AT4G35950	31.879	28.1689	30.3487	26.1749	17.8849	32.3103	1.80657	25.961	31.157	1.20015	RAC-LIKE 6 (RAC6)	A member of ROP GTPases gene family-like. GTP binding protein Arac6.
AT4G39890	7.5323	9.2931	6.20988	7.41494	3.49793	11.4086	3.26153	6.62239	9.5537	1.44264	RAB GTPASE HOMOLOG H1C (RABH1c)	RAB GTPase homolog H1C (RABH1c); FUNCTIONS IN: protein binding, GTP binding; INVOLVED IN: protein transport, small GTPase mediated signal transduction; LOCATED IN: endomembrane system; EXPRESSED IN: 9 plant structures; EXPRESSED DURING: 6 growth stages; CONTAINS InterPro DOMAIN/s: Ras GTPase (InterPro:IPR001806), Small GTP-binding protein (InterPro:IPR005225), Small GTPase (InterPro:IPR020851), R…
AT4G35020	22.1113	14.6835	21.234	15.7265	11.3325	21.0087	1.85383	14.2791	20.9468	1.46696	RAC-LIKE 3 (RAC3)	A member of ROP GTPase gene family; Encodes a Rho-like GTP binding protein.
AT2G17800	31.3541	29.0471	29.391	29.0501	15.9007	31.6088	1.98789	21.1201	31.362	1.48494	ARABIDOPSIS RAC-LIKE 1 (ARAC1)	A member of ROP GTPase family. Rac-like GTP-binding protein ARAC1/ATGP2. Encodes a geranylgeranylated GTP binding protein. Involved in the auxin-activated 26S proteasome-dependent Aux/IAA proteolysis pathway.
