# Supplementary material for: General Control Non-derepressible 1 (AtGCN1) Is Important for Flowering Time, Plant Growth, Seed Development, and the Transcription/Translation of Specific Genes in Arabidopsis
Source: Front Plant Sci. 2021 Mar 31;12:630311. doi: 10.3389/fpls.2021.630311 (PMC8045761; doi:10.3389/fpls.2021.630311)
Supplement: Supplementary Table 3 — Regulated genes in atgcn1-1 in normal temperature conditions. [file Data_Sheet_3.xlsx]

## Sheet: Partial classification data
Table 6 Partial Classification data of up-translated genes in atgcn1-1, compared with that in WT under control conditions.
response to oxidative stress 16
gene	gl1_CK	gl1_cold	atgcn1-1_CK	atgcn1-1_cold	gl1_CK_poly	gl1_cold_poly	atgcn1-1_CK_poly	atgcn1-1_cold_poly	name	description
AT3G46090	1.51539	2.37675	6.71794	1.46513	2.89287	2.97189	9.19298	2.67619	(ZAT7)	ZAT7; FUNCTIONS IN: sequence-specific DNA binding transcription factor activity, zinc ion binding, nucleic acid binding; INVOLVED IN: response to chitin, regulation of transcription; LOCATED IN: intracellular; CONTAINS InterPro DOMAIN/s: Zinc finger, C2H2-like (InterPro:IPR015880), Zinc finger, C2H2-type (InterPro:IPR007087); BEST Arabidopsis thaliana protein match is: C2H2-type zinc finger famil…
AT4G25100	591.792	392.848	694.785	484.581	188.673	437.595	288.045	522.184	FE SUPEROXIDE DISMUTASE 1 (FSD1)	Fe-superoxide dismutase
AT1G31170	66.6755	24.6382	77.2954	29.2505	36.5647	38.8819	58.4166	41.6485	SULFIREDOXIN (SRX)	encodes a cysteine-sulfinic acid reductase (sulfiredoxin - EC 1.8.98.2) capable of reducing overoxidized plastidic 2-Cys-Prx involved in peroxide detoxification and response to oxidative stress
AT4G03520	558.514	421.361	561.863	433.372	518.647	879.518	798.362	935.252	(ATHM2)	chloroplast localized thioredoxin, similar to prokaryotic types.
AT5G59080	46.3722	4.95939	54.6328	5.58688	26.1712	6.97582	39.428	12.8876	0	unknown protein; FUNCTIONS IN: molecular_function unknown; INVOLVED IN: response to oxidative stress; LOCATED IN: chloroplast; EXPRESSED IN: 18 plant structures; EXPRESSED DURING: 9 growth stages; BEST Arabidopsis thaliana protein match is: unknown protein (TAIR:AT3G46880.1); Has 1807 Blast hits to 1807 proteins in 277 species: Archae - 0; Bacteria - 0; Metazoa - 736; Fungi - 347; Plants - 385; V…
AT2G25080	415.654	291.646	429.808	299.683	151.514	297.673	232.452	286.211	GLUTATHIONE PEROXIDASE 1 (GPX1)	Encodes glutathione peroxidase.
AT2G19310	81.4545	23.0964	81.8145	18.6634	42.7532	33.8398	72.6767	32.4473	0	HSP20-like chaperones superfamily protein; CONTAINS InterPro DOMAIN/s: HSP20-like chaperone (InterPro:IPR008978); BEST Arabidopsis thaliana protein match is: HSP20-like chaperones superfamily protein (TAIR:AT1G07400.1); Has 749 Blast hits to 749 proteins in 86 species: Archae - 0; Bacteria - 0; Metazoa - 0; Fungi - 34; Plants - 701; Viruses - 0; Other Eukaryotes - 14 (source: NCBI BLink).
AT5G07460	62.2155	27.9462	69.11	35.4169	49.3082	52.0106	78.7873	57.5428	PEPTIDEMETHIONINE SULFOXIDE REDUCTASE 2 (PMSR2)	ubiquitous enzyme that repairs oxidatively damaged proteins. Methionine sulfoxide reductase activity. Mutant lacking reductase activity showed increased protein oxidation, nitration and glycation of specific amino acid residues during darkness.
AT2G21640	8.9504	8.46308	12.9814	20.7952	20.3873	21.4241	35.2688	45.7839	0	Encodes a protein of unknown function that is a marker for oxidative stress response.
AT1G73120	14.7801	7.9341	10.9577	9.86314	12.5668	14.1017	20.971	15.4426	0	unknown protein; FUNCTIONS IN: molecular_function unknown; INVOLVED IN: response to oxidative stress; EXPRESSED IN: root, cultured cell; Has 36 Blast hits to 36 proteins in 8 species: Archae - 0; Bacteria - 0; Metazoa - 0; Fungi - 0; Plants - 36; Viruses - 0; Other Eukaryotes - 0 (source: NCBI BLink).
AT5G56550	36.0494	2.84803	35.4726	2.45316	21.4871	3.36876	35.0286	4.15637	OXIDATIVE STRESS 3 (OXS3)	Encodes OXIDATIVE STRESS 3 (OXS3)&#65292; involved in tolerance to heavy metals and oxidative stress.
AT3G14430	34.5096	22.5255	29.3818	20.4694	15.4983	45.9387	27.181	44.7692	0	unknown protein; FUNCTIONS IN: molecular_function unknown; INVOLVED IN: response to oxidative stress; LOCATED IN: mitochondrion; EXPRESSED IN: 23 plant structures; EXPRESSED DURING: 13 growth stages; Has 16 Blast hits to 16 proteins in 7 species: Archae - 0; Bacteria - 0; Metazoa - 0; Fungi - 0; Plants - 16; Viruses - 0; Other Eukaryotes - 0 (source: NCBI BLink).
AT3G20340	12.4293	6.86725	12.6217	6.3471	5.37804	9.10643	12.5033	9.27996	0	Expression of the gene is downregulated in the presence of paraquat, an inducer of photoxidative stress.
AT1G45145	88.063	76.224	99.2082	76.2666	183.982	200.609	284.779	239.67	THIOREDOXIN H-TYPE 5 (TRX5)	encodes a cytosolic thioredoxin that reduces disulfide bridges of target proteins by the reversible formation of a disulfide bridge between two neighboring Cys residues present in the active site. Thioredoxins have been found to regulate a variety of biological reactions in prokaryotic and eukaryotic cells.
AT2G40880	132.221	404.076	132.156	425.349	72.4276	810.077	130.201	915.606	CYSTATIN A (CYSA)	Encodes a protein with cysteine proteinase inhibitor activity. Overexpression increases tolerance to abiotic stressors (i.e.salt,osmitic, cold stress).
AT4G35770	61.0843	1.97305	74.0122	0.920427	60.7116	1.24542	94.5313	1.74595	SENESCENCE 1 (SEN1)	Senescence-associated gene that is strongly induced by phosphate starvation. Transcripts are differentially regulated at the level of mRNA stability at different times of day. mRNAs are targets of the mRNA degradation pathway mediated by the downstream (DST) instability determinant.
response to salicylic acid 11
AT3G50480	32.2418	18.6455	34.2977	8.27732	21.0285	17.0359	44.5836	15.4356	HOMOLOG OF RPW8 4 (HR4)	Homolog of RPW8
AT1G71030	90.6114	35.2299	86.3094	54.9634	83.3904	58.1714	140.238	66.7589	MYB-LIKE 2 (MYBL2)	Encodes a putative myb family transcription factor. In contrast to most other myb-like proteins its myb domain consists of a single repeat. A proline-rich region potentially involved in transactivation is found in the C-terminal part of the protein. Its transcript accumulates mainly in leaves.
AT1G43160	9.02544	19.2959	10.5952	26.9053	9.07389	24.4228	14.6923	28.1683	RELATED TO AP2 6 (RAP2.6)	encodes a member of the ERF (ethylene response factor) subfamily B-4 of ERF/AP2 transcription factor family (RAP2.6). The protein contains one AP2 domain. There are 7 members in this subfamily.
AT5G24530	13.007	20.1797	15.5302	17.1115	4.85055	12.461	7.97943	11.0432	DOWNY MILDEW RESISTANT 6 (DMR6)	Encodes a putative 2OG-Fe(II) oxygenase that is defense-associated but required for susceptibility to downy mildew.
AT3G28910	20.4142	18.4648	19.7308	17.5833	7.29212	13.8452	12.2638	15.3504	MYB DOMAIN PROTEIN 30 (MYB30)	transcription factor myb homologue
AT2G05520	999.45	1110.65	1245.64	1156.65	434.578	657.441	655.128	764.783	GLYCINE-RICH PROTEIN 3 (GRP-3)	Encodes a glycine-rich protein that is expressed mainly in stems and leaves. mRNA levels are upregulated in response to ABA, salicylic acid and ethylene but downregulated in response to dessication.
AT5G62470	14.4071	8.2168	19.5585	8.21481	4.63935	4.76754	8.28651	4.80747	MYB DOMAIN PROTEIN 96 (MYB96)	Encodes a R2R3 type Myb transcription factor whose expression is strongly induced by abscisic acid. Mediates abscisic acid signaling during drought stress response.
AT5G67300	55.8449	66.8575	81.5758	60.211	24.4461	43.2085	47.7875	42.0834	MYB DOMAIN PROTEIN R1 (MYBR1)	Member of the R2R3 factor MYB gene family involved in mediating plant responses to a variety of abiotic stimiuli.
AT1G73260	39.1707	19.4674	42.4957	16.1778	13.2006	7.30449	25.1842	14.082	KUNITZ TRYPSIN INHIBITOR 1 (KTI1)	Encodes a trypsin inhibitor involved in modulating programmed cell death in plant-pathogen interactions.
AT1G22640	30.983	9.95576	39.3556	11.102	9.67247	4.40642	15.5464	5.9392	MYB DOMAIN PROTEIN 3 (MYB3)	MYB-type transcription factor (MYB3) that represses phenylpropanoid biosynthesis gene expression
AT5G37260	20.2381	149.187	24.5495	145.711	6.55609	70.4411	11.4587	72.0051	REVEILLE 2 (RVE2)	Encodes a MYB family transcription factor Circadian 1 (CIR1). Involved in circadian regulation in Arabidopsis.
response to abscisic acid 17
AT3G05880	863.958	2330.43	998.164	2161.09	1073.77	7376.46	1825.18	7089.7	RARE-COLD-INDUCIBLE 2A (RCI2A)	Induced by low temperatures, dehydration and salt stress and ABA. Encodes a small (54 amino acids), highly hydrophobic protein that bears two potential transmembrane domains.
AT3G05890	223.735	354.573	251.3	263.426	315.292	1035.68	473.737	1007.84	RARE-COLD-INDUCIBLE 2B (RCI2B)	RARE-COLD-INDUCIBLE 2B (RCI2B); CONTAINS InterPro DOMAIN/s: Uncharacterised protein family UPF0057 (InterPro:IPR000612); BEST Arabidopsis thaliana protein match is: Low temperature and salt responsive protein family (TAIR:AT3G05880.1); Has 1391 Blast hits to 1391 proteins in 471 species: Archae - 0; Bacteria - 653; Metazoa - 37; Fungi - 280; Plants - 382; Viruses - 0; Other Eukaryotes - 39 (sourc…
AT1G29395	161.356	677.926	204.677	749.24	78.8269	903.587	137.128	911.65	COLD REGULATED 314 INNER MEMBRANE 1 (COR413IM1)	Integral membrane protein in the inner envelope of chloroplasts. Provide freezing tolerance. Expression is induced by short-term cold-treatment, water deprivation, and abscisic acid treatment.
AT5G62470	14.4071	8.2168	19.5585	8.21481	4.63935	4.76754	8.28651	4.80747	MYB DOMAIN PROTEIN 96 (MYB96)	Encodes a R2R3 type Myb transcription factor whose expression is strongly induced by abscisic acid. Mediates abscisic acid signaling during drought stress response.
AT5G15970	1293.72	9451.25	1665.22	7411.15	1831.46	21357.4	3277.76	20403	(KIN2)	Encodes a gene that can be induced by cold and abscisic acid and may be involved in cold acclimation and salt tolerance.
AT5G67300	55.8449	66.8575	81.5758	60.211	24.4461	43.2085	47.7875	42.0834	MYB DOMAIN PROTEIN R1 (MYBR1)	Member of the R2R3 factor MYB gene family involved in mediating plant responses to a variety of abiotic stimiuli.
AT1G71030	90.6114	35.2299	86.3094	54.9634	83.3904	58.1714	140.238	66.7589	MYB-LIKE 2 (MYBL2)	Encodes a putative myb family transcription factor. In contrast to most other myb-like proteins its myb domain consists of a single repeat. A proline-rich region potentially involved in transactivation is found in the C-terminal part of the protein. Its transcript accumulates mainly in leaves.
AT1G43160	9.02544	19.2959	10.5952	26.9053	9.07389	24.4228	14.6923	28.1683	RELATED TO AP2 6 (RAP2.6)	encodes a member of the ERF (ethylene response factor) subfamily B-4 of ERF/AP2 transcription factor family (RAP2.6). The protein contains one AP2 domain. There are 7 members in this subfamily.
AT2G23430	17.9502	30.9793	23.6031	41.076	9.1817	14.3262	17.0183	14.874	(ICK1)	Encodes a cyclin-dependent kinase inhibitor protein that functions as a negative regulator of cell division and promoter of endoreduplication. A member of seven KRP genes found in Arabidopsis thaliana. Differential expression patterns for distinct KRPs were revealed by in situ hybridization. Both SKP2b and RKP appear to be involved in the degradation of KRP1.
AT3G63210	42.4184	12.9948	55.2229	12.6567	14.1067	9.97575	23.7483	10.0672	(MARD1)	encodes a novel zinc-finger protein with a proline-rich N-terminus, identical to senescence-associated protein SAG102
AT1G74520	58.565	84.6591	58.0133	87.3489	11.9562	42.006	18.8086	46.9246	HVA22 HOMOLOGUE A (HVA22A)	Part of the AtHVA22a family. Protein expression is ABA- and stress-inducible.
AT2G05520	999.45	1110.65	1245.64	1156.65	434.578	657.441	655.128	764.783	GLYCINE-RICH PROTEIN 3 (GRP-3)	Encodes a glycine-rich protein that is expressed mainly in stems and leaves. mRNA levels are upregulated in response to ABA, salicylic acid and ethylene but downregulated in response to dessication.
AT2G42530	417.643	2783.82	597.179	2630.63	346.44	4676.75	793.665	4564.97	COLD REGULATED 15B (COR15B)	cold regulated 15b (COR15B); INVOLVED IN: response to cold, defense response to fungus; LOCATED IN: chloroplast, chloroplast stroma, chloroplast envelope; EXPRESSED IN: 21 plant structures; EXPRESSED DURING: 13 growth stages; BEST Arabidopsis thaliana protein match is: cold-regulated 15a (TAIR:AT2G42540.2); Has 194 Blast hits to 148 proteins in 43 species: Archae - 0; Bacteria - 18; Metazoa - 5; …
AT5G37770	157.878	65.2382	231.211	49.5116	90.6954	66.0589	165.414	63.3463	TOUCH 2 (TCH2)	Encodes a protein with 40% similarity to calmodulin. Binds Ca(2+) and, as a consequence, undergoes conformational changes. CML24 expression occurs in all major organs, and transcript levels are increased from 2- to 15-fold in plants subjected to touch, darkness, heat, cold, hydrogen peroxide, abscisic acid (ABA), and indole-3-acetic acid. However, CML24 protein accumulation changes were not detec…
AT5G13180	89.4495	123.805	93.177	159.921	55.5028	137.93	97.9751	151.861	NAC DOMAIN CONTAINING PROTEIN 83 (NAC083)	Encodes a NAC domain transcription factor that interacts with VND7 and negatively regulates xylem vessel formation.
AT1G22640	30.983	9.95576	39.3556	11.102	9.67247	4.40642	15.5464	5.9392	MYB DOMAIN PROTEIN 3 (MYB3)	MYB-type transcription factor (MYB3) that represses phenylpropanoid biosynthesis gene expression
AT5G37260	20.2381	149.187	24.5495	145.711	6.55609	70.4411	11.4587	72.0051	REVEILLE 2 (RVE2)	Encodes a MYB family transcription factor Circadian 1 (CIR1). Involved in circadian regulation in Arabidopsis.
response to cold 13
AT3G05880	863.958	2330.43	998.164	2161.09	1073.77	7376.46	1825.18	7089.7	RARE-COLD-INDUCIBLE 2A (RCI2A)	Induced by low temperatures, dehydration and salt stress and ABA. Encodes a small (54 amino acids), highly hydrophobic protein that bears two potential transmembrane domains.
AT3G05890	223.735	354.573	251.3	263.426	315.292	1035.68	473.737	1007.84	RARE-COLD-INDUCIBLE 2B (RCI2B)	RARE-COLD-INDUCIBLE 2B (RCI2B); CONTAINS InterPro DOMAIN/s: Uncharacterised protein family UPF0057 (InterPro:IPR000612); BEST Arabidopsis thaliana protein match is: Low temperature and salt responsive protein family (TAIR:AT3G05880.1); Has 1391 Blast hits to 1391 proteins in 471 species: Archae - 0; Bacteria - 653; Metazoa - 37; Fungi - 280; Plants - 382; Viruses - 0; Other Eukaryotes - 39 (sourc…
AT2G01918	16.0875	3.96848	19.0781	6.92135	7.75401	6.36595	14.1323	9.5151	PSBQ-LIKE 3 (PQL3)	Encode a protein homologous to each PQL protein. Mutational analysis indicates that PQL3 is also required for NDH activity.
AT5G15970	1293.72	9451.25	1665.22	7411.15	1831.46	21357.4	3277.76	20403	(KIN2)	Encodes a gene that can be induced by cold and abscisic acid and may be involved in cold acclimation and salt tolerance.
AT1G22190	43.8878	18.6565	58.2705	14.5309	7.83307	6.33504	15.1793	6.59193	0	The gene encodes a putative transcription factor belongings to the abiotic stress-associated DREB A-6 clade.
AT4G04330	142.016	165.318	141.527	164.43	113.987	259.419	185.239	253.057	HOMOLOGUE OF CYANOBACTERIAL RBCX 1 (RbcX1)	Encodes a chloroplast thylakoid localized RbcX protein that acts as a chaperone in the folding of Rubisco.
AT5G57560	305.297	54.8296	359.906	73.1321	20.4471	11.0535	63.7259	14.1835	TOUCH 4 (TCH4)	Encodes a cell wall-modifying enzyme, rapidly upregulated in response to environmental stimuli
AT1G43160	9.02544	19.2959	10.5952	26.9053	9.07389	24.4228	14.6923	28.1683	RELATED TO AP2 6 (RAP2.6)	encodes a member of the ERF (ethylene response factor) subfamily B-4 of ERF/AP2 transcription factor family (RAP2.6). The protein contains one AP2 domain. There are 7 members in this subfamily.
AT1G74520	58.565	84.6591	58.0133	87.3489	11.9562	42.006	18.8086	46.9246	HVA22 HOMOLOGUE A (HVA22A)	Part of the AtHVA22a family. Protein expression is ABA- and stress-inducible.
AT2G42530	417.643	2783.82	597.179	2630.63	346.44	4676.75	793.665	4564.97	COLD REGULATED 15B (COR15B)	cold regulated 15b (COR15B); INVOLVED IN: response to cold, defense response to fungus; LOCATED IN: chloroplast, chloroplast stroma, chloroplast envelope; EXPRESSED IN: 21 plant structures; EXPRESSED DURING: 13 growth stages; BEST Arabidopsis thaliana protein match is: cold-regulated 15a (TAIR:AT2G42540.2); Has 194 Blast hits to 148 proteins in 43 species: Archae - 0; Bacteria - 18; Metazoa - 5; …
AT2G40880	132.221	404.076	132.156	425.349	72.4276	810.077	130.201	915.606	CYSTATIN A (CYSA)	Encodes a protein with cysteine proteinase inhibitor activity. Overexpression increases tolerance to abiotic stressors (i.e.salt,osmitic, cold stress).
AT5G37770	157.878	65.2382	231.211	49.5116	90.6954	66.0589	165.414	63.3463	TOUCH 2 (TCH2)	Encodes a protein with 40% similarity to calmodulin. Binds Ca(2+) and, as a consequence, undergoes conformational changes. CML24 expression occurs in all major organs, and transcript levels are increased from 2- to 15-fold in plants subjected to touch, darkness, heat, cold, hydrogen peroxide, abscisic acid (ABA), and indole-3-acetic acid. However, CML24 protein accumulation changes were not detec…
AT5G42900	52.0088	128.474	54.792	128.463	12.9394	93.518	21.1105	90.3442	COLD REGULATED GENE 27 (COR27)	cold regulated gene 27 (COR27); BEST Arabidopsis thaliana protein match is: unknown protein (TAIR:AT4G33980.1); Has 74 Blast hits to 74 proteins in 12 species: Archae - 0; Bacteria - 0; Metazoa - 0; Fungi - 0; Plants - 74; Viruses - 0; Other Eukaryotes - 0 (source: NCBI BLink).
Table 7 Partial Classification data of up-regulated genes at transcriptional levels in atgcn1-1, compared with that in WT under control conditions.
response to water deprivation 29
AT3G05640	19.8462	4.30709	31.5544	6.4418	6.07382	2.9048	8.01283	2.92936	0	Protein phosphatase 2C family protein; FUNCTIONS IN: protein serine/threonine phosphatase activity, catalytic activity; INVOLVED IN: response to water deprivation; LOCATED IN: cellular_component unknown; EXPRESSED IN: 22 plant structures; EXPRESSED DURING: 13 growth stages; CONTAINS InterPro DOMAIN/s: Protein phosphatase 2C-related (InterPro:IPR001932), Protein phosphatase 2C (InterPro:IPR015655)…
AT2G39800	62.9143	80.3438	111.296	88.5991	21.6459	21.9414	23.4736	24.4275	DELTA1-PYRROLINE-5-CARBOXYLATE SYNTHASE 1 (P5CS1)	encodes a delta1-pyrroline-5-carboxylate synthase that catalyzes the rate-limiting enzyme in the biosynthesis of proline. Gene is expressed in reproductive organs and tissues under non-stress conditions but in the whole plant under water-limiting condition. Expression is also induced by abscisic acid and salt stress in a light-dependent manner. encodes a delta1-pyrroline-5-carboxylate synthase th…
AT5G45340	6.40943	5.05591	32.052	9.6088	1.1263	0.604957	3.02764	0.992506	CYTOCHROME P450, FAMILY 707, SUBFAMILY A, POLYPEPTIDE 3 (CYP707A3)	Encodes a protein with ABA 8'-hydroxylase activity; involved in ABA catabolism. Mutant analyses show that disruption in the gene results in more drought tolerance whereas overexpression results in increased transpiration rate and reduced drought tolerance. Gene involved in postgermination growth. Plant P450 CYP707A3, ABA 8'-hydroxylase, binds enantioselectively (+)-ABA but not (-)-ABA, whereas th…
AT5G66400	34.7114	19.5943	87.2173	16.232	70.7031	12.0618	88.616	10.9568	RESPONSIVE TO ABA 18 (RAB18)	Belongs to the dehydrin protein family, which contains highly conserved stretches of 7-17 residues that are repetitively scattered in their sequences, the K-, S-, Y- and lysine rich segments. ABA- and drought-induced glycine-rice dehydrin protein. The ABA-induced expression of RAB18 was reduced following ACC application, indicating that ethylene inhibits the ABA signaling pathway. RAB18 is also e…
AT4G25480	8.94611	14.5682	17.5756	14.9605	4.72278	18.269	15.5028	16.8751	DEHYDRATION RESPONSE ELEMENT B1A (DREB1A)	encodes a member of the DREB subfamily A-1 of ERF/AP2 transcription factor family (CBF3). The protein contains one AP2 domain. There are six members in this subfamily, including CBF1, CBF2, and CBF3. This gene is involved in response to low temperature and abscisic acid.
AT2G38470	36.9247	35.258	95.4161	33.6998	17.5661	11.5492	31.7469	11.1251	WRKY DNA-BINDING PROTEIN 33 (WRKY33)	Member of the plant WRKY transcription factor family. Regulates the antagonistic relationship between defense pathways mediating responses to P. syringae and necrotrophic fungal pathogens. Located in nucleus. Involved in response to various abiotic stresses - especially salt stress.
AT1G52400	49.6112	38.8794	84.8374	37.3076	4.00933	1.78888	5.26858	3.02633	BETA GLUCOSIDASE 18 (BGLU18)	encodes a member of glycosyl hydrolase family 1, located in inducible ER bodies which were formed after wounding, required in inducible ER body formation
AT5G59320	24.6846	18.6924	47.4176	20.052	44.3144	33.6745	35.0597	45.5365	LIPID TRANSFER PROTEIN 3 (LTP3)	Predicted to encode a PR (pathogenesis-related) protein. Belongs to the lipid transfer protein (PR-14) family with the following members: At2g38540/LTP1, At2g38530/LTP2, At5g59320/LTP3, At5g59310/LTP4, At3g51600/LTP5, At3g08770/LTP6, At2g15050/LTP7, At2g18370/LTP8, At2g15325/LTP9, At5g01870/LTP10, At4g33355/LTP11, At3g51590/LTP12, At5g44265/LTP13, At5g62065/LTP14, At4g08530/LTP15.
AT2G18050	5.82327	1.70247	9.5114	2.73594	4.8685	0.899619	6.60925	1.87158	HISTONE H1-3 (HIS1-3)	encodes a structurally divergent linker histone whose gene expression is induced by dehydration and ABA.
AT3G46620	46.7768	21.4191	72.8399	15.8683	14.6466	10.2665	37.5619	9.80512	RING AND DOMAIN OF UNKNOWN FUNCTION 1117 1 (RDUF1)	Encodes an ABA- and drought-induced RING-DUF1117 gene whose mutation results in hyposensitive phenotypes toward ABA in terms of germination rate and stomatal closure and markedly reduced tolerance to drought stress relative to wild-type plants.
AT3G15500	7.48274	1.57863	11.3416	2.10307	2.21569	0.466462	3.78229	0.756793	NAC DOMAIN CONTAINING PROTEIN 3 (NAC3)	Encodes an ATAF-like NAC-domain transcription factor that doesn't contain C-terminal sequences shared by CUC1, CUC2 and NAM. Note: this protein (AtNAC3) is not to be confused with the protein encoded by locus AT3G29035, which, on occasion, has also been referred to as AtNAC3.
AT4G27410	15.8452	29.9351	24.3304	32.4745	5.59829	10.3497	6.51709	10.0647	RESPONSIVE TO DESICCATION 26 (RD26)	Encodes a NAC transcription factor induced in response to dessication. It is localized to the nucleus and acts as a transcriptional activator in ABA-mediated dehydration response.
AT5G52300	3.18237	24.8799	13.659	34.553	4.96198	6.70432	9.23255	7.32229	LOW-TEMPERATURE-INDUCED 65 (LTI65)	encodes a protein that is induced in expression in response to water deprivation such as cold, high-salt, and dessication. The response appears to be via abscisic acid. The promoter region contains two ABA-responsive elements (ABREs) that are required for the dehydration-responsive expression of rd29B as cis-acting elements. Protein is a member of a gene family with other members found plants, an…
AT2G35930	9.58356	7.18941	14.7177	7.26638	7.49292	3.92963	6.06537	3.65444	PLANT U-BOX 23 (PUB23)	Encodes a cytoplasmically localized U-box domain containing E3 ubiquitin ligase that is involved in the response to water stress and acts as a negative regulator of PAMP-triggered immunity.
AT3G02480	4.71718	10.1561	31.7876	17.4674	31.453	18.7096	46.7712	29.6452	0	Late embryogenesis abundant protein (LEA) family protein; BEST Arabidopsis thaliana protein match is: Late embryogenesis abundant protein (LEA) family protein (TAIR:AT5G38760.1); Has 213 Blast hits to 189 proteins in 38 species: Archae - 0; Bacteria - 0; Metazoa - 9; Fungi - 12; Plants - 190; Viruses - 0; Other Eukaryotes - 2 (source: NCBI BLink).
AT3G19580	7.33259	6.97129	19.1651	9.95889	7.118	7.85759	15.458	9.84821	ZINC-FINGER PROTEIN 2 (ZF2)	Encodes zinc finger protein. mRNA levels are upregulated in response to ABA, high salt, and mild dessication. The protein is localized to the nucleus and acts as a transcriptional repressor.
AT5G15960	32.2794	1518.85	71.2832	1306.44	38.3994	3731.74	153.141	4687.02	(KIN1)	cold and ABA inducible protein kin1, possibly functions as an anti-freeze protein. Transcript level of this gene is induced by cold, ABA, dehydration and osmoticum (mannitol). However, protein activity of GUS fused to the promoter of this gene is inhibited by cold treatment, suggesting an inhibition of the protein by increased transcript level.
AT4G25490	5.26487	1.19397	16.2907	1.54659	3.59893	1.39668	10.4376	1.64245	C-REPEAT/DRE BINDING FACTOR 1 (CBF1)	Transcriptional activator that binds to the DRE/CRT regulatory element and induces COR (cold-regulated) gene expression increasing plant freezing tolerance. It encodes a member of the DREB subfamily A-1 of ERF/AP2 transcription factor family (CBF1). The protein contains one AP2 domain. There are six members in this subfamily, including CBF1, CBF2, and CBF3. This gene is involved in response to lo…
AT1G56600	6.9155	7.00929	11.5746	4.40042	2.64616	3.20551	2.68916	2.70376	GALACTINOL SYNTHASE 2 (GolS2)	GolS2 is a galactinol synthase that catalyzes the formation of galactinol from UDP-galactose and myo-inositol. GolS2 transcript levels rise in response to methyl viologen, an oxidative damage-inducing agent. Plants over-expressing GolS2 have increased tolerance to salt, chilling, and high-light stress.
AT4G39950	29.4371	10.2874	47.3676	5.10124	3.53449	0.614745	3.60683	0.531294	CYTOCHROME P450, FAMILY 79, SUBFAMILY B, POLYPEPTIDE 2 (CYP79B2)	Belongs to cytochrome P450 and is involved in tryptophan metabolism. Converts Trp to indo-3-acetaldoxime (IAOx), a precursor to IAA and indole glucosinolates.
AT1G27730	45.7469	31.7976	114.018	30.5462	16.4274	31.6057	85.8847	39.0048	SALT TOLERANCE ZINC FINGER (STZ)	Related to Cys2/His2-type zinc-finger proteins found in higher plants. Compensated for a subset of calcineurin deficiency in yeast. Salt tolerance produced by ZAT10 appeared to be partially dependent on ENA1/PMR2, a P-type ATPase required for Li+ and Na+ efflux in yeast. The protein is localized to the nucleus, acts as a transcriptional repressor and is responsive to chitin oligomers. Also involv…
AT5G59310	12.1196	25.523	50.6694	52.7506	24.0436	27.3444	26.1056	62.389	LIPID TRANSFER PROTEIN 4 (LTP4)	Encodes a member of the lipid transfer protein family. Proteins of this family are generally small (~9 kD), basic, expressed abundantly and contain eight Cys residues. The proteins can bind fatty acids and acylCoA esters and can transfer several different phospholipids. They are localized to the cell wall. The mRNA is present in flowers and siliques, and is strongly up-regulated by abscisic acid.…
AT3G14440	5.41639	8.07177	16.0223	6.17565	2.05396	2.71142	4.50976	2.68339	NINE-CIS-EPOXYCAROTENOID DIOXYGENASE 3 (NCED3)	Encodes 9-<i>cis</i>-epoxycarotenoid dioxygenase, a key enzyme in the biosynthesis of abscisic acid. Regulated in response to drought and salinity. Expressed in roots, flowers and seeds. Localized to the chloroplast stroma and thylakoid membrane.
AT5G05410	8.88408	10.9401	14.894	10.9076	5.98951	3.00041	10.4405	3.3541	DRE-BINDING PROTEIN 2A (DREB2A)	Encodes a transcription factor that specifically binds to DRE/CRT cis elements (responsive to drought and low-temperature stress). Belongs to the DREB subfamily A-2 of ERF/AP2 transcription factor family (DREB2A). There are eight members in this subfamily including DREB2B. The protein contains one AP2 domain. Overexpression of transcriptional activation domain of DREB2A resulted in significant dr…
AT3G45140	122.436	72.3153	206.365	98.8884	53.5422	27.0787	107.952	33.3492	LIPOXYGENASE 2 (LOX2)	Chloroplast lipoxygenase required for wound-induced jasmonic acid accumulation in Arabidopsis.Mutants are resistant to Staphylococcus aureus and accumulate salicylic acid upon infection.
AT2G41010	12.2848	13.7504	19.9024	16.4635	6.62851	15.5576	12.4162	17.0578	CALMODULIN (CAM)-BINDING PROTEIN OF 25 KDA (CAMBP25)	Encodes a novel calmodulin binding protein whose gene expression is induced by dehydration and ionic (salt) and non-ionic (mannitol) osmotic stress. Lines over-expressing this gene are more sensitive and anti-sense lines are more tolerant to osmotic stress, suggesting this gene may be a negative regulator of response to osmotic stress.
AT2G46680	14.0928	31.4446	24.6957	21.2385	7.99107	20.2253	11.7186	17.5656	HOMEOBOX 7 (HB-7)	encodes a putative transcription factor that contains a homeodomain closely linked to a leucine zipper motif. Transcript is detected in all tissues examined. Is transcriptionally regulated in an ABA-dependent manner and may act in a signal transduction pathway which mediates a drought response.
AT5G59550	23.5085	14.2384	37.45	14.4253	9.31175	6.74856	10.1662	7.38686	RING AND DOMAIN OF UNKNOWN FUNCTION 1117 2 (RDUF2)	Encodes an ABA- and drought-induced RING-DUF1117 gene whose mutation results in hyposensitive phenotypes toward ABA in terms of germination rate and stomatal closure and markedly reduced tolerance to drought stress relative to wild-type plants.
AT2G42540	445.74	9724.48	768.308	9132.78	254.3	15674	703.088	14885.2	COLD-REGULATED 15A (COR15A)	A cold-regulated gene whose product is targeted to the chloroplast. Cor15am protects stromal proteins from aggregation under various stress conditions. Constitutive expression increases freezing tolerance in protoplasts in vitro and chloroplasts in vivo. NMR and x-ray diffraction studies suggest that COR15a alters the intrinsic curvature of the inner membrane of chloroplast envelope. Late Embryog…
response to cold 19
AT4G02330	8.09765	20.19	14.2097	16.9109	0.69804	1.3278	2.0474	1.7111	(ATPMEPCRB)	Encodes a pectin methylesterase that is sensitive to chilling stress and brassinosteroid regulation.
AT3G25770	202.307	173.832	342.617	233.349	120.73	180.208	247.388	214.186	ALLENE OXIDE CYCLASE 2 (AOC2)	Encodes allene oxide cyclase. One of four genes in Arabidopsis that encode this enzyme, which catalyzes an essential step in jasmonic acid biosynthesis. Gene expression is induced during senescence, a process that involves jasmonic acid signalling pathway. Note: Nomenclature for Arabidopsis allene oxide cyclase 2 (AOC2, AT3G25770) gene is based on Stenzel et al. 2003 Plant Molecular Biology 51:89…
AT5G52300	3.18237	24.8799	13.659	34.553	4.96198	6.70432	9.23255	7.32229	LOW-TEMPERATURE-INDUCED 65 (LTI65)	encodes a protein that is induced in expression in response to water deprivation such as cold, high-salt, and dessication. The response appears to be via abscisic acid. The promoter region contains two ABA-responsive elements (ABREs) that are required for the dehydration-responsive expression of rd29B as cis-acting elements. Protein is a member of a gene family with other members found plants, an…
AT4G25490	5.26487	1.19397	16.2907	1.54659	3.59893	1.39668	10.4376	1.64245	C-REPEAT/DRE BINDING FACTOR 1 (CBF1)	Transcriptional activator that binds to the DRE/CRT regulatory element and induces COR (cold-regulated) gene expression increasing plant freezing tolerance. It encodes a member of the DREB subfamily A-1 of ERF/AP2 transcription factor family (CBF1). The protein contains one AP2 domain. There are six members in this subfamily, including CBF1, CBF2, and CBF3. This gene is involved in response to lo…
AT2G33380	6.75877	7.59045	15.4449	17.6995	1.45564	3.27257	5.04175	7.6945	RESPONSIVE TO DESSICATION 20 (RD20)	Encodes a calcium binding protein whose mRNA is induced upon treatment with NaCl, ABA and in response to dessication. mRNA expression under drought conditions is apparent particularly in leaves and flowers. Isoform of caleosin with a role as a peroxygenase involved in oxylipin metabolism during biotic and abiotic stress.
AT5G15960	32.2794	1518.85	71.2832	1306.44	38.3994	3731.74	153.141	4687.02	(KIN1)	cold and ABA inducible protein kin1, possibly functions as an anti-freeze protein. Transcript level of this gene is induced by cold, ABA, dehydration and osmoticum (mannitol). However, protein activity of GUS fused to the promoter of this gene is inhibited by cold treatment, suggesting an inhibition of the protein by increased transcript level.
AT4G25480	8.94611	14.5682	17.5756	14.9605	4.72278	18.269	15.5028	16.8751	DEHYDRATION RESPONSE ELEMENT B1A (DREB1A)	encodes a member of the DREB subfamily A-1 of ERF/AP2 transcription factor family (CBF3). The protein contains one AP2 domain. There are six members in this subfamily, including CBF1, CBF2, and CBF3. This gene is involved in response to low temperature and abscisic acid.
AT2G38470	36.9247	35.258	95.4161	33.6998	17.5661	11.5492	31.7469	11.1251	WRKY DNA-BINDING PROTEIN 33 (WRKY33)	Member of the plant WRKY transcription factor family. Regulates the antagonistic relationship between defense pathways mediating responses to P. syringae and necrotrophic fungal pathogens. Located in nucleus. Involved in response to various abiotic stresses - especially salt stress.
AT4G25470	17.2693	39.9738	37.573	30.3019	2.95459	27.4091	12.5823	24.7788	C-REPEAT/DRE BINDING FACTOR 2 (CBF2)	Encodes a member of the DREB subfamily A-1 of ERF/AP2 transcription factor family (CBF2). The protein contains one AP2 domain. There are six members in this subfamily, including CBF1, CBF2, and CBF3. This gene is involved in response to low temperature, abscisic acid, and circadian rhythm. Overexpressing this gene leads to increased freeze tolerance and induces the expression level of 85 cold-ind…
AT1G56600	6.9155	7.00929	11.5746	4.40042	2.64616	3.20551	2.68916	2.70376	GALACTINOL SYNTHASE 2 (GolS2)	GolS2 is a galactinol synthase that catalyzes the formation of galactinol from UDP-galactose and myo-inositol. GolS2 transcript levels rise in response to methyl viologen, an oxidative damage-inducing agent. Plants over-expressing GolS2 have increased tolerance to salt, chilling, and high-light stress.
AT5G47230	20.476	19.4955	59.8392	20.0949	12.6964	16.5427	35.0998	17.1167	ETHYLENE RESPONSIVE ELEMENT BINDING FACTOR 5 (ERF5)	encodes a member of the ERF (ethylene response factor) subfamily B-3 of ERF/AP2 transcription factor family (ATERF-5). The protein contains one AP2 domain. There are 18 members in this subfamily including ATERF-1, ATERF-2, AND ATERF-5.
AT2G30250	12.2023	22.1838	19.1525	26.0008	6.34973	8.35195	11.3704	8.86526	WRKY DNA-BINDING PROTEIN 25 (WRKY25)	member of WRKY Transcription Factor; Group I. Located in nucleus. Involved in response to various abiotic stresses - especially salt stress.
AT1G27730	45.7469	31.7976	114.018	30.5462	16.4274	31.6057	85.8847	39.0048	SALT TOLERANCE ZINC FINGER (STZ)	Related to Cys2/His2-type zinc-finger proteins found in higher plants. Compensated for a subset of calcineurin deficiency in yeast. Salt tolerance produced by ZAT10 appeared to be partially dependent on ENA1/PMR2, a P-type ATPase required for Li+ and Na+ efflux in yeast. The protein is localized to the nucleus, acts as a transcriptional repressor and is responsive to chitin oligomers. Also involv…
AT3G14210	199.003	212.996	364.242	526.97	20.6262	15.2688	33.3911	33.8463	EPITHIOSPECIFIER MODIFIER 1 (ESM1)	A semidominant QTL which has an epistatic effect on the Epithiospecifier gene. Represses nitrile formation and favors isothiocyanate production during glucosinolate hydrolysis. The functional allele deters the insect herbivory T. ni.
AT3G45640	90.7668	76.2019	135.986	79.2469	41.8867	51.4009	66.4515	53.9842	MITOGEN-ACTIVATED PROTEIN KINASE 3 (MPK3)	Encodes a mitogen-activated kinase whose mRNA levels increase in response to touch, cold, salinity stress and chitin oligomers.Also functions in ovule development. Heterozygous MPK3 mutants in a homozygous MPK6 background are female sterile due to defects in integument development. MPK3 can be dephosphorylated by MKP2 in vitro.
AT5G59820	11.8339	29.4399	36.8139	37.046	6.52372	29.7795	22.1511	30.1014	RESPONSIVE TO HIGH LIGHT 41 (RHL41)	Encodes a zinc finger protein involved in high light and cold acclimation. Overexpression of this putative transcription factor increases the expression level of 9 cold-responsive genes and represses the expression level of 15 cold-responsive genes, including CBF genes. Also, lines overexpressing this gene exhibits a small but reproducible increase in freeze tolerance. Because of the repression o…
AT2G40140	31.5451	52.878	69.3507	47.5898	13.3615	22.8995	20.9888	21.694	(CZF1)	CZF1; CONTAINS InterPro DOMAIN/s: Zinc finger, CCCH-type (InterPro:IPR000571), Ankyrin repeat-containing domain (InterPro:IPR020683), Ankyrin repeat (InterPro:IPR002110); BEST Arabidopsis thaliana protein match is: salt-inducible zinc finger 1 (TAIR:AT3G55980.1); Has 1196 Blast hits to 1143 proteins in 183 species: Archae - 4; Bacteria - 47; Metazoa - 401; Fungi - 61; Plants - 441; Viruses - 2; O…
AT2G42540	445.74	9724.48	768.308	9132.78	254.3	15674	703.088	14885.2	COLD-REGULATED 15A (COR15A)	A cold-regulated gene whose product is targeted to the chloroplast. Cor15am protects stromal proteins from aggregation under various stress conditions. Constitutive expression increases freezing tolerance in protoplasts in vitro and chloroplasts in vivo. NMR and x-ray diffraction studies suggest that COR15a alters the intrinsic curvature of the inner membrane of chloroplast envelope. Late Embryog…
AT3G61190	10.7233	12.2663	22.92	11.2437	2.53689	8.35304	11.7555	9.76766	BON ASSOCIATION PROTEIN 1 (BAP1)	Encodes a protein with a C2 domain that binds to BON1 in yeast two hybrid analyses. Its ability to bind to phospholipids is enhanced by calcium ions. Involved in maintaining cell homeostasis.
response to salicylic acid 12
AT3G56400	26.9324	9.1846	45.8226	3.59752	9.90107	4.9402	30.6943	5.57237	WRKY DNA-BINDING PROTEIN 70 (WRKY70)	member of WRKY Transcription Factor; Group III. Function as activator of SA-dependent defense genes and a repressor of JA-regulated genes. WRKY70-controlled suppression of JA-signaling is partly executed by NPR1.
AT1G76930	71.3568	166.581	111.63	152.174	25.0688	28.097	31.382	51.3852	EXTENSIN 4 (EXT4)	Encodes an Arabidopsis extensin gene that belongs to cell-wall hydroxyproline-rich glycoproteins. The cross-link of extensins enforces cell wall strength. Transgenic plants overexpressing this gene show an increase in stem thickness.
AT3G50060	41.8265	15.7269	99.6344	13.6891	10.3305	9.48085	27.6169	8.8874	MYB DOMAIN PROTEIN 77 (MYB77)	Encodes a member of the R2R3 transcription factor gene family. Expressed in response to potassium deprivation and auxin. Involved in lateral root development. Interacts with ARF7 and regulates the expression of some auxin responsive genes.
AT5G06320	173.778	94.4973	291.63	65.2417	27.126	16.8734	50.7137	19.7344	NDR1/HIN1-LIKE 3 (NHL3)	encodes a protein whose sequence is similar to tobacco hairpin-induced gene (HIN1) and Arabidopsis non-race specific disease resistance gene (NDR1). Expression of this gene is induced by cucumber mosaic virus, spermine and Pseudomonas syringae pv. tomato DC3000. The gene product is localized to the plasma membrane.
AT1G21910	23.4011	24.2155	34.768	25.4135	5.09474	15.6793	18.5489	23.7208	DEHYDRATION RESPONSE ELEMENT-BINDING PROTEIN 26 (DREB26)	encodes a member of the DREB subfamily A-5 of ERF/AP2 transcription factor family. The protein contains one AP2 domain. There are 15 members in this subfamily including RAP2.1, RAP2.9 and RAP2.10.
AT4G23170	9.97558	10.1215	15.5325	5.27397	2.11594	3.21059	2.4768	3.09166	(EP1)	Induced in response to Salicylic acid.Similar to receptor-like kinase 4 and 5. NPR1, a known positive regulator of the SA signaling pathway is responsible for the SA-dependent induction and constitutive repression of EP1 gene's basal expression.
AT1G61340	7.37228	11.5032	20.5742	7.25934	2.26326	7.1342	5.64309	4.68573	F-BOX STRESS INDUCED 1 (FBS1)	Encodes a F-box protein induced by various biotic or abiotic stress.
AT1G18570	14.9068	3.3636	25.1954	2.94745	6.28705	1.32375	8.35383	1.49438	MYB DOMAIN PROTEIN 51 (MYB51)	Encodes a member of the R2R3-MYB transcription family. Involved in indole glucosinolate biosynthesis.
AT2G40000	168.954	9.73946	307.135	8.98652	54.517	4.08676	124.99	3.0044	ORTHOLOG OF SUGAR BEET HS1 PRO-1 2 (HSPRO2)	ortholog of sugar beet HS1 PRO-1 2 (HSPRO2); CONTAINS InterPro DOMAIN/s: Hs1pro-1, C-terminal (InterPro:IPR009743), Hs1pro-1, N-terminal (InterPro:IPR009869); BEST Arabidopsis thaliana protein match is: Hs1pro-1 protein (TAIR:AT3G55840.1); Has 71 Blast hits to 71 proteins in 18 species: Archae - 0; Bacteria - 0; Metazoa - 0; Fungi - 0; Plants - 60; Viruses - 0; Other Eukaryotes - 11 (source: NCBI…
AT2G33380	6.75877	7.59045	15.4449	17.6995	1.45564	3.27257	5.04175	7.6945	RESPONSIVE TO DESSICATION 20 (RD20)	Encodes a calcium binding protein whose mRNA is induced upon treatment with NaCl, ABA and in response to dessication. mRNA expression under drought conditions is apparent particularly in leaves and flowers. Isoform of caleosin with a role as a peroxygenase involved in oxylipin metabolism during biotic and abiotic stress.
AT1G80840	10.265	4.3337	60.8124	3.69523	5.98955	2.99178	24.7645	2.02577	WRKY DNA-BINDING PROTEIN 40 (WRKY40)	Pathogen-induced transcription factor. Binds W-box sequences in vitro. Forms protein complexes with itself and with WRKY40 and WRKY60. Coexpression with WRKY18 or WRKY60 made plants more susceptible to both P. syringae and B. cinerea. WRKY18, WRKY40, and WRKY60 have partially redundant roles in response to the hemibiotrophic bacterial pathogen Pseudomonas syringae and the necrotrophic fungal path…
AT3G61190	10.7233	12.2663	22.92	11.2437	2.53689	8.35304	11.7555	9.76766	BON ASSOCIATION PROTEIN 1 (BAP1)	Encodes a protein with a C2 domain that binds to BON1 in yeast two hybrid analyses. Its ability to bind to phospholipids is enhanced by calcium ions. Involved in maintaining cell homeostasis.
Partial Classification data of down-regulated genes at transcriptional levels in atgcn1-1, compared with that in WT under control conditions.
oxidation-reduction process 11
AT5G19890	31.9499	0.276798	18.986	0.344294	2.19884	0.037252	0.928891	0.0560497	0	Peroxidase superfamily protein; FUNCTIONS IN: peroxidase activity, heme binding; INVOLVED IN: oxidation reduction, response to oxidative stress; LOCATED IN: nucleus, cytoplasm; EXPRESSED IN: 17 plant structures; EXPRESSED DURING: 10 growth stages; CONTAINS InterPro DOMAIN/s: Haem peroxidase (InterPro:IPR010255), Plant peroxidase (InterPro:IPR000823), Peroxidases heam-ligand binding site (InterPro…
AT5G01600	129.8	183.829	83.8374	203.999	55.6134	165.51	51.4622	189.178	FERRETIN 1 (FER1)	Encodes a ferretin protein that is targeted to the chloroplast. Member of a Ferritin gene family. Gene expression is induced in response to iron overload and by nitric oxide. Expression of the gene is downregulated in the presence of paraquat, an inducer of photoxidative stress.
AT2G18150	10.2451	27.7892	4.88819	19.4452	1.11717	2.20384	0.456025	2.65732	0	Peroxidase superfamily protein; FUNCTIONS IN: peroxidase activity, heme binding; INVOLVED IN: response to oxidative stress, oxidation reduction, response to nematode; LOCATED IN: cell wall; CONTAINS InterPro DOMAIN/s: Haem peroxidase (InterPro:IPR010255), Plant peroxidase (InterPro:IPR000823), Peroxidases heam-ligand binding site (InterPro:IPR019793), Haem peroxidase, plant/fungal/bacterial (Inte…
AT2G42490	47.2069	33.9006	30.9289	22.8252	33.853	9.66017	15.2396	7.09203	0	Copper amine oxidase family protein; FUNCTIONS IN: quinone binding, primary amine oxidase activity, copper ion binding; INVOLVED IN: oxidation reduction, amine metabolic process; LOCATED IN: peroxisome; EXPRESSED IN: 22 plant structures; EXPRESSED DURING: 13 growth stages; CONTAINS InterPro DOMAIN/s: Copper amine oxidase, N-terminal (InterPro:IPR016182), Copper amine oxidase, N2/N3-terminal (Inte…
AT3G49110	34.7393	34.5135	20.8121	24.6857	3.75327	4.02992	3.71327	4.59087	PEROXIDASE CA (PRXCA)	Class III peroxidase Perx33. Expressed in roots. Located in the cell wall. Involved in cell elongation. Expression activated by light. May play a role in generating H2O2 during defense response.
AT1G31690	15.0377	11.2577	9.688	14.1326	0.497742	0.952912	0.466499	1.15818	0	Copper amine oxidase family protein; FUNCTIONS IN: quinone binding, primary amine oxidase activity, copper ion binding; INVOLVED IN: oxidation reduction, amine metabolic process; LOCATED IN: endomembrane system; EXPRESSED IN: 9 plant structures; EXPRESSED DURING: 7 growth stages; CONTAINS InterPro DOMAIN/s: Copper amine oxidase, N-terminal (InterPro:IPR016182), Copper amine oxidase, N2/N3-termina…
AT1G01580	11.1434	10.9123	3.88064	12.0888	0.354678	0.622878	0.320841	0.33222	FERRIC REDUCTION OXIDASE 2 (FRO2)	Encodes the low-iron-inducible ferric chelate reductase responsible for reduction of iron at the root surface. It is likely to be the major Fe(III) chelate reductase in Arabidopsis iron metabolism. Coordinately regulated with IRT1, the major transporter responsible for high-affinity iron uptake from the soil, at both transcriptional and posttranscriptional levels. Steady state mRNA levels are reg…
AT2G19800	32.9705	8.64218	19.6085	7.65346	16.231	5.78408	10.3359	5.02104	MYO-INOSITOL OXYGENASE 2 (MIOX2)	Encodes a myo-inositol oxygenase family gene.
AT4G08770	29.4209	15.9633	17.7516	10.74	3.24485	1.85375	1.95331	1.54972	PEROXIDASE 37 (Prx37)	Encodes a putative apoplastic peroxidase Prx37. Primarily expressed in the vascular bundles. Overexpression renders a dwarf phenotype with smaller plants and delayed development. Plants overexpressing Prx37 also shows an increase in the amount of esterified phenolic material associated with their walls.
AT3G30775	68.8227	78.2918	36.1141	53.3998	23.6985	39.7494	15.0878	32.0496	EARLY RESPONSIVE TO DEHYDRATION 5 (ERD5)	Encodes a proline oxidase that is predicted to localize to the inner mitochondrial membrane, its mRNA expression induced by high levels of Al and by osmotic stress. The promoter contains an L-proline-inducible element.
AT4G36430	9.93727	41.9192	5.6743	30.6387	1.33413	3.49539	0.448494	4.537	0	Peroxidase superfamily protein; FUNCTIONS IN: peroxidase activity, heme binding; INVOLVED IN: response to other organism; LOCATED IN: cell wall; EXPRESSED IN: 8 plant structures; EXPRESSED DURING: 4 anthesis, C globular stage, 4 leaf senescence stage; CONTAINS InterPro DOMAIN/s: Haem peroxidase (InterPro:IPR010255), Plant peroxidase (InterPro:IPR000823), Peroxidases heam-ligand binding site (Inte…
response to bacterium 4
AT5G01600	129.8	183.829	83.8374	203.999	55.6134	165.51	51.4622	189.178	FERRETIN 1 (FER1)	Encodes a ferretin protein that is targeted to the chloroplast. Member of a Ferritin gene family. Gene expression is induced in response to iron overload and by nitric oxide. Expression of the gene is downregulated in the presence of paraquat, an inducer of photoxidative stress.
AT4G19690	37.0713	80.0671	14.3892	85.7805	3.00065	5.49444	0.508713	5.41416	IRON-REGULATED TRANSPORTER 1 (IRT1)	The gene encodes Fe2+ transporter protein. It is a member of the Zrt/Irt-like protein (ZIP) family of transporters. AtIRT1 has broad specificity for divalent heavy metals, mediating the transport of zinc, manganese, cobalt and cadmium under Fe-deficient conditions. IRT1 is monoubiquitinated to promote endocytic trafficking.
AT1G01580	11.1434	10.9123	3.88064	12.0888	0.354678	0.622878	0.320841	0.33222	FERRIC REDUCTION OXIDASE 2 (FRO2)	Encodes the low-iron-inducible ferric chelate reductase responsible for reduction of iron at the root surface. It is likely to be the major Fe(III) chelate reductase in Arabidopsis iron metabolism. Coordinately regulated with IRT1, the major transporter responsible for high-affinity iron uptake from the soil, at both transcriptional and posttranscriptional levels. Steady state mRNA levels are reg…
AT3G22231	12.0297	34.9272	1.77722	6.44917	7.29302	89.0022	2.9845	80.2379	PATHOGEN AND CIRCADIAN CONTROLLED 1 (PCC1)	Encodes a member of a novel 6 member Arabidopsis gene family. Expression of PCC1 is regulated by the circadian clock and is upregulated in response to both virulent and avirulent strains of Pseudomonas syringae pv. tomato.
Table 8 Partial Classification data of down-translated genes in atgcn1-1, compared with that in WT under control conditions.
gene	gl1_CK	gl1_cold	atgcn1-1_CK	atgcn1-1_cold	gl1_CK_poly	gl1_cold_poly	atgcn1-1_CK_poly	atgcn1-1_cold_poly	name	description
flower development 11
AT5G60410	28.266	30.8086	24.4338	30.0841	15.2522	8.78036	10.0208	7.6222	(SIZ1)	Encodes a plant small ubiquitin-like modifier (SUMO) E3 ligase that is a focal controller of Pi starvation-dependent responses. Also required for SA and PAD4-mediated R gene signalling, which in turn confers innate immunity in Arabidopsis. Also involved in the regulation of plant growth, drought responses and freezing tolerance. This latter effect is most likely due to SIZ1 dependent ABI5 sumoyla…
AT3G54610	6.85707	6.91657	6.99772	6.74564	6.46006	2.25748	3.89667	2.4847	HISTONE ACETYLTRANSFERASE OF THE GNAT FAMILY 1 (HAG1)	Encodes a histone acetyltransferase that is plays a role in the determination of the embryonic root-shoot axis. It is also required to regulate the floral meristem activity by modulating the extent of expression of WUS and AG. In other eukaryotes, this protein is recruited to specific promoters by DNA binding transcription factors and is thought to promote transcription by acetylating the N-termi…
AT5G64960	30.1475	25.2072	28.0983	31.7423	14.3798	5.43766	8.26208	4.73254	CYCLIN DEPENDENT KINASE GROUP C2 (CDKC2)	Encodes CDKC;2, part of a CDKC kinase complex that is targeted by Cauliflower mosaic virus (CaMV) for transcriptional activation of viral genes. Also regulates plant growth and development. Co-localizes with spliceosomal components in a manner dependent on the transcriptional status of the cells and on CDKC2-kinase activity. Expression of CDKC2 modifies the location of spliceosomal components.
AT2G28290	15.0857	11.1789	11.5123	10.2483	13.1228	1.42254	8.11839	1.26703	SPLAYED (SYD)	Encodes a SWI2/SNF2-like protein in the SNF2 subclass. Homozygous plants with null mutations exhibit premature termination of the meristem and carpelloid structures from the inflorescence meristem. Co-activator of floral homeotic gene expression. Acts with LFY to regulate shoot apical meristem identity. Required for meristem maintenance. Regulates flowering under a non-inductive photoperiod. It p…
AT2G48160	18.6159	22.5809	15.67	24.641	11.3902	5.53393	6.65775	5.11434	0	Tudor/PWWP/MBT domain-containing protein; CONTAINS InterPro DOMAIN/s: RNA polymerase II, large subunit, CTD (InterPro:IPR006569), PWWP (InterPro:IPR000313); BEST Arabidopsis thaliana protein match is: Tudor/PWWP/MBT domain-containing protein (TAIR:AT3G63070.1); Has 30201 Blast hits to 17322 proteins in 780 species: Archae - 12; Bacteria - 1396; Metazoa - 17338; Fungi - 3422; Plants - 5037; Viruse…
AT3G11540	12.9603	17.1709	12.6352	20.0929	7.3561	5.41744	3.92074	5.75459	SPINDLY (SPY)	Encodes a N-acetyl glucosamine transferase that may glycosylate other molecules involved in GA signaling. Contains a tetratricopeptide repeat region, and a novel carboxy-terminal region. SPY acts as both a repressor of GA responses and as a positive regulation of cytokinin signalling. SPY may be involved in reducing ROS accumulation in response to stress.
AT4G32551	19.6744	34.6153	17.1594	33.9222	10.5833	9.56243	6.53113	9.30716	LEUNIG (LUG)	LEUNIG regulates floral organ identity,gynoecium and ovule development. Negatively regulates AGAMOUS . Encodes a glutamine-rich protein with seven WD repeats similar to transcriptional corepressors.
AT2G15530	11.3187	7.13223	10.0743	7.77835	8.30081	2.36757	4.64243	2.24808	0	RING/U-box superfamily protein; FUNCTIONS IN: zinc ion binding; EXPRESSED IN: 23 plant structures; EXPRESSED DURING: 13 growth stages; CONTAINS InterPro DOMAIN/s: Zinc finger, RING-type (InterPro:IPR001841), Zinc finger, C3HC4 RING-type (InterPro:IPR018957); BEST Arabidopsis thaliana protein match is: RING/U-box superfamily protein (TAIR:AT4G34040.1).
AT1G30330	18.4113	38.0303	14.5041	36.57	9.55143	10.789	6.0915	9.68266	AUXIN RESPONSE FACTOR 6 (ARF6)	Encodes a member of the auxin response factor family. Mediates auxin response via expression of auxin regulated genes. Acts redundantly with ARF8 to control stamen elongation and flower maturation. Expression of ARF6 is controlled by miR167.
AT1G79000	13.7944	14.9063	11.611	14.9325	8.6058	2.18207	5.06643	1.91471	HISTONE ACETYLTRANSFERASE OF THE CBP FAMILY 1 (HAC1)	Homologous to CREB-binding protein, a co-activator of transcription with histone acetyl-transferase activity. No single prior lysine acetylation is sufficient to block HAC1 acetylation of the H3 or H4 peptides, suggesting that HAC1, HAC5, and HAC12 can acetylate any of several lysines present in the peptides. HAM2 acetylates histone H4 lysine 5. A plant line expressing an RNAi construct targeted …
post-embryonic development 5
AT5G20490	22.2561	22.5113	17.869	21.1428	11.3578	2.93684	6.69431	2.38389	(XIK)	Encodes a member of the type XI myosin protein family involved in root hair growth, trichome development, and organelle trafficking. This gene appears to be expressed at low levels throughout the plant.
AT1G50030	11.838	12.3387	9.32314	12.7865	7.25365	1.35251	4.63069	1.24454	TARGET OF RAPAMYCIN (TOR)	Related to TOR proteins from yeast and mammals, regulators of cell growth in response to nutrient availability. TOR proteins belong to the family of phosphatidylinositol 3-kinase and are targets of the antiproliferative drug rapamycin. AtTOR binds the yeast FKBP12 protein in the presence of Rapamycin, is involved in embryogenesis and is expressed in embryos, endosperm and meristems.
AT3G51550	95.3147	117.138	84.447	114.247	12.795	4.4901	7.08011	3.83051	FERONIA (FER)	Encodes a synergid-expressed, plasma-membrane localized receptor-like kinase that accumulates asymetrically in the synergid membrnane at the filiform apparatus and mediates male-female gametophyte interactions during pollen tube reception. Also involved in powdery mildew infection.
AT3G42170	21.591	21.7671	17.4851	18.77	10.066	8.02817	6.58803	7.25515	0	transposase-like gene with conserved domains from the family of hAT transposases that includes hobo from Drosophila melanogaster, Activator (Ac) from maize, and Tam3 from snapdragon but lacks several amino acids known to be essential for Ac transposition5. The DAYSLEEPER gene lacks 8 bp duplications and TIRs (a common feature of transcriptionally silent hAT transposases), however, DAYSLEEPER expr…
AT3G13300	24.0054	42.5117	20.6817	38.1325	13.6907	9.89907	8.73348	9.1531	VARICOSE (VCS)	Encodes VCS (VARICOSE). Involved in mRNA decapping. VCS forms a mRNA decapping complex with DCP1 (At1g08370) and DCP2 (At5g13570). Unlike DCP2, VCS itself does not have mRNA decapping activity in vitro. DCP1, DCP2 and VCS colocalize in cytoplasmic loci, which are putative Arabidopsis mRNA processing bodies. Null mutants of DCP1, DCP2, and VCS accumulate capped mRNAs with a reduced degradation rat…
root hair elongation 5
AT5G20490	22.2561	22.5113	17.869	21.1428	11.3578	2.93684	6.69431	2.38389	(XIK)	Encodes a member of the type XI myosin protein family involved in root hair growth, trichome development, and organelle trafficking. This gene appears to be expressed at low levels throughout the plant.
AT5G13010	21.5885	14.6755	20.2832	15.9632	11.8994	3.09549	7.44414	2.70851	EMBRYO DEFECTIVE 3011 (EMB3011)	embryo defective 3011 (EMB3011); FUNCTIONS IN: RNA helicase activity, helicase activity, nucleic acid binding, ATP-dependent helicase activity, ATP binding; INVOLVED IN: embryo development ending in seed dormancy; LOCATED IN: cellular_component unknown; EXPRESSED IN: 25 plant structures; EXPRESSED DURING: 15 growth stages; CONTAINS InterPro DOMAIN/s: Helicase-associated domain (InterPro:IPR007502…
AT4G30160	22.6628	25.6483	21.6349	22.6425	13.2108	4.56031	8.49114	4.11091	VILLIN 4 (VLN4)	Encodes a major actin filament bundling protein that is involved in root hair growth through regulating actin organization in a Ca2+-dependent manner.
AT5G09810	315.391	290.082	252.95	253.124	151.598	148.714	100.917	142.14	ACTIN 7 (ACT7)	Member of Actin gene family.Mutants are defective in germination and root growth.
AT5G43900	18.2519	18.5876	15.7429	20.3565	8.7981	2.74443	5.75785	3.23149	MYOSIN 2 (MYA2)	Encodes a member of the type XI myosin protein family that binds F-actin and co-localizes with actin filaments and peroxisomes. Homozygous mutants are reported to have pleiotropic effects in growth and fertility and may also be lethal. This protein is also involved in root hair growth and organelle trafficking. This protein interacts with RabC2a and RabD1 in a GTP-dependent manner.

## Sheet: GO-down-translated genes
Category Term Count % PValue Genes List Total Pop Hits Pop Total Fold Enrichment Bonferroni Benjamini FDR
GOTERM_BP_DIRECT GO:0006886~intracellular protein transport 14 3.8147138964577656 8.362008759540398E-6 AT3G08530, AT1G62020, AT3G07100, AT5G22770, AT2G16950, AT2G38410, AT1G31730, AT3G44340, AT3G11130, AT4G32640, AT2G21390, AT4G14160, AT1G23900, AT4G16143 282 193 18499 4.758497776797854 0.0049297764077285144 0.0029552955635314625 0.0028902890621339853
GOTERM_BP_DIRECT GO:0009664~plant-type cell wall organization 10 2.7247956403269753 1.0001000214996489E-5 AT3G28550, AT2G43150, AT5G06640, AT1G21310, AT3G54590, AT3G54580, AT5G06630, AT2G24980, AT5G66680, AT1G23720 282 91 18499 7.2087132725430605 0.005893187328955385 0.0029552955635314625 0.0028902890621339853
GOTERM_BP_DIRECT GO:0006897~endocytosis 8 2.17983651226158 6.91370617265727E-5 AT1G13980, AT3G01780, AT5G39500, AT3G08530, AT3G11130, AT5G22770, AT2G26890, AT4G32285 282 67 18499 7.832751137927384 0.040037843889815905 0.010950746981542879 0.010709867606314354
GOTERM_BP_DIRECT GO:0030244~cellulose biosynthetic process 7 1.9073569482288828 7.411673083954571E-5 AT5G05170, AT2G22125, AT5G64740, AT5G09870, AT5G49720, AT4G32410, AT5G66680 282 47 18499 9.770107137467935 0.04285904624402437 0.010950746981542879 0.010709867606314354
GOTERM_BP_DIRECT GO:0009833~plant-type primary cell wall biogenesis 5 1.3623978201634876 2.0839656254537667E-4 AT5G05170, AT2G22125, AT5G64740, AT5G09870, AT4G32410 282 20 18499 16.399822695035464 0.11589125000507994 0.024632473692863522 0.024090642630245542
GOTERM_BP_DIRECT GO:0000059~protein import into nucleus, docking 5 1.3623978201634876 2.5436985745868473E-4 AT2G46520, AT2G31660, AT2G16950, AT5G19820, AT4G27640 282 21 18499 15.618878757176631 0.13959468912304362 0.025055430959680446 0.02450429626851996
GOTERM_BP_DIRECT GO:0007155~cell adhesion 4 1.08991825613079 8.859036167803648E-4 AT1G13980, AT3G25140, AT2G35860, AT3G11700 282 13 18499 20.18439716312057 0.4077349889297196 0.0747955767881708 0.07315032721415012
GOTERM_BP_DIRECT GO:0009908~flower development 11 2.997275204359673 0.0010801024254926887 AT5G60410, AT3G54610, AT5G64960, AT2G28290, AT2G48160, AT3G11540, AT4G32551, AT2G15530, AT1G30330, AT1G79000, AT5G56030 282 202 18499 3.5722386068394076 0.4720140040663682 0.07979256668327238 0.07803740024184676
GOTERM_BP_DIRECT GO:0010072~primary shoot apical meristem specification 4 1.08991825613079 0.0013780356782585198 AT3G15880, AT1G80490, AT2G34710, AT3G13300 282 15 18499 17.493144208037826 0.5573521522742838 0.08153734403176069 0.0797437983931602
GOTERM_BP_DIRECT GO:0009791~post-embryonic development 5 1.3623978201634876 0.001507282125644658 AT5G20490, AT1G50030, AT3G51550, AT3G42170, AT3G13300 282 33 18499 9.939286481839675 0.5899498287630288 0.08153734403176069 0.0797437983931602
GOTERM_BP_DIRECT GO:0006397~mRNA processing 10 2.7247956403269753 0.00151761554035426 AT3G11964, AT1G75660, AT5G64960, AT2G48160, AT5G42540, AT3G13300, AT2G47250, AT5G23150, AT1G47490, AT1G70070 282 176 18499 3.7272324306898774 0.5924501638921761 0.08153734403176069 0.0797437983931602
GOTERM_BP_DIRECT GO:0009615~response to virus 5 1.3623978201634876 0.0030980068761280516 AT1G50030, AT5G64960, AT3G12580, AT5G09590, AT5G02500 282 40 18499 8.199911347517732 0.8401891002889477 0.14897919733122467 0.14570215914965795
GOTERM_BP_DIRECT GO:0006888~ER to Golgi vesicle-mediated transport 6 1.6348773841961852 0.0032770381815667017 AT3G07100, AT3G44340, AT1G62020, AT4G32640, AT2G21390, AT4G14160 282 66 18499 5.963571889103804 0.8562830995546238 0.14897919733122467 0.14570215914965795
GOTERM_BP_DIRECT GO:0048767~root hair elongation 5 1.3623978201634876 0.004037508860129736 AT5G20490, AT5G13010, AT4G30160, AT5G09810, AT5G43900 282 43 18499 7.6278245093188195 0.9084617012256931 0.17044055259547672 0.16669143722535623
GOTERM_BP_DIRECT GO:0006457~protein folding 12 3.2697547683923704 0.0047328386636504285 AT3G07770, AT3G12580, AT4G37910, AT5G09590, AT5G26360, AT3G11830, AT3G56070, AT5G56030, AT5G02500, AT2G26890, AT2G28000, AT3G18190 282 288 18499 2.73330378250591 0.9394174111016759 0.1758472278330764 0.17197918390443007
GOTERM_BP_DIRECT GO:0016049~cell growth 5 1.3623978201634876 0.004760669450641662 AT5G60410, AT3G08850, AT5G20490, AT3G07100, AT5G64740 282 45 18499 7.288810086682428 0.9404103978777237 0.1758472278330764 0.17197918390443007
GOTERM_BP_DIRECT GO:0007064~mitotic sister chromatid cohesion 4 1.08991825613079 0.006227897403654897 AT2G20950, AT4G31880, AT4G32620, AT1G15940 282 25 18499 10.495886524822696 0.9750827924479332 0.21651102150353202 0.2117485117242665
GOTERM_BP_DIRECT GO:0016573~histone acetylation 4 1.08991825613079 0.00696215935368841 AT3G54610, AT5G04670, AT2G17930, AT1G79000 282 26 18499 10.092198581560284 0.9839014550133612 0.22859089877943614 0.22356267257955006
GOTERM_BP_DIRECT GO:0009826~unidimensional cell growth 7 1.9073569482288828 0.00792020118013756 AT4G39400, AT1G13980, AT3G19820, AT3G02260, AT5G49720, AT3G48430, AT5G66680 282 114 18499 4.028026626850815 0.9908999370794984 0.24635994197164723 0.24094085695365838
GOTERM_BP_DIRECT GO:0071555~cell wall organization 12 3.2697547683923704 0.008811629648536413 AT1G13980, AT3G25140, AT5G05170, AT3G24480, AT5G64740, AT5G09870, AT5G49720, AT5G03760, AT4G23820, AT2G15880, AT4G18670, AT4G32410 282 314 18499 2.5069792654831278 0.9946505035593016 0.260383656114251 0.25465609684270235
GOTERM_BP_DIRECT GO:0016569~covalent chromatin modification 6 1.6348773841961852 0.01098390386703036 AT5G14170, AT3G57300, AT5G44800, AT1G57820, AT2G46020, AT5G49160 282 88 18499 4.472678916827853 0.9985371977715748 0.29682933414781687 0.2903000932951576
GOTERM_BP_DIRECT GO:0009408~response to heat 8 2.17983651226158 0.011291194318637982 AT5G52640, AT3G12580, AT4G37910, AT5G09590, AT1G79550, AT5G56030, AT5G02500, AT5G58140 282 160 18499 3.2799645390070924 0.9987826214521923 0.29682933414781687 0.2903000932951576
GOTERM_BP_DIRECT GO:0040029~regulation of gene expression, epigenetic 3 0.8174386920980926 0.011551733816243297 AT2G28290, AT1G77300, AT2G46020 282 11 18499 17.89071566731141 0.998958208331364 0.29682933414781687 0.2903000932951576
GOTERM_BP_DIRECT GO:0080167~response to karrikin 7 1.9073569482288828 0.013533355580000376 AT5G51550, AT3G52930, AT4G34710, AT2G26250, AT1G30530, AT1G01300, AT2G29980 282 128 18499 3.5874612145390072 0.9996817991545242 0.32092163244452004 0.3138624425599536
GOTERM_BP_DIRECT GO:0009733~response to auxin 11 2.997275204359673 0.01357536516262775 AT4G03400, AT3G12955, AT1G50030, AT3G02260, AT1G33410, AT4G32551, AT2G38120, AT3G07390, AT1G30330, AT2G34680, AT5G09810 282 290 18499 2.48824896062607 0.9996897079463585 0.32092163244452004 0.3138624425599536
GOTERM_BP_DIRECT GO:0010090~trichome morphogenesis 4 1.08991825613079 0.01466070962346741 AT5G20490, AT2G38440, AT2G35110, AT5G43900 282 34 18499 7.7175636211931575 0.9998381144207291 0.33324920721035534 0.3259188523986217
GOTERM_BP_DIRECT GO:0046686~response to cadmium ion 12 3.2697547683923704 0.015994959063055664 AT3G03780, AT3G12580, AT3G52930, AT4G37910, AT5G65750, AT5G09590, AT1G77120, AT3G11830, AT2G45030, AT3G56070, AT5G02500, AT3G18190 282 342 18499 2.301729501057608 0.999927319475101 0.3501118817135518 0.3424106051276361
GOTERM_BP_DIRECT GO:0016192~vesicle-mediated transport 8 2.17983651226158 0.016782699427423567 AT1G13980, AT3G63460, AT3G08530, AT3G11130, AT3G44340, AT1G62020, AT1G23900, AT1G31730 282 173 18499 3.0334932152666747 0.9999547246894795 0.35423483434311887 0.34644286675181507
GOTERM_BP_DIRECT GO:0090332~stomatal closure 3 0.8174386920980926 0.01854908643711961 AT1G71010, AT5G56030, AT5G02500 282 14 18499 14.056990881458967 0.9999843565365295 0.36749699394876634 0.35941330372654307
GOTERM_BP_DIRECT GO:0051301~cell division 9 2.452316076294278 0.0186546697435922 AT5G60410, AT5G20490, AT1G47210, AT2G26760, AT1G57820, AT2G34680, AT5G09810, AT3G51280, AT2G26890 282 218 18499 2.7082276010150297 0.99998532022535 0.36749699394876634 0.35941330372654307
GOTERM_BP_DIRECT GO:0010286~heat acclimation 4 1.08991825613079 0.019773732506030508 AT5G60410, AT5G21160, AT5G56030, AT5G58140 282 38 18499 6.905188503172825 0.9999925206347018 0.3769766422923881 0.36868443188663336
GOTERM_BP_DIRECT GO:0010029~regulation of seed germination 4 1.08991825613079 0.022653052129518843 AT2G18790, AT2G47790, AT5G02310, AT1G14920 282 40 18499 6.559929078014185 0.9999986853268786 0.41837355651705116 0.4091707540894341
GOTERM_BP_DIRECT GO:0006606~protein import into nucleus 4 1.08991825613079 0.025748091592397666 AT1G14850, AT2G46520, AT2G31660, AT4G16143 282 42 18499 6.247551502870651 0.9999997982945087 0.4543453915432257 0.44435133047713105
GOTERM_BP_DIRECT GO:0009638~phototropism 3 0.8174386920980926 0.02690708748563942 AT2G18790, AT2G26890, AT5G58140 282 17 18499 11.576345431789736 0.9999999001847599 0.4543453915432257 0.44435133047713105
GOTERM_BP_DIRECT GO:0006607~NLS-bearing protein import into nucleus 3 0.8174386920980926 0.02690708748563942 AT5G19820, AT4G27640, AT4G16143 282 17 18499 11.576345431789736 0.9999999001847599 0.4543453915432257 0.44435133047713105
GOTERM_BP_DIRECT GO:0009832~plant-type cell wall biogenesis 4 1.08991825613079 0.029058384788243526 AT5G47820, AT5G64740, AT5G09870, AT4G32410 282 44 18499 5.963571889103803 0.9999999730144457 0.4655471475678077 0.45530668577697603
GOTERM_BP_DIRECT GO:0006281~DNA repair 8 2.17983651226158 0.02914592971236698 AT5G14170, AT1G50030, AT2G32950, AT2G17930, AT3G57300, AT4G31880, AT4G32620, AT1G15940 282 194 18499 2.70512539299554 0.9999999744148579 0.4655471475678077 0.45530668577697603
GOTERM_BP_DIRECT GO:0035280~miRNA loading onto RISC involved in gene silencing by miRNA 2 0.544959128065395 0.030150092828360443 AT2G31660, AT2G16950 282 2 18499 65.59929078014184 0.9999999861204182 0.4689132858305532 0.45859878038927204
GOTERM_BP_DIRECT GO:0009910~negative regulation of flower development 4 1.08991825613079 0.032582849047346915 AT5G60410, AT1G77300, AT5G23150, AT5G49160 282 46 18499 5.704286154794943 0.9999999968540958 0.49375548171748784 0.4828945320350389
GOTERM_BP_DIRECT GO:0048467~gynoecium development 3 0.8174386920980926 0.036490376930603724 AT5G20490, AT2G22125, AT5G43900 282 20 18499 9.839893617021277 0.9999999997123069 0.5259954333167512 0.5144253138021696
GOTERM_BP_DIRECT GO:0009825~multidimensional cell growth 3 0.8174386920980926 0.036490376930603724 AT4G32410, AT2G35110, AT1G49040 282 20 18499 9.839893617021277 0.9999999997123069 0.5259954333167512 0.5144253138021696
GOTERM_BP_DIRECT GO:0010218~response to far red light 4 1.08991825613079 0.03826736680718572 AT2G18790, AT3G22170, AT1G14920, AT4G14690 282 49 18499 5.355044145317701 0.9999999999033676 0.5384765186439705 0.5266318574893654
GOTERM_BP_DIRECT GO:0010187~negative regulation of seed germination 3 0.8174386920980926 0.039935053203546456 AT1G14920, AT5G56030, AT5G02500 282 21 18499 9.371327254305978 0.9999999999653533 0.5413525720964846 0.5294446474987616
GOTERM_BP_DIRECT GO:0006890~retrograde vesicle-mediated transport, Golgi to ER 3 0.8174386920980926 0.043497351434878415 AT5G39500, AT1G62020, AT2G21390 282 22 18499 8.945357833655706 0.9999999999961494 0.5413525720964846 0.5294446474987616
GOTERM_BP_DIRECT GO:0051014~actin filament severing 2 0.544959128065395 0.044883715791417506 AT3G57410, AT4G30160 282 3 18499 43.73286052009456 0.9999999999983661 0.5413525720964846 0.5294446474987616
GOTERM_BP_DIRECT GO:0051645~Golgi localization 2 0.544959128065395 0.044883715791417506 AT5G20490, AT5G43900 282 3 18499 43.73286052009456 0.9999999999983661 0.5413525720964846 0.5294446474987616
GOTERM_BP_DIRECT GO:0001736~establishment of planar polarity 2 0.544959128065395 0.044883715791417506 AT1G13980, AT2G38120 282 3 18499 43.73286052009456 0.9999999999983661 0.5413525720964846 0.5294446474987616
GOTERM_BP_DIRECT GO:0060151~peroxisome localization 2 0.544959128065395 0.044883715791417506 AT5G20490, AT5G43900 282 3 18499 43.73286052009456 0.9999999999983661 0.5413525720964846 0.5294446474987616
GOTERM_BP_DIRECT GO:0010069~zygote asymmetric cytokinesis in embryo sac 2 0.544959128065395 0.044883715791417506 AT1G69770, AT5G49160 282 3 18499 43.73286052009456 0.9999999999983661 0.5413525720964846 0.5294446474987616
GOTERM_BP_DIRECT GO:0007010~cytoskeleton organization 3 0.8174386920980926 0.05095755634008033 AT3G57410, AT4G30160, AT5G09810 282 24 18499 8.19991134751773 0.9999999999999624 0.6023183159397496 0.5890693512913286
GOTERM_BP_DIRECT GO:0042538~hyperosmotic salinity response 4 1.08991825613079 0.05569752903982535 AT5G49720, AT4G32410, AT1G14920, AT5G58140 282 57 18499 4.603459002115217 0.999999999999998 0.6158250602730513 0.6022789929574004
GOTERM_BP_DIRECT GO:0043622~cortical microtubule organization 3 0.8174386920980926 0.05883750294477442 AT2G22125, AT5G64740, AT5G49720 282 26 18499 7.569148936170213 0.9999999999999998 0.6158250602730513 0.6022789929574004
GOTERM_BP_DIRECT GO:0009294~DNA mediated transformation 3 0.8174386920980926 0.05883750294477442 AT5G03760, AT1G79000, AT5G49160 282 26 18499 7.569148936170213 0.9999999999999998 0.6158250602730513 0.6022789929574004
GOTERM_BP_DIRECT GO:0030705~cytoskeleton-dependent intracellular transport 2 0.544959128065395 0.05939429515323845 AT1G12430, AT5G47820 282 4 18499 32.79964539007092 0.9999999999999998 0.6158250602730513 0.6022789929574004
GOTERM_BP_DIRECT GO:0090436~leaf pavement cell development 2 0.544959128065395 0.05939429515323845 AT5G20490, AT5G43900 282 4 18499 32.79964539007092 0.9999999999999998 0.6158250602730513 0.6022789929574004
GOTERM_BP_DIRECT GO:0080119~ER body organization 2 0.544959128065395 0.05939429515323845 AT5G39500, AT3G07100 282 4 18499 32.79964539007092 0.9999999999999998 0.6158250602730513 0.6022789929574004
GOTERM_BP_DIRECT GO:0051646~mitochondrion localization 2 0.544959128065395 0.05939429515323845 AT5G20490, AT5G43900 282 4 18499 32.79964539007092 0.9999999999999998 0.6158250602730513 0.6022789929574004
GOTERM_BP_DIRECT GO:0006351~transcription, DNA-templated 38 10.354223433242508 0.06320762031791995 AT5G02810, AT3G54610, AT2G34710, AT5G67190, AT2G28290, AT2G48160, AT4G35800, AT3G57300, AT3G57660, AT5G23150, AT2G18790, AT3G15880, AT5G04670, AT3G10690, AT5G35210, AT4G32551, AT1G79000, AT1G80490, AT5G14170, AT3G22170, AT4G00450, AT5G25520, AT1G30330, AT1G14920, AT5G67240, AT5G04560, AT1G69770, AT5…
GOTERM_BP_DIRECT GO:0009651~response to salt stress 13 3.5422343324250685 0.06673468417336123 AT3G03780, AT5G23860, AT5G09590, AT5G14640, AT1G14920, AT3G23940, AT5G43060, AT1G53300, AT3G52930, AT4G37910, AT4G34710, AT1G77120, AT5G56030 282 484 18499 1.7619644217806694 1.0 0.6404110379084772 0.6263241622861249
GOTERM_BP_DIRECT GO:0010091~trichome branching 3 0.8174386920980926 0.06710529739225413 AT5G20490, AT2G38440, AT4G38600 282 28 18499 7.0284954407294835 1.0 0.6404110379084772 0.6263241622861249
GOTERM_BP_DIRECT GO:0009416~response to light stimulus 7 1.9073569482288828 0.06785568764875845 AT4G03400, AT3G19820, AT3G54610, AT1G79550, AT2G26250, AT2G39730, AT5G09810 282 188 18499 2.442526784366984 1.0 0.6404110379084772 0.6263241622861249
GOTERM_BP_DIRECT GO:0040008~regulation of growth 5 1.3623978201634876 0.06802551842844462 AT5G60410, AT3G08850, AT4G00450, AT2G47790, AT1G49040 282 101 18499 3.2474896425812796 1.0 0.6404110379084772 0.6263241622861249
GOTERM_BP_DIRECT GO:0007018~microtubule-based movement 4 1.08991825613079 0.07351731874061514 AT1G12430, AT2G47500, AT5G47820, AT2G21380 282 64 18499 4.099955673758865 1.0 0.6404110379084772 0.6263241622861249
GOTERM_BP_DIRECT GO:0009647~skotomorphogenesis 2 0.544959128065395 0.07368519556307351 AT4G39400, AT2G32950 282 5 18499 26.23971631205674 1.0 0.6404110379084772 0.6263241622861249
GOTERM_BP_DIRECT GO:0070125~mitochondrial translational elongation 2 0.544959128065395 0.07368519556307351 AT1G45332, AT2G45030 282 5 18499 26.23971631205674 1.0 0.6404110379084772 0.6263241622861249
GOTERM_BP_DIRECT GO:0043044~ATP-dependent chromatin remodeling 2 0.544959128065395 0.07368519556307351 AT2G28290, AT2G46020 282 5 18499 26.23971631205674 1.0 0.6404110379084772 0.6263241622861249
GOTERM_BP_DIRECT GO:0006610~ribosomal protein import into nucleus 2 0.544959128065395 0.07368519556307351 AT5G19820, AT4G27640 282 5 18499 26.23971631205674 1.0 0.6404110379084772 0.6263241622861249
GOTERM_BP_DIRECT GO:0009649~entrainment of circadian clock 2 0.544959128065395 0.07368519556307351 AT2G18790, AT2G32950 282 5 18499 26.23971631205674 1.0 0.6404110379084772 0.6263241622861249
GOTERM_BP_DIRECT GO:0009409~response to cold 9 2.452316076294278 0.08639621791525565 AT2G18790, AT1G15950, AT1G33410, AT4G34710, AT1G77120, AT2G26250, AT2G39730, AT5G02500, AT1G56070 282 299 18499 1.9745605920444032 1.0 0.7400023882306679 0.7237248399277937
GOTERM_BP_DIRECT GO:0010587~miRNA catabolic process 2 0.544959128065395 0.08775973108745838 AT1G75660, AT5G42540 282 6 18499 21.86643026004728 1.0 0.7409428724669701 0.724644636693585
GOTERM_BP_DIRECT GO:0048364~root development 6 1.6348773841961852 0.09346552750187465 AT5G14170, AT3G02260, AT3G51550, AT5G13010, AT3G23940, AT5G09810 282 158 18499 2.4911123081066524 1.0 0.7780017852620832 0.7608883788180781
GOTERM_BP_DIRECT GO:0009553~embryo sac development 4 1.08991825613079 0.09962060691393357 AT5G60410, AT3G11964, AT1G77300, AT3G23940 282 73 18499 3.594481686583115 1.0 0.811596068901095 0.7937437019032706

## Sheet: GO-up-translated genes
Category Term Count % PValue Genes List Total Pop Hits Pop Total Fold Enrichment Bonferroni Benjamini FDR
GOTERM_BP_DIRECT GO:0006979~response to oxidative stress 16 3.5164835164835164 2.4000453223600967E-5 AT3G46090, AT4G25100, AT1G31170, AT4G03520, AT5G59080, AT2G25080, AT2G19310, AT5G07460, AT2G21640, AT1G73120, AT5G56550, AT3G14430, AT3G20340, AT1G45145, AT2G40880, AT4G35770 269 291 18499 3.7811418132577064 0.008888537041048084 0.007073004047702919 0.006901882982032687
GOTERM_BP_DIRECT GO:0034599~cellular response to oxidative stress 8 1.7582417582417582 3.8026903482273755E-5 AT3G53220, AT3G08710, AT5G07460, AT1G31170, AT4G03520, AT1G43560, AT1G45145, AT1G07700 269 64 18499 8.596189591078065 0.014046688644134275 0.007073004047702919 0.006901882982032687
GOTERM_BP_DIRECT GO:0009751~response to salicylic acid 11 2.417582417582418 8.953127426161946E-5 AT3G50480, AT1G71030, AT1G43160, AT5G24530, AT3G28910, AT2G05520, AT5G62470, AT5G67300, AT1G73260, AT1G22640, AT5G37260 269 155 18499 4.880417316224967 0.03275855012404194 0.009711975870909667 0.009477008712742499
GOTERM_BP_DIRECT GO:0080167~response to karrikin 10 2.197802197802198 1.044298480742975E-4 AT5G07460, AT1G74670, AT3G52360, AT3G52740, AT5G57785, AT1G06040, AT1G70420, AT1G17200, AT4G33980, AT5G42900 269 128 18499 5.372618494423792 0.03810495208089715 0.009711975870909667 0.009477008712742499
GOTERM_BP_DIRECT GO:0006662~glycerol ether metabolic process 6 1.3186813186813187 2.0869425671884604E-4 AT3G53220, AT3G08710, AT4G03520, AT1G43560, AT1G45145, AT1G07700 269 38 18499 10.858344746624926 0.07470471514281207 0.013422674346568532 0.013097932225280584
GOTERM_BP_DIRECT GO:0009737~response to abscisic acid 17 3.7362637362637363 2.164947475252989E-4 AT3G05880, AT3G05890, AT1G29395, AT5G62470, AT5G15970, AT5G67300, AT1G71030, AT1G43160, AT2G23430, AT3G63210, AT1G74520, AT2G05520, AT2G42530, AT5G37770, AT5G13180, AT1G22640, AT5G37260 269 394 18499 2.967212650727454 0.07738639828002303 0.013422674346568532 0.013097932225280584
GOTERM_BP_DIRECT GO:0009723~response to ethylene 9 1.9780219780219779 4.5229411622066233E-4 AT3G50480, AT5G64900, AT1G71030, AT2G31730, AT3G28910, AT2G05520, AT5G67300, AT5G37260, AT3G04720 269 124 18499 4.991335891593716 0.15489252699563283 0.024036201604869484 0.02345468059830006
GOTERM_BP_DIRECT GO:0000103~sulfate assimilation 6 1.3186813186813187 8.380577778333512E-4 AT3G53220, AT3G08710, AT4G03520, AT1G43560, AT1G45145, AT1G07700 269 51 18499 8.09053137983818 0.2679366329670444 0.03896968666925083 0.03802687166918831
GOTERM_BP_DIRECT GO:0009409~response to cold 13 2.857142857142857 0.0014491621409072318 AT3G05880, AT3G05890, AT2G01918, AT5G15970, AT1G22190, AT4G04330, AT5G57560, AT1G43160, AT1G74520, AT2G42530, AT2G40880, AT5G37770, AT5G42900 269 299 18499 2.989978988201067 0.4169482359074048 0.05989870182416558 0.058449539683258354
GOTERM_BP_DIRECT GO:0009753~response to jasmonic acid 9 1.9780219780219779 0.002005686876086826 AT3G50480, AT5G64900, AT1G71030, AT1G43160, AT5G60890, AT3G28910, AT5G67300, AT5G37260, AT4G35770 269 156 18499 3.967472118959108 0.5261501392564808 0.07461155179042993 0.07280643360195177
GOTERM_BP_DIRECT GO:0009739~response to gibberellin 7 1.5384615384615385 0.0031840818047932594 AT1G71030, AT1G74670, AT2G31730, AT3G28910, AT5G37770, AT5G67300, AT5G37260 269 99 18499 4.862491081821937 0.6946718508765841 0.10283398603552449 0.100346067018536
GOTERM_BP_DIRECT GO:0006457~protein folding 12 2.6373626373626373 0.003317225355984661 AT5G18140, AT3G53220, AT3G08710, AT4G03520, AT2G42080, AT1G43560, AT1G49245, AT5G16650, AT5G59610, AT1G45145, AT1G07700, AT5G27280 269 288 18499 2.8653965303593556 0.7094731008940386 0.10283398603552449 0.100346067018536
GOTERM_BP_DIRECT GO:0009651~response to salt stress 16 3.5164835164835164 0.004834963993409833 AT3G27890, AT3G05890, AT1G06040, AT5G24660, AT5G62470, AT5G49450, AT5G67300, AT4G04330, AT3G04720, AT3G23600, AT1G71030, AT1G43160, AT1G73260, AT5G13180, AT1G22640, AT5G37260 269 484 18499 2.2733724538388276 0.8351911185927756 0.1383543542729583 0.13500707150828994
GOTERM_BP_DIRECT GO:0009733~response to auxin 11 2.417582417582418 0.00997099630782434 AT2G45210, AT5G57560, AT1G48690, AT5G50760, AT3G28910, AT4G38825, AT5G37770, AT5G67300, AT5G37260, AT4G14560, AT4G28640 269 290 18499 2.608498910396103 0.9759549647939995 0.2649436161793325 0.2585336899814454
GOTERM_BP_DIRECT GO:0030154~cell differentiation 11 2.417582417582418 0.011391655125540558 AT1G71030, AT4G34680, AT4G36240, AT3G49780, AT5G60890, AT3G28910, AT5G62470, AT5G65870, AT5G67300, AT5G64770, AT1G22640 269 296 18499 2.5556239324826686 0.9859061645535128 0.28251304711340586 0.2756780540380815
GOTERM_BP_DIRECT GO:0006357~regulation of transcription from RNA polymerase II promoter 9 1.9780219780219779 0.012646561651421138 AT1G71030, AT5G60890, AT1G26470, AT3G28910, AT5G03220, AT5G62470, AT5G67300, AT1G16430, AT1G22640 269 213 18499 2.9057542279700503 0.9912133534829506 0.28269698628634427 0.27585754306973914
GOTERM_BP_DIRECT GO:0009741~response to brassinosteroid 4 0.8791208791208791 0.012918948298031861 AT5G57560, AT1G13260, AT5G39860, AT4G08950 269 34 18499 8.09053137983818 0.992070473891871 0.28269698628634427 0.27585754306973914
GOTERM_BP_DIRECT GO:0003006~developmental process involved in reproduction 3 0.6593406593406593 0.024642064331401026 AT2G32200, AT3G22240, AT1G05340 269 17 18499 12.13579706975727 0.9999068857577451 0.5004962909753575 0.4883875097420828
GOTERM_BP_DIRECT GO:0045454~cell redox homeostasis 7 1.5384615384615385 0.02556298260358009 AT3G53220, AT3G08710, AT3G15660, AT4G03520, AT1G43560, AT1G45145, AT1G07700 269 155 18499 3.1057201103249787 0.9999344754793978 0.5004962909753575 0.4883875097420828
GOTERM_BP_DIRECT GO:0080164~regulation of nitric oxide metabolic process 2 0.43956043956043955 0.028765430018295134 AT1G66400, AT5G37770 269 2 18499 68.76951672862452 0.9999807435074425 0.5350369983402895 0.5220925548320566
GOTERM_BP_DIRECT GO:0048527~lateral root development 4 0.8791208791208791 0.030533744196235325 AT2G23430, AT1G56010, AT1G13260, AT5G64770 269 47 18499 5.8527248279680455 0.999990223951281 0.5408834686190258 0.5277975782492106
GOTERM_BP_DIRECT GO:0007015~actin filament organization 3 0.6593406593406593 0.03346419596641028 AT2G22640, AT4G14147, AT1G30825 269 20 18499 10.31542750929368 0.9999968298770444 0.5658491317956648 0.5521592334457697
GOTERM_BP_DIRECT GO:1900033~negative regulation of trichome patterning 2 0.43956043956043955 0.04283748844830192 AT2G30424, AT2G30420 269 3 18499 45.84634448574969 0.999999915535701 0.6729724276884002 0.6566908366959389
GOTERM_BP_DIRECT GO:0042542~response to hydrogen peroxide 4 0.8791208791208791 0.04341757597989678 AT5G37770, AT1G73260, AT1G54050, AT2G19310 269 54 18499 5.09403827619441 0.9999999325888579 0.6729724276884002 0.6566908366959389
GOTERM_BP_DIRECT GO:0007623~circadian rhythm 5 1.098901098901099 0.052525258949997766 AT4G25100, AT4G34680, AT4G36240, AT4G15920, AT5G37260 269 97 18499 3.5448204499291 0.9999999980806137 0.7815758531759668 0.7626667599539675
GOTERM_BP_DIRECT GO:0015031~protein transport 10 2.197802197802198 0.059102477349930786 AT4G14455, AT1G54210, AT5G28750, AT3G25120, AT2G45170, AT1G32410, AT4G39890, AT1G62040, AT4G23430, AT1G29060 269 339 18499 2.0285993135287472 0.9999999998562046 0.8403528361302866 0.8200217191271344
GOTERM_BP_DIRECT GO:0009617~response to bacterium 5 1.098901098901099 0.06099335100945628 AT3G50480, AT5G24530, AT3G28910, AT5G49450, AT3G28930 269 102 18499 3.371054741599242 0.9999999999319631 0.8403528361302866 0.8200217191271344
GOTERM_BP_DIRECT GO:0006369~termination of RNA polymerase II transcription 2 0.43956043956043955 0.07037511302447431 AT1G66500, AT5G43620 269 5 18499 27.507806691449815 0.9999999999983764 0.934983644468016 0.9123630724244348
GOTERM_BP_DIRECT GO:0080037~negative regulation of cytokinin-activated signaling pathway 2 0.43956043956043955 0.0838464804792322 AT1G19770, AT1G80440 269 6 18499 22.923172242874845 0.9999999999999929 1.0 0.9784366576819407
GOTERM_BP_DIRECT GO:0009267~cellular response to starvation 2 0.43956043956043955 0.0838464804792322 AT5G49450, AT2G45170 269 6 18499 22.923172242874845 0.9999999999999929 1.0 0.9784366576819407
GOTERM_BP_DIRECT GO:0048629~trichome patterning 2 0.43956043956043955 0.0838464804792322 AT2G30424, AT2G30420 269 6 18499 22.923172242874845 0.9999999999999929 1.0 0.9784366576819407
GOTERM_BP_DIRECT GO:0030041~actin filament polymerization 2 0.43956043956043955 0.09712334973933477 AT2G22640, AT4G14147 269 7 18499 19.64843335103558 1.0 1.0 0.9784366576819407
GOTERM_BP_DIRECT GO:0047484~regulation of response to osmotic stress 2 0.43956043956043955 0.09712334973933477 AT5G24660, AT1G29060 269 7 18499 19.64843335103558 1.0 1.0 0.9784366576819407

## Sheet: GO-down-transcripted genes
Category Term Count % PValue Genes List Total Pop Hits Pop Total Fold Enrichment Bonferroni Benjamini FDR
GOTERM_BP_DIRECT GO:0042744~hydrogen peroxide catabolic process 5 10.638297872340425 1.8410018625227772E-5 AT5G19890, AT2G18150, AT3G49110, AT4G08770, AT4G36430 34 89 18499 30.566754791804367 0.0019128277701916385 0.0019146419370236884 0.0018410018625227773
GOTERM_BP_DIRECT GO:0055114~oxidation-reduction process 11 23.404255319148938 7.142382864370668E-5 AT5G19890, AT5G01600, AT2G18150, AT2G42490, AT3G49110, AT1G31690, AT1G01580, AT2G19800, AT4G08770, AT3G30775, AT4G36430 34 1330 18499 4.499977885891198 0.007400821508839139 0.0037140390894727475 0.003571191432185334
GOTERM_BP_DIRECT GO:0006979~response to oxidative stress 6 12.76595744680851 1.5392609525303975E-4 AT5G19890, AT2G18150, AT3G49110, AT4G08770, AT3G30775, AT4G36430 34 291 18499 11.218314129775623 0.015882074459361628 0.005336104635438711 0.005130869841767992
GOTERM_BP_DIRECT GO:0009617~response to bacterium 4 8.51063829787234 7.873855057033018E-4 AT5G01600, AT4G19690, AT1G01580, AT3G22231 34 102 18499 21.33679354094579 0.0786546574800695 0.020472023148285844 0.019684637642582544
GOTERM_BP_DIRECT GO:0055072~iron ion homeostasis 3 6.382978723404255 0.0014802273500191879 AT5G01600, AT4G19690, AT1G01580 34 32 18499 51.00827205882353 0.14277743594851233 0.03078872888039911 0.029604547000383757
GOTERM_BP_DIRECT GO:0006952~defense response 6 12.76595744680851 0.005828015339629778 AT1G14960, AT3G49110, AT3G22231, AT5G45070, AT2G15220, AT1G58602 34 658 18499 4.961290899338459 0.45549965744631304 0.10101893255358281 0.09713358899382964
GOTERM_BP_DIRECT GO:0009308~amine metabolic process 2 4.25531914893617 0.01945380487727396 AT2G42490, AT1G31690 34 11 18499 98.92513368983957 0.8703781798319526 0.27565229323216295 0.2650502819540028
GOTERM_BP_DIRECT GO:0006826~iron ion transport 2 4.25531914893617 0.021204022556320225 AT5G01600, AT4G19690 34 12 18499 90.6813725490196 0.8923568768505513 0.27565229323216295 0.2650502819540028
GOTERM_BP_DIRECT GO:0006879~cellular iron ion homeostasis 2 4.25531914893617 0.029909769445860306 AT5G01600, AT4G19690 34 17 18499 64.01038062283737 0.9574928858200941 0.34562400248549685 0.33233077162067004
GOTERM_BP_DIRECT GO:0042742~defense response to bacterium 3 6.382978723404255 0.08659001761481484 AT3G49110, AT1G64790, AT3G30775 34 276 18499 5.914002557544757 0.9999188593707309 0.8538403313476365 0.8210003186034968
GOTERM_BP_DIRECT GO:0051707~response to other organism 2 4.25531914893617 0.09366362396360815 AT4G11650, AT4G36430 34 55 18499 19.785026737967915 0.9999638507967652 0.8538403313476365 0.8210003186034968
GOTERM_BP_DIRECT GO:0006811~ion transport 2 4.25531914893617 0.0985200382324196 AT1G16390, AT1G01580 34 58 18499 18.761663286004055 0.999979325640174 0.8538403313476365 0.8210003186034968

## Sheet: GO-up-transcripted genes
Category Term Count % PValue Genes List Total Pop Hits Pop Total Fold Enrichment Bonferroni Benjamini FDR
GOTERM_BP_DIRECT GO:0010200~response to chitin 37 14.859437751004014 1.4109547315895526E-42 AT5G47220, AT3G55980, AT1G32640, AT5G62020, AT5G64660, AT2G38470, AT4G01250, AT2G17040, AT3G46600, AT3G46620, AT5G59820, AT4G17230, AT4G18880, AT1G80840, AT3G56400, AT1G20823, AT3G50060, AT4G17490, AT2G35930, AT3G49530, AT5G27420, AT3G19580, AT3G19380, AT5G47230, AT1G51700, AT1G66160, AT5G51190, AT1G27730,…
GOTERM_BP_DIRECT GO:0009414~response to water deprivation 29 11.646586345381527 1.3293928305805954E-20 AT3G05640, AT2G39800, AT5G45340, AT5G66400, AT4G25480, AT2G38470, AT1G52400, AT5G59320, AT2G18050, AT3G46620, AT3G15500, AT4G27410, AT5G52300, AT2G35930, AT3G02480, AT3G19580, AT5G15960, AT4G25490, AT1G56600, AT4G39950, AT1G27730, AT5G59310, AT3G14440, AT5G05410, AT3G45140, AT2G41010, AT2G46680,…
GOTERM_BP_DIRECT GO:0009611~response to wounding 24 9.63855421686747 1.86870563518547E-18 AT5G20230, AT3G29035, AT1G61340, AT4G23600, AT1G32640, AT1G72920, AT1G73500, AT1G74930, AT1G32920, AT2G30020, AT1G27730, AT1G19180, AT1G76930, AT2G22330, AT5G06320, AT3G45640, AT1G72520, AT1G76650, AT5G59820, AT3G44260, AT1G80840, AT3G45140, AT4G11280, AT3G61190 180 199 18499 12.39463986599665 5.456620454741…
GOTERM_BP_DIRECT GO:0009737~response to abscisic acid 25 10.040160642570282 6.957309555813016E-13 AT2G39800, AT1G61340, AT1G32640, AT4G23600, AT5G66400, AT2G33380, AT1G52400, AT5G59320, AT1G76930, AT3G46620, AT5G52050, AT4G27410, AT3G57530, AT5G52300, AT5G27420, AT3G19580, AT5G15960, AT1G56600, AT1G27730, AT3G15210, AT5G59310, AT1G18570, AT2G46680, AT5G59550, AT2G42540 180 394 18499 6.52108009024…
GOTERM_BP_DIRECT GO:0006351~transcription, DNA-templated 50 20.080321285140563 6.639269454465174E-11 AT5G26920, AT5G47220, AT1G32640, AT5G62020, AT2G38470, AT4G01250, AT5G25190, AT1G69490, AT4G17230, AT4G18880, AT1G80840, AT1G53170, AT3G56400, AT4G27410, AT1G21910, AT1G68840, AT3G19580, AT5G47230, AT4G25470, AT1G51700, AT1G27730, AT3G15210, AT4G17500, AT5G61600, AT5G04340, AT5G10140, AT2G44840, A…
GOTERM_BP_DIRECT GO:0009873~ethylene-activated signaling pathway 16 6.425702811244979 2.2129711195593595E-10 AT5G47220, AT1G21910, AT4G17490, AT1G68840, AT1G28370, AT1G73500, AT1G74930, AT5G47230, AT5G25190, AT5G51190, AT4G17500, AT3G15210, AT5G61600, AT2G44840, AT1G53170, AT4G16750 180 179 18499 9.186343885785227 6.46187486852412E-8 1.0769792781855548E-8 9.626424370083214E-9
GOTERM_BP_DIRECT GO:0009409~response to cold 19 7.630522088353414 7.510936203610031E-10 AT4G02330, AT3G25770, AT5G52300, AT4G25490, AT2G33380, AT5G15960, AT4G25480, AT2G38470, AT4G25470, AT1G56600, AT5G47230, AT2G30250, AT1G27730, AT3G14210, AT3G45640, AT5G59820, AT2G40140, AT2G42540, AT3G61190 180 299 18499 6.530676328502415 2.193193164856666E-7 3.133133387791613E-8 2.8005062130603112E-8
GOTERM_BP_DIRECT GO:0006355~regulation of transcription, DNA-templated 48 19.27710843373494 3.096612574475449E-8 AT5G26920, AT5G47220, AT3G55980, AT5G62020, AT4G25480, AT2G38470, AT1G74930, AT4G01250, AT5G25190, AT2G30250, AT1G18710, AT2G17040, AT1G69490, AT5G04150, AT3G46600, AT5G59820, AT1G29220, AT4G17230, AT4G18880, AT3G44260, AT3G04060, AT1G80840, AT1G53170, AT3G15500, AT3G56400, AT4G27410, …
GOTERM_BP_DIRECT GO:0001944~vasculature development 7 2.8112449799196786 1.4795323675170562E-7 AT4G17500, AT5G61600, AT5G47220, AT4G17490, AT1G28370, AT1G74930, AT4G11280 180 26 18499 27.669444444444444 4.32014151257043E-5 4.800260570166449E-6 4.290643865799463E-6
GOTERM_BP_DIRECT GO:0009751~response to salicylic acid 12 4.819277108433735 3.314119446997445E-7 AT3G56400, AT1G76930, AT3G50060, AT5G06320, AT1G21910, AT4G23170, AT1G61340, AT1G18570, AT2G40000, AT2G33380, AT1G80840, AT3G61190 180 155 18499 7.956559139784946 9.676762158961072E-5 9.383902710314474E-6 8.3876664636715E-6
GOTERM_BP_DIRECT GO:0009753~response to jasmonic acid 12 4.819277108433735 3.5350318429266856E-7 AT3G56400, AT1G19180, AT1G76930, AT1G21910, AT1G61340, AT1G18570, AT4G23600, AT1G32640, AT1G54040, AT3G45140, AT4G11280, AT1G18710 180 156 18499 7.905555555555556 1.0321762074949614E-4 9.383902710314474E-6 8.3876664636715E-6
GOTERM_BP_DIRECT GO:0006952~defense response 23 9.236947791164658 4.209109702542268E-7 AT3G55840, AT1G63750, AT1G20823, AT4G17490, AT2G35930, AT1G72920, AT1G72940, AT4G01250, AT5G47230, AT1G72910, AT1G72900, AT4G39950, AT1G66090, AT4G17500, AT2G22330, AT1G70880, AT1G72520, AT5G41740, AT2G43620, AT2G44840, AT4G11280, AT3G16720, AT3G61190 180 658 18499 3.5923421141506244 1.2289847655733155E-4 1.024…
GOTERM_BP_DIRECT GO:0009617~response to bacterium 10 4.016064257028113 6.431978604291134E-7 AT4G39950, AT5G26920, AT2G22330, AT5G06320, AT3G45640, AT1G72520, AT1G61340, AT1G18570, AT3G45140, AT3G50930 180 102 18499 10.075708061002178 1.8779619972819628E-4 1.4447213480407775E-5 1.2913433967076814E-5
GOTERM_BP_DIRECT GO:0045893~positive regulation of transcription, DNA-templated 13 5.220883534136546 1.3927713921268879E-6 AT2G30040, AT4G27410, AT5G47220, AT1G21910, AT1G32640, AT4G25490, AT1G73500, AT5G47230, AT4G17500, AT5G61600, AT4G18880, AT5G05410, AT2G46680 180 217 18499 6.156861239119302 4.066068427306391E-4 2.9049231892932234E-5 2.596523809607984E-5
GOTERM_BP_DIRECT GO:0010120~camalexin biosynthetic process 5 2.0080321285140563 1.7011399189939128E-6 AT4G39950, AT2G22330, AT3G45640, AT2G38470, AT1G73500 180 10 18499 51.38611111111111 4.966099273165936E-4 3.311552375641483E-5 2.959983459049408E-5
GOTERM_BP_DIRECT GO:0009651~response to salt stress 18 7.228915662650602 4.933062176127577E-6 AT2G39800, AT3G49580, AT3G57530, AT5G52300, AT1G61340, AT2G33380, AT1G73500, AT2G38470, AT1G56600, AT1G16850, AT2G30250, AT1G18710, AT1G52400, AT1G27730, AT5G59310, AT1G18570, AT2G41010, AT2G42540 180 484 18499 3.822107438016529 0.001439420747107234 9.002838471432828E-5 8.04705767480811E-5
GOTERM_BP_DIRECT GO:0009631~cold acclimation 7 2.8112449799196786 9.47123395004905E-6 AT5G59820, AT5G66400, AT4G25490, AT5G15960, AT4G25480, AT4G25470, AT2G42540 180 51 18499 14.10599128540305 0.00276179262462517 1.626823713773131E-4 1.4541129770369426E-4
GOTERM_BP_DIRECT GO:0042742~defense response to bacterium 13 5.220883534136546 1.6365203076622735E-5 AT3G56400, AT5G26920, AT2G38470, AT4G39950, AT1G19180, AT2G22330, AT3G14210, AT5G06320, AT2G39050, AT1G18570, AT3G44260, AT1G80840, AT1G54040 180 276 18499 4.840720611916264 0.004767278682617171 2.6547996102076877E-4 2.3729544461102966E-4
GOTERM_BP_DIRECT GO:0009738~abscisic acid-activated signaling pathway 11 4.417670682730924 2.0704917437064012E-5 AT1G52400, AT5G26920, AT3G57530, AT3G45640, AT3G46620, AT5G52300, AT1G32640, AT3G19580, AT2G46680, AT5G59550, AT2G30020 180 195 18499 5.797407407407407 0.006027658814444892 3.1820188903277323E-4 2.8442018163545827E-4
GOTERM_BP_DIRECT GO:0010150~leaf senescence 8 3.2128514056224895 3.0962413741716614E-5 AT1G69490, AT3G29035, AT5G52300, AT1G73500, AT1G54040, AT4G01250, AT5G13170, AT2G42540 180 92 18499 8.936714975845412 0.009000416348033724 4.5205124062906255E-4 4.0405949932940184E-4
GOTERM_BP_DIRECT GO:0009625~response to insect 5 2.0080321285140563 1.072904263237923E-4 AT4G39950, AT1G52400, AT2G22330, AT3G14210, AT1G18570 180 26 18499 19.76388888888889 0.030844771360905132 0.001491847832692731 0.0013334667271671329
GOTERM_BP_DIRECT GO:0010224~response to UV-B 6 2.4096385542168677 3.0782230991565826E-4 AT5G26920, AT2G22880, AT3G45640, AT1G35210, AT5G59820, AT5G05410 180 61 18499 10.108743169398908 0.08597554466589008 0.004085641567971464 0.0036518919494539456
GOTERM_BP_DIRECT GO:0009620~response to fungus 6 2.4096385542168677 6.645848904667376E-4 AT5G26920, AT4G02330, AT2G33380, AT1G73500, AT3G45140, AT2G30020 180 72 18499 8.564351851851852 0.17644364720669914 0.008437338609403799 0.007541593757035588
GOTERM_BP_DIRECT GO:0009816~defense response to bacterium, incompatible interaction 5 2.0080321285140563 8.506998553314885E-4 AT5G26920, AT3G56710, AT5G06320, AT5G27420, AT2G40000 180 44 18499 11.678661616161614 0.22003799848631433 0.010350181573199776 0.009251360926729938
GOTERM_BP_DIRECT GO:0009269~response to desiccation 4 1.6064257028112447 0.0010421842123431483 AT2G39800, AT3G25760, AT1G32640, AT2G33380 180 21 18499 19.575661375661376 0.2624906241754822 0.012172711600167972 0.010880403176862468
GOTERM_BP_DIRECT GO:0006970~response to osmotic stress 7 2.8112449799196786 0.0012076476705109775 AT3G45640, AT3G14440, AT1G61340, AT5G15960, AT2G38470, AT2G42540, AT2G30250 180 122 18499 5.896766848816029 0.2973147557522109 0.013562812299584824 0.01212292469243712
GOTERM_BP_DIRECT GO:0009695~jasmonic acid biosynthetic process 4 1.6064257028112447 0.0017518087006285123 AT3G25770, AT3G25760, AT1G72520, AT3G45140 180 25 18499 16.44355555555556 0.4006902569464259 0.018945486688278727 0.016934150772742285
GOTERM_BP_DIRECT GO:0050832~defense response to fungus 13 5.220883534136546 0.001915252266718612 AT3G56400, AT5G20230, AT1G15010, AT2G33380, AT2G38470, AT4G08870, AT2G30020, AT1G52400, AT5G61600, AT1G80840, AT3G52400, AT2G40140, AT2G43530 180 464 18499 2.879394157088122 0.4286709140064926 0.01997334506720838 0.017852887200484203
GOTERM_BP_DIRECT GO:0006979~response to oxidative stress 10 4.016064257028113 0.0021563226402294368 AT5G20230, AT1G27730, AT2G39800, AT3G45640, AT1G80130, AT5G59820, AT2G40000, AT4G11280, AT1G56600, AT1G11210 180 291 18499 3.5316914852997323 0.4675818215045626 0.021711938308517087 0.01940690376206493
GOTERM_BP_DIRECT GO:0042538~hyperosmotic salinity response 5 2.0080321285140563 0.0022454809444854102 AT2G39800, AT3G14440, AT5G59820, AT4G23600, AT3G19580 180 57 18499 9.015107212475632 0.48129382795558584 0.021856014526324657 0.019535684217023067
GOTERM_BP_DIRECT GO:0009864~induced systemic resistance, jasmonic acid mediated signaling pathway 3 1.2048192771084338 0.004835314221031789 AT3G56400, AT3G15210, AT5G47220 180 11 18499 28.028787878787877 0.7571560722720823 0.045545540404557494 0.040710226183525704
GOTERM_BP_DIRECT GO:0051865~protein autoubiquitination 3 1.2048192771084338 0.007849271331104798 AT3G46620, AT2G35930, AT5G59550 180 14 18499 22.02261904761905 0.8998443489846584 0.07162460089633128 0.06402061929432351
GOTERM_BP_DIRECT GO:0045892~negative regulation of transcription, DNA-templated 6 2.4096385542168677 0.009828146593293884 AT3G56400, AT1G27730, AT3G15210, AT1G68840, AT3G19580, AT1G80840 180 134 18499 4.6017412935323385 0.9440901324344316 0.0869642062194489 0.07773170487423345
GOTERM_BP_DIRECT GO:0052544~defense response by callose deposition in cell wall 3 1.2048192771084338 0.010220307239485292 AT4G39950, AT2G22330, AT1G18570 180 16 18499 19.269791666666666 0.9501972367400617 0.08777440335087368 0.0784558879266371
GOTERM_BP_DIRECT GO:0009682~induced systemic resistance 3 1.2048192771084338 0.012867007686707605 AT4G39950, AT2G22330, AT1G18570 180 18 18499 17.128703703703703 0.9772125960744175 0.10734760698624632 0.09595111446373386
GOTERM_BP_DIRECT GO:0009867~jasmonic acid mediated signaling pathway 4 1.6064257028112447 0.013915494921163162 AT1G19180, AT1G32640, AT3G52400, AT3G15500 180 52 18499 7.905555555555556 0.9832918916311786 0.11277642875712064 0.10080358871783729
GOTERM_BP_DIRECT GO:0002237~response to molecule of bacterial origin 3 1.2048192771084338 0.014290163917854327 AT5G26920, AT1G80840, AT3G50930 180 19 18499 16.22719298245614 0.9850467926231798 0.11277642875712064 0.10080358871783729
GOTERM_BP_DIRECT GO:0006569~tryptophan catabolic process 2 0.8032128514056224 0.01925928663801013 AT4G39950, AT2G22330 180 2 18499 102.77222222222223 0.9965815619841956 0.14590441375466984 0.13041456160948228
GOTERM_BP_DIRECT GO:0051301~cell division 7 2.8112449799196786 0.01948723334394563 AT4G17500, AT5G61600, AT5G47220, AT4G17490, AT1G28370, AT1G74930, AT4G11280 180 218 18499 3.300025484199796 0.9968058905394204 0.14590441375466984 0.13041456160948228
GOTERM_BP_DIRECT GO:0034605~cellular response to heat 3 1.2048192771084338 0.02598785132186231 AT1G21910, AT2G38470, AT2G30250 180 26 18499 11.858333333333333 0.9995420720556762 0.18971131464959487 0.1695707298751516
GOTERM_BP_DIRECT GO:0007165~signal transduction 10 4.016064257028113 0.031345913795469194 AT1G66090, AT3G29575, AT1G63750, AT3G45640, AT2G24600, AT5G41740, AT1G72920, AT1G72940, AT1G72910, AT1G72900 180 450 18499 2.283827160493827 0.9999085329366134 0.22324406898236596 0.19954350001506
GOTERM_BP_DIRECT GO:0007275~multicellular organism development 9 3.614457831325301 0.033626070532593616 AT2G17040, AT1G69490, AT3G29035, AT4G27410, AT5G45340, AT3G49530, AT3G04060, AT4G16750, AT3G15500 180 384 18499 2.4087239583333333 0.9999540378949463 0.23378125227422228 0.20896200973826035
GOTERM_BP_DIRECT GO:0019762~glucosinolate catabolic process 3 1.2048192771084338 0.036034986645590884 AT1G52400, AT3G14210, AT1G54040 180 31 18499 9.945698924731182 0.9999778235854935 0.2391412750116486 0.21375298896589137
GOTERM_BP_DIRECT GO:0070417~cellular response to cold 3 1.2048192771084338 0.036034986645590884 AT5G20230, AT1G20823, AT3G49530 180 31 18499 9.945698924731182 0.9999778235854935 0.2391412750116486 0.21375298896589137
GOTERM_BP_DIRECT GO:0002229~defense response to oomycetes 3 1.2048192771084338 0.042666935970089324 AT4G39950, AT5G26920, AT2G22330 180 34 18499 9.068137254901961 0.9999970459820167 0.2768610067392463 0.24746822862651807
GOTERM_BP_DIRECT GO:0051091~positive regulation of sequence-specific DNA binding transcription factor activity 2 0.8032128514056224 0.04745875325048961 AT3G29035, AT3G56710 180 5 18499 41.10888888888889 0.9999993175563104 0.29485012657750986 0.2635475446463359
GOTERM_BP_DIRECT GO:0009961~response to 1-aminocyclopropane-1-carboxylic acid 2 0.8032128514056224 0.04745875325048961 AT1G61340, AT5G66400 180 5 18499 41.10888888888889 0.9999993175563104 0.29485012657750986 0.2635475446463359
GOTERM_BP_DIRECT GO:0010286~heat acclimation 3 1.2048192771084338 0.05215043875846652 AT4G17250, AT5G05410, AT2G42540 180 38 18499 8.11359649122807 0.9999998385980756 0.317248502447338 0.2835680107491617
GOTERM_BP_DIRECT GO:0034440~lipid oxidation 2 0.8032128514056224 0.0566782235212079 AT1G72520, AT3G45140 180 6 18499 34.257407407407406 0.9999999601269758 0.33100082536385417 0.29586032678070523
GOTERM_BP_DIRECT GO:0009164~nucleoside catabolic process 2 0.8032128514056224 0.0566782235212079 AT1G73540, AT1G18300 180 6 18499 34.257407407407406 0.9999999601269758 0.33100082536385417 0.29586032678070523
GOTERM_BP_DIRECT GO:1900057~positive regulation of leaf senescence 2 0.8032128514056224 0.07485179395854148 AT3G29035, AT3G04060 180 8 18499 25.693055555555556 0.9999999998639486 0.42856321246851203 0.3830650631995946
GOTERM_BP_DIRECT GO:0070370~cellular heat acclimation 2 0.8032128514056224 0.09267715984938336 AT2G38470, AT2G30250 180 10 18499 20.554444444444446 0.999999999999536 0.5204178976157681 0.46516805232094344
GOTERM_BP_DIRECT GO:0009644~response to high light intensity 3 1.2048192771084338 0.09917907834955679 AT1G27730, AT4G17490, AT2G42540 180 55 18499 5.605757575757576 0.9999999999999432 0.5464205826051053 0.48841017828744004

## Sheet: IC and uORF
					down-translaiton		total genes		up-translation
			S-3S+4	148	0.418079	16093	0.340261	232	0.455796
			S-3/S+4	174	0.491525	21060	0.445281	249	0.489194
			ERROR	7	0.019774	5119	0.108233	3	0.00589391
			0	25	0.0706215	5024	0.106225	25	0.0491159
			C_	249	0.70339	24214	0.511967	321	0.630648
			N_A	105	0.29661	23082	0.488033	188
								509

## Sheet: down-translation
Down-translated genes in atgcn1-1 in normal temperature conditions
gene	locus	sample_1	sample_2	status	value_1	value_2	log2(fold_change)	p_value	q_value	uORF （C_:complement uORF,N_A: Transcript has no uORF)	Initiation Codon(S-3+4: a 'strong' initiation codon; S-3 or S+4: an 'adequate' initiation codon; 0：a 'weak' initiation codon: ERROR: Transcript has no 5'UTR)	Description
AT1G75560	Chr1:28371140-28373241	gl1_CK_poly	atgcn1-1_CK_poly	OK	23.819	15.8537	-0.587296	0.03425	0.0973096	C_	S-3	zinc knuckle (CCHC-type) family protein; FUNCTIONS IN: zinc ion binding, nucleic acid binding; INVOLVED IN: biological_process unknown; LOCATED IN: chloroplast; EXPRESSED IN: 23 plant structures; EXPRESSED DURING: 15 growth stages; CONTAINS InterPro DOMAIN/s: Zinc finger, CCHC-type (InterPro:IPR001878), Zinc finger, CCHC retroviral-type (InterPro:IPR013084); BEST Arabidopsis thaliana protein matc…
AT1G21580	Chr1:7557261-7565803	gl1_CK_poly	atgcn1-1_CK_poly	OK	7.06492	3.40329	-1.05374	5e-05	0.000388337	C_	S-3S+4	Zinc finger C-x8-C-x5-C-x3-H type family protein; FUNCTIONS IN: zinc ion binding, nucleic acid binding; INVOLVED IN: biological_process unknown; LOCATED IN: cellular_component unknown; EXPRESSED IN: 23 plant structures; EXPRESSED DURING: 13 growth stages; CONTAINS InterPro DOMAIN/s: Zinc finger, CCCH-type (InterPro:IPR000571); Has 6412 Blast hits to 4180 proteins in 441 species: Archae - 2; Bacte…
AT2G28450	Chr2:12162050-12166039	gl1_CK_poly	atgcn1-1_CK_poly	OK	7.35028	3.78804	-0.956348	0.00065	0.00366619	C_	S+4	zinc finger (CCCH-type) family protein; FUNCTIONS IN: zinc ion binding, RNA methyltransferase activity, nucleic acid binding; INVOLVED IN: acetate biosynthetic process from carbon monoxide, methanol oxidation, RNA processing; LOCATED IN: cellular_component unknown; EXPRESSED IN: 22 plant structures; EXPRESSED DURING: 13 growth stages; CONTAINS InterPro DOMAIN/s: Zinc finger, CCCH-type (InterPro:I…
AT3G15880	Chr3:5362887-5372293	gl1_CK_poly	atgcn1-1_CK_poly	OK	9.30281	5.87272	-0.663639	0.0131	0.0449097	C_	S-3	WUS-interacting protein 2 (WSIP2); FUNCTIONS IN: protein binding; INVOLVED IN: primary shoot apical meristem specification; LOCATED IN: endomembrane system; EXPRESSED IN: 24 plant structures; EXPRESSED DURING: 15 growth stages; CONTAINS InterPro DOMAIN/s: WD40 repeat 2 (InterPro:IPR019782), WD40 repeat, conserved site (InterPro:IPR019775), WD40 repeat (InterPro:IPR001680), CTLH, C-terminal LisH m…
AT2G45540	Chr2:18756477-18772831	gl1_CK_poly	atgcn1-1_CK_poly	OK	8.22497	5.11305	-0.685826	0.01395	0.0472819	C_	S-3S+4	WD-40 repeat family protein / beige-related; FUNCTIONS IN: nucleotide binding; INVOLVED IN: biological_process unknown; LOCATED IN: cellular_component unknown; EXPRESSED IN: 24 plant structures; EXPRESSED DURING: 14 growth stages; CONTAINS InterPro DOMAIN/s: WD40 repeat-like-containing domain (InterPro:IPR011046), WD40 repeat 2 (InterPro:IPR019782), Beige/BEACH (InterPro:IPR000409), WD40-repeat-c…
AT2G16586	Chr2:7190936-7191938	gl1_CK_poly	atgcn1-1_CK_poly	OK	382.959	150.126	-1.35102	5e-05	0.000388337	C_	0	unknown protein; LOCATED IN: endomembrane system; EXPRESSED IN: sperm cell; Has 35333 Blast hits to 34131 proteins in 2444 species: Archae - 798; Bacteria - 22429; Metazoa - 974; Fungi - 991; Plants - 531; Viruses - 0; Other Eukaryotes - 9610 (source: NCBI BLink).
AT5G22450	Chr5:7437144-7443347	gl1_CK_poly	atgcn1-1_CK_poly	OK	6.86641	4.51923	-0.60348	0.02895	0.0850968	C_	S-3	unknown protein; LOCATED IN: chloroplast; EXPRESSED IN: 22 plant structures; EXPRESSED DURING: 13 growth stages; BEST Arabidopsis thaliana protein match is: unknown protein (TAIR:AT2G19390.1); Has 30201 Blast hits to 17322 proteins in 780 species: Archae - 12; Bacteria - 1396; Metazoa - 17338; Fungi - 3422; Plants - 5037; Viruses - 0; Other Eukaryotes - 2996 (source: NCBI BLink).
AT2G07787	Chr2:3476927-3478704	gl1_CK_poly	atgcn1-1_CK_poly	OK	10.1031	3.86483	-1.38632	0.00015	0.00103151	C_	S-3	unknown protein; Has 35333 Blast hits to 34131 proteins in 2444 species: Archae - 798; Bacteria - 22429; Metazoa - 974; Fungi - 991; Plants - 531; Viruses - 0; Other Eukaryotes - 9610 (source: NCBI BLink).
AT1G27850	Chr1:9698416-9703941	gl1_CK_poly	atgcn1-1_CK_poly	OK	7.28438	4.06282	-0.842324	0.0025	0.0114461	C_	S-3	unknown protein; FUNCTIONS IN: molecular_function unknown; INVOLVED IN: biological_process unknown; LOCATED IN: plasma membrane; EXPRESSED IN: 22 plant structures; EXPRESSED DURING: 13 growth stages; BEST Arabidopsis thaliana protein match is: unknown protein (TAIR:AT2G40070.1); Has 9215 Blast hits to 5316 proteins in 473 species: Archae - 6; Bacteria - 773; Metazoa - 3392; Fungi - 1710; Plants -…
AT1G68945	Chr1:25926962-25927331	gl1_CK_poly	atgcn1-1_CK_poly	OK	27.225	8.67652	-1.64975	0.00025	0.00161291	C_	S-3S+4	unknown protein; FUNCTIONS IN: molecular_function unknown; INVOLVED IN: biological_process unknown; LOCATED IN: endomembrane system; Has 1 Blast hits to 1 proteins in 1 species: Archae - 0; Bacteria - 0; Metazoa - 0; Fungi - 0; Plants - 1; Viruses - 0; Other Eukaryotes - 0 (source: NCBI BLink).
AT2G35750	Chr2:15029828-15030290	gl1_CK_poly	atgcn1-1_CK_poly	OK	46.3873	20.421	-1.18368	0.0005	0.00292949	C_	S-3	unknown protein; FUNCTIONS IN: molecular_function unknown; INVOLVED IN: biological_process unknown; LOCATED IN: endomembrane system; EXPRESSED IN: 23 plant structures; EXPRESSED DURING: 13 growth stages; Has 1 Blast hits to 1 proteins in 1 species: Archae - 0; Bacteria - 0; Metazoa - 0; Fungi - 0; Plants - 1; Viruses - 0; Other Eukaryotes - 0 (source: NCBI BLink).
AT3G50370	Chr3:18676058-18684346	gl1_CK_poly	atgcn1-1_CK_poly	OK	13.3504	7.43103	-0.84525	0.00185	0.00889502	C_	S-3S+4	unknown protein; FUNCTIONS IN: molecular_function unknown; INVOLVED IN: biological_process unknown; LOCATED IN: cellular_component unknown; EXPRESSED IN: 26 plant structures; EXPRESSED DURING: 15 growth stages; Has 27734 Blast hits to 16708 proteins in 1259 species: Archae - 81; Bacteria - 3434; Metazoa - 10876; Fungi - 2514; Plants - 987; Viruses - 212; Other Eukaryotes - 9630 (source: NCBI BLin…
AT4G01290	Chr4:537989-543869	gl1_CK_poly	atgcn1-1_CK_poly	OK	17.6122	10.8599	-0.697562	0.00895	0.0329281	C_	0	unknown protein; FUNCTIONS IN: molecular_function unknown; INVOLVED IN: biological_process unknown; LOCATED IN: cellular_component unknown; EXPRESSED IN: 24 plant structures; EXPRESSED DURING: 15 growth stages; Has 1744 Blast hits to 1308 proteins in 219 species: Archae - 0; Bacteria - 241; Metazoa - 793; Fungi - 253; Plants - 108; Viruses - 0; Other Eukaryotes - 349 (source: NCBI BLink).
AT3G54750	Chr3:20264633-20268881	gl1_CK_poly	atgcn1-1_CK_poly	OK	6.29166	4.0645	-0.630363	0.0354	0.0998224	C_	S-3	unknown protein; FUNCTIONS IN: molecular_function unknown; INVOLVED IN: biological_process unknown; LOCATED IN: cellular_component unknown; EXPRESSED IN: 24 plant structures; EXPRESSED DURING: 15 growth stages.
AT5G26760	Chr5:9403597-9407301	gl1_CK_poly	atgcn1-1_CK_poly	OK	6.97647	4.11234	-0.762538	0.0093	0.0339767	C_	S-3S+4	unknown protein; CONTAINS InterPro DOMAIN/s: Protein of unknown function DUF408 (InterPro:IPR007308); Has 35333 Blast hits to 34131 proteins in 2444 species: Archae - 798; Bacteria - 22429; Metazoa - 974; Fungi - 991; Plants - 531; Viruses - 0; Other Eukaryotes - 9610 (source: NCBI BLink).
AT3G14830	Chr3:4982942-4985857	gl1_CK_poly	atgcn1-1_CK_poly	OK	10.9425	6.79952	-0.686443	0.0152	0.0506875	C_	S-3	unknown protein; BEST Arabidopsis thaliana protein match is: unknown protein (TAIR:AT1G53450.2); Has 73 Blast hits to 73 proteins in 12 species: Archae - 0; Bacteria - 0; Metazoa - 0; Fungi - 0; Plants - 73; Viruses - 0; Other Eukaryotes - 0 (source: NCBI BLink).
AT5G25270	Chr5:8757546-8762757	gl1_CK_poly	atgcn1-1_CK_poly	OK	8.33762	5.11625	-0.70455	0.01775	0.0574567	C_	S-3S+4	Ubiquitin-like superfamily protein; CONTAINS InterPro DOMAIN/s: Ubiquitin subgroup (InterPro:IPR019956), Ubiquitin (InterPro:IPR000626), Ubiquitin supergroup (InterPro:IPR019955); BEST Arabidopsis thaliana protein match is: Ubiquitin-like superfamily protein (TAIR:AT5G42220.1); Has 11489 Blast hits to 5746 proteins in 742 species: Archae - 0; Bacteria - 401; Metazoa - 4954; Fungi - 1390; Plants -…
AT1G15940	Chr1:5473564-5478259	gl1_CK_poly	atgcn1-1_CK_poly	OK	8.62528	5.5458	-0.637177	0.0184	0.0591655	C_	S-3S+4	Tudor/PWWP/MBT superfamily protein; FUNCTIONS IN: binding; INVOLVED IN: biological_process unknown; EXPRESSED IN: 25 plant structures; EXPRESSED DURING: 15 growth stages; CONTAINS InterPro DOMAIN/s: Armadillo-type fold (InterPro:IPR016024); BEST Arabidopsis thaliana protein match is: Tudor/PWWP/MBT superfamily protein (TAIR:AT1G80810.1); Has 113244 Blast hits to 64070 proteins in 2877 species: Ar…
AT2G48160	Chr2:19689408-19696821	gl1_CK_poly	atgcn1-1_CK_poly	OK	11.3902	6.65775	-0.774683	0.0047	0.019395	C_	S+4	Tudor/PWWP/MBT domain-containing protein; CONTAINS InterPro DOMAIN/s: RNA polymerase II, large subunit, CTD (InterPro:IPR006569), PWWP (InterPro:IPR000313); BEST Arabidopsis thaliana protein match is: Tudor/PWWP/MBT domain-containing protein (TAIR:AT3G63070.1); Has 30201 Blast hits to 17322 proteins in 780 species: Archae - 12; Bacteria - 1396; Metazoa - 17338; Fungi - 3422; Plants - 5037; Viruse…
AT1G45332	Chr1:17172321-17176821	gl1_CK_poly	atgcn1-1_CK_poly	OK	8.32197	5.17233	-0.686111	0.015	0.0501599	C_	S+4	Translation elongation factor EFG/EF2 protein; FUNCTIONS IN: translation factor activity, nucleic acid binding, translation elongation factor activity, ATP binding; INVOLVED IN: translational elongation; LOCATED IN: mitochondrion; CONTAINS InterPro DOMAIN/s: Protein synthesis factor, GTP-binding (InterPro:IPR000795), Translation elongation factor EFG/EF2, domain IV (InterPro:IPR005517), Small GTP…
AT2G45030	Chr2:18572410-18576970	gl1_CK_poly	atgcn1-1_CK_poly	OK	14.1079	8.92576	-0.660454	0.0152	0.0506875	C_	S-3S+4	Translation elongation factor EFG/EF2 protein; FUNCTIONS IN: translation factor activity, nucleic acid binding, GTP binding, translation elongation factor activity, GTPase activity; INVOLVED IN: response to cadmium ion; LOCATED IN: mitochondrion; EXPRESSED IN: cultured cell; CONTAINS InterPro DOMAIN/s: Protein synthesis factor, GTP-binding (InterPro:IPR000795), Translation elongation factor EFG/E…
AT5G24710	Chr5:8458846-8468173	gl1_CK_poly	atgcn1-1_CK_poly	OK	11.535	7.16247	-0.687492	0.01005	0.0362033	C_	S-3	Transducin/WD40 repeat-like superfamily protein; FUNCTIONS IN: molecular_function unknown; INVOLVED IN: biological_process unknown; LOCATED IN: plasma membrane; EXPRESSED IN: 23 plant structures; EXPRESSED DURING: 14 growth stages; CONTAINS InterPro DOMAIN/s: WD40 repeat 2 (InterPro:IPR019782), WD40 repeat, conserved site (InterPro:IPR019775), WD40 repeat (InterPro:IPR001680), WD40 repeat-like-co…
AT5G23430	Chr5:7893670-7900387	gl1_CK_poly	atgcn1-1_CK_poly	OK	7.88892	4.96209	-0.66888	0.0137	0.0466051	C_	S-3	Transducin/WD40 repeat-like superfamily protein; CONTAINS InterPro DOMAIN/s: WD40 repeat 2 (InterPro:IPR019782), WD40 repeat, conserved site (InterPro:IPR019775), WD40 repeat (InterPro:IPR001680), G-protein beta WD-40 repeat, region (InterPro:IPR020472), WD40 repeat-like-containing domain (InterPro:IPR011046), WD40-repeat-containing domain (InterPro:IPR017986), WD40/YVTN repeat-like-containing do…
AT3G33530	Chr3:14085297-14095549	gl1_CK_poly	atgcn1-1_CK_poly	OK	7.01428	4.13905	-0.760994	0.01975	0.0626707	C_	S-3S+4	Transducin family protein / WD-40 repeat family protein; FUNCTIONS IN: nucleotide binding; INVOLVED IN: biological_process unknown; LOCATED IN: chloroplast; EXPRESSED IN: 22 plant structures; EXPRESSED DURING: 14 growth stages; CONTAINS InterPro DOMAIN/s: WD40 repeat-like-containing domain (InterPro:IPR011046), WD40/YVTN repeat-like-containing domain (InterPro:IPR015943); BEST Arabidopsis thalian…
AT3G63460	Chr3:23430641-23437374	gl1_CK_poly	atgcn1-1_CK_poly	OK	34.0685	19.5686	-0.799901	0.0019	0.00908497	C_	S-3S+4	transducin family protein / WD-40 repeat family protein; FUNCTIONS IN: molecular_function unknown; LOCATED IN: CUL4 RING ubiquitin ligase complex, membrane; EXPRESSED IN: 24 plant structures; EXPRESSED DURING: 14 growth stages; CONTAINS InterPro DOMAIN/s: WD40 repeat 2 (InterPro:IPR019782), WD40 repeat-like-containing domain (InterPro:IPR011046), WD40 repeat, conserved site (InterPro:IPR019775), …
AT1G80490	Chr1:30260902-30267038	gl1_CK_poly	atgcn1-1_CK_poly	OK	10.8342	7.0439	-0.621152	0.01715	0.0558707	C_	S-3	TOPLESS-related 1 (TPR1); INVOLVED IN: primary shoot apical meristem specification; LOCATED IN: cytosol; EXPRESSED IN: cultured cell; CONTAINS InterPro DOMAIN/s: WD40 repeat 2 (InterPro:IPR019782), WD40 repeat, conserved site (InterPro:IPR019775), WD40 repeat (InterPro:IPR001680), CTLH, C-terminal LisH motif (InterPro:IPR006595), WD40 repeat-like-containing domain (InterPro:IPR011046), WD40-repea…
AT2G30540	Chr2:13011104-13011784	gl1_CK_poly	atgcn1-1_CK_poly	OK	19.2837	10.0798	-0.935911	0.0035	0.0151828	C_	S-3S+4	Thioredoxin superfamily protein; FUNCTIONS IN: electron carrier activity, protein disulfide oxidoreductase activity; INVOLVED IN: cell redox homeostasis; LOCATED IN: endomembrane system; EXPRESSED IN: 15 plant structures; EXPRESSED DURING: 6 growth stages; CONTAINS InterPro DOMAIN/s: Glutaredoxin-like, plant II (InterPro:IPR011905), Glutaredoxin (InterPro:IPR002109), Thioredoxin fold (InterPro:IP…
AT1G79750	Chr1:30007325-30011393	gl1_CK_poly	atgcn1-1_CK_poly	OK	27.3595	17.6681	-0.630896	0.01615	0.0532219	C_	S-3	The malic enzyme (EC 1.1.1.40) encoded by AtNADP-ME4 is localized to chloroplasts. The gene is expressed throughout the whole plant and during embryogenesis and germination. A possible involvement in the fatty acid biosynthesis has been proposed.
AT1G30530	Chr1:10814658-10816583	gl1_CK_poly	atgcn1-1_CK_poly	OK	15.2389	9.51806	-0.679019	0.0166	0.0544399	C_	S-3	The At1g30530 gene encodes a UDP-rhamnose:flavonol-3-O-rhamnosyltransferase (UGT78D1) attaching a rhamnosyl residue to the 3-O-position of the flavonols kaempferol and quercetin
AT1G15290	Chr1:5257045-5264942	gl1_CK_poly	atgcn1-1_CK_poly	OK	13.8843	8.17161	-0.764763	0.0042	0.0176784	C_	S+4	Tetratricopeptide repeat (TPR)-like superfamily protein; FUNCTIONS IN: binding; INVOLVED IN: biological_process unknown; LOCATED IN: cellular_component unknown; EXPRESSED IN: 24 plant structures; EXPRESSED DURING: 13 growth stages; CONTAINS InterPro DOMAIN/s: Tetratricopeptide-like helical (InterPro:IPR011990), Tetratricopeptide repeat-containing (InterPro:IPR013026), Tetratricopeptide repeat (In…
AT4G28080	Chr4:13945891-13957840	gl1_CK_poly	atgcn1-1_CK_poly	OK	44.4534	27.7808	-0.678203	0.01345	0.0459054	C_	S-3S+4	Tetratricopeptide repeat (TPR)-like superfamily protein; FUNCTIONS IN: binding; EXPRESSED IN: 22 plant structures; EXPRESSED DURING: 13 growth stages; CONTAINS InterPro DOMAIN/s: Tetratricopeptide-like helical (InterPro:IPR011990), Tetratricopeptide repeat-containing (InterPro:IPR013026), Tetratricopeptide repeat (InterPro:IPR019734); BEST Arabidopsis thaliana protein match is: Tetratricopeptide …
AT3G11830	Chr3:3732627-3736377	gl1_CK_poly	atgcn1-1_CK_poly	OK	42.5173	25.5609	-0.734112	0.00555	0.0222202	C_	S-3S+4	TCP-1/cpn60 chaperonin family protein; FUNCTIONS IN: unfolded protein binding, ATP binding; INVOLVED IN: response to cadmium ion; LOCATED IN: cellular_component unknown; EXPRESSED IN: 25 plant structures; EXPRESSED DURING: 14 growth stages; CONTAINS InterPro DOMAIN/s: Chaperonin Cpn60/TCP-1 (InterPro:IPR002423), Chaperone, tailless complex polypeptide 1 (InterPro:IPR017998), T-complex protein 1, …
AT5G26360	Chr5:9255052-9258991	gl1_CK_poly	atgcn1-1_CK_poly	OK	57.3477	34.1349	-0.748489	0.0046	0.0190575	C_	S-3	TCP-1/cpn60 chaperonin family protein; FUNCTIONS IN: unfolded protein binding, ATP binding; INVOLVED IN: protein folding, cellular protein metabolic process; EXPRESSED IN: 22 plant structures; EXPRESSED DURING: 13 growth stages; CONTAINS InterPro DOMAIN/s: Chaperonin Cpn60/TCP-1 (InterPro:IPR002423), Chaperone, tailless complex polypeptide 1 (InterPro:IPR017998), T-complex protein 1, gamma subuni…
AT3G10380	Chr3:3219522-3228933	gl1_CK_poly	atgcn1-1_CK_poly	OK	8.6042	5.49087	-0.648007	0.01695	0.0553523	C_	S-3S+4	Subunit of the Putative Arabidopsis Exocyst Complex
AT3G14240	Chr3:4741472-4744117	gl1_CK_poly	atgcn1-1_CK_poly	OK	6.80815	3.91652	-0.797691	0.00745	0.0282802	C_	S+4	Subtilase family protein; FUNCTIONS IN: identical protein binding, serine-type endopeptidase activity; INVOLVED IN: proteolysis, negative regulation of catalytic activity; LOCATED IN: endomembrane system; EXPRESSED IN: 22 plant structures; EXPRESSED DURING: 13 growth stages; CONTAINS InterPro DOMAIN/s: Protease-associated PA (InterPro:IPR003137), Proteinase inhibitor, propeptide (InterPro:IPR0090…
AT2G05920	Chr2:2269514-2272229	gl1_CK_poly	atgcn1-1_CK_poly	OK	7.2804	4.01219	-0.859629	0.0037	0.0159014	C_	S+4	Subtilase family protein; FUNCTIONS IN: identical protein binding, serine-type endopeptidase activity; INVOLVED IN: proteolysis, negative regulation of catalytic activity; LOCATED IN: cell wall, plant-type cell wall; EXPRESSED IN: 22 plant structures; EXPRESSED DURING: 13 growth stages; CONTAINS InterPro DOMAIN/s: Protease-associated PA (InterPro:IPR003137), Proteinase inhibitor, propeptide (Inte…
AT3G14067	Chr3:4658197-4660784	gl1_CK_poly	atgcn1-1_CK_poly	OK	10.6026	7.06033	-0.586608	0.0295	0.0864057	C_	S-3S+4	Subtilase family protein; FUNCTIONS IN: identical protein binding, serine-type endopeptidase activity; INVOLVED IN: proteolysis, negative regulation of catalytic activity; LOCATED IN: apoplast, plasma membrane, vacuole, plant-type cell wall; EXPRESSED IN: 24 plant structures; EXPRESSED DURING: 13 growth stages; CONTAINS InterPro DOMAIN/s: Protease-associated PA (InterPro:IPR003137), Proteinase in…
AT1G53210	Chr1:19844631-19847836	gl1_CK_poly	atgcn1-1_CK_poly	OK	13.1929	8.51345	-0.631951	0.02295	0.0708393	C_	S-3	sodium/calcium exchanger family protein / calcium-binding EF hand family protein; FUNCTIONS IN: calcium ion binding; INVOLVED IN: transmembrane transport; LOCATED IN: vacuolar membrane, plasma membrane, vacuole, membrane, plant-type vacuole; EXPRESSED IN: 27 plant structures; EXPRESSED DURING: 16 growth stages; CONTAINS InterPro DOMAIN/s: EF-Hand 1, calcium-binding site (InterPro:IPR018247), Sodi…
AT3G54460	Chr3:20158533-20167293	gl1_CK_poly	atgcn1-1_CK_poly	OK	7.51266	4.53103	-0.729484	0.0077	0.029058	C_	S-3S+4	SNF2 domain-containing protein / helicase domain-containing protein / F-box family protein; FUNCTIONS IN: helicase activity, DNA binding, zinc ion binding, nucleic acid binding, ATP binding; LOCATED IN: endomembrane system; CONTAINS InterPro DOMAIN/s: F-box domain, cyclin-like (InterPro:IPR001810), Zinc finger, RING-type, conserved site (InterPro:IPR017907), Zinc finger, RING-type (InterPro:IPR00…
AT3G45190	Chr3:16541672-16548278	gl1_CK_poly	atgcn1-1_CK_poly	OK	12.04	8.02591	-0.585105	0.027	0.0805326	C_	S-3	SIT4 phosphatase-associated family protein; INVOLVED IN: biological_process unknown; LOCATED IN: cellular_component unknown; EXPRESSED IN: 25 plant structures; EXPRESSED DURING: 13 growth stages; CONTAINS InterPro DOMAIN/s: SIT4 phosphatase-associated protein (InterPro:IPR007587); BEST Arabidopsis thaliana protein match is: SIT4 phosphatase-associated family protein (TAIR:AT1G07990.1); Has 1154 B…
AT1G14920	Chr1:5149225-5151354	gl1_CK_poly	atgcn1-1_CK_poly	OK	17.0779	9.89905	-0.786768	0.00445	0.0185474	C_	S-3	Similar to a putative transcription factor and transcriptional coactivators. Repressor of GA responses and involved in gibberellic acid mediated signaling. Member of the DELLA proteins that restrain the cell proliferation and expansion that drives plant growth. The protein undergoes degradation in response to GA via the 26S proteasome. GAI may be involved in reducing ROS accumulation in response …
AT5G14640	Chr5:4719076-4722279	gl1_CK_poly	atgcn1-1_CK_poly	OK	18.8828	12.2845	-0.620232	0.0233	0.0716829	C_	S+4	shaggy-like kinase 13 (SK13); FUNCTIONS IN: protein serine/threonine kinase activity, protein kinase activity, ATP binding; INVOLVED IN: response to salt stress, hyperosmotic response; LOCATED IN: cytosol; EXPRESSED IN: 24 plant structures; EXPRESSED DURING: 13 growth stages; CONTAINS InterPro DOMAIN/s: Protein kinase, ATP binding site (InterPro:IPR017441), Protein kinase, catalytic domain (Inter…
AT4G34980	Chr4:16656690-16659339	gl1_CK_poly	atgcn1-1_CK_poly	OK	6.39086	3.74833	-0.769762	0.0093	0.0339767	C_	S+4	Serine protease similar to subtilisin.
AT4G32640	Chr4:15742000-15750862	gl1_CK_poly	atgcn1-1_CK_poly	OK	12.0878	7.19993	-0.747491	0.0055	0.0220652	C_	S-3S+4	Sec23/Sec24 protein transport family protein; FUNCTIONS IN: zinc ion binding; INVOLVED IN: intracellular protein transport, ER to Golgi vesicle-mediated transport; LOCATED IN: COPII vesicle coat; EXPRESSED IN: 23 plant structures; EXPRESSED DURING: 13 growth stages; CONTAINS InterPro DOMAIN/s: Sec23/Sec24, helical domain (InterPro:IPR006900), Sec23/Sec24 beta-sandwich (InterPro:IPR012990), Sec23/…
AT2G31660	Chr2:13464297-13471821	gl1_CK_poly	atgcn1-1_CK_poly	OK	8.54669	4.85848	-0.814861	0.00225	0.0104717	C_	S-3S+4	SAD2 (super sensitive to ABA and drought 2) encodes an importin beta-domain family protein likely to be involved in nuclear transport in ABA signaling. Subcellular localization of GFP-tagged SAD2 showed a predominantly nuclear localization, consistent with a role for SAD2 in nuclear transport. Mutation of SAD2 in Arabidopsis alters abscisic acid sensitivity. SAD2 was ubiquitously expressed at low…
AT2G39730	Chr2:16570745-16573548	gl1_CK_poly	atgcn1-1_CK_poly	OK	1492.12	930.03	-0.682015	0.03435	0.097515	C_	S-3S+4	Rubisco activase, a nuclear-encoded chloroplast protein that consists of two isoforms arising from alternative splicing in most plants. Required for the light activation of rubisco. Involved in jasmonate-induced leaf senescence.
AT3G56070	Chr3:20806748-20808152	gl1_CK_poly	atgcn1-1_CK_poly	OK	55.6171	36.9248	-0.590941	0.02475	0.0751976	C_	S-3S+4	rotamase cyclophilin 2 (ROC2) exhibiting peptidyl-prolyl cis-trans isomerase activity involved in signal transduction.
AT3G01540	Chr3:212517-216671	gl1_CK_poly	atgcn1-1_CK_poly	OK	24.1129	15.2193	-0.663896	0.01035	0.0370791	C_	S-3S+4	RNA HELICASE DRH1
AT3G62240	Chr3:23033441-23036765	gl1_CK_poly	atgcn1-1_CK_poly	OK	8.67197	5.73968	-0.59539	0.0332	0.0949033	C_	S-3S+4	RING/U-box superfamily protein; FUNCTIONS IN: zinc ion binding; LOCATED IN: intracellular; EXPRESSED IN: 23 plant structures; EXPRESSED DURING: 15 growth stages; CONTAINS InterPro DOMAIN/s: Zinc finger, C2H2-like (InterPro:IPR015880), Zinc finger, RING-type (InterPro:IPR001841), Zinc finger, C2H2-type (InterPro:IPR007087); BEST Arabidopsis thaliana protein match is: zinc ion binding;nucleic acid …
AT2G15530	Chr2:6772888-6777985	gl1_CK_poly	atgcn1-1_CK_poly	OK	8.30081	4.64243	-0.83837	0.00295	0.0131657	C_	S-3	RING/U-box superfamily protein; FUNCTIONS IN: zinc ion binding; EXPRESSED IN: 23 plant structures; EXPRESSED DURING: 13 growth stages; CONTAINS InterPro DOMAIN/s: Zinc finger, RING-type (InterPro:IPR001841), Zinc finger, C3HC4 RING-type (InterPro:IPR018957); BEST Arabidopsis thaliana protein match is: RING/U-box superfamily protein (TAIR:AT4G34040.1).
AT2G07725	Chr2:3448313-3449179	gl1_CK_poly	atgcn1-1_CK_poly	OK	25.3152	11.1288	-1.18571	0.00115	0.00596079	C_	0	Ribosomal L5P family protein; FUNCTIONS IN: structural constituent of ribosome; INVOLVED IN: translation; LOCATED IN: ribosome, intracellular; CONTAINS InterPro DOMAIN/s: Ribosomal protein L5 (InterPro:IPR002132), Ribosomal protein L5, N-terminal (InterPro:IPR020927); BEST Arabidopsis thaliana protein match is: ribosomal protein L5 (TAIR:ATMG00210.1); Has 117 Blast hits to 117 proteins in 56 spec…
AT3G48430	Chr3:17935608-17940746	gl1_CK_poly	atgcn1-1_CK_poly	OK	6.40282	3.63201	-0.817938	0.00315	0.0139061	C_	S-3S+4	Relative of Early Flowering 6 (REF6) encodes a Jumonji N/C and zinc finger domain-containing protein that acts as a positive regulator of flowering in an FLC-dependent pathway. REF6 mutants have hyperacetylation of histone H4 at the FLC locus. REF6 interacts with BES1 in a Y2H assay and in vitro. REF6 may play a role in brassinoteroid signaling by affecting histone methylation in the promoters of…
AT1G50030	Chr1:18522440-18539995	gl1_CK_poly	atgcn1-1_CK_poly	OK	7.25365	4.63069	-0.647481	0.0161	0.053087	C_	S-3	Related to TOR proteins from yeast and mammals, regulators of cell growth in response to nutrient availability. TOR proteins belong to the family of phosphatidylinositol 3-kinase and are targets of the antiproliferative drug rapamycin. AtTOR binds the yeast FKBP12 protein in the presence of Rapamycin, is involved in embryogenesis and is expressed in embryos, endosperm and meristems.
AT5G12350	Chr5:3995341-4002634	gl1_CK_poly	atgcn1-1_CK_poly	OK	7.52437	4.51096	-0.738136	0.0097	0.0351595	C_	0	Regulator of chromosome condensation (RCC1) family with FYVE zinc finger domain; FUNCTIONS IN: chromatin binding, zinc ion binding, Ran GTPase binding; LOCATED IN: plasma membrane; EXPRESSED IN: 22 plant structures; EXPRESSED DURING: 13 growth stages; CONTAINS InterPro DOMAIN/s: Regulator of chromosome condensation, RCC1 (InterPro:IPR000408), Disease resistance/zinc finger/chromosome condensation…
AT2G18790	Chr2:8139880-8144430	gl1_CK_poly	atgcn1-1_CK_poly	OK	12.1899	8.074	-0.594336	0.02665	0.0797002	C_	S-3S+4	Red/far-red photoreceptor involved in the regulation of de-etiolation. Exists in two inter-convertible forms: Pr and Pfr (active). Involved in the light-promotion of seed germination and in the shade avoidance response.
AT3G25140	Chr3:9154710-9156845	gl1_CK_poly	atgcn1-1_CK_poly	OK	7.0538	4.12285	-0.774758	0.0102	0.036635	C_	S+4	Quasimodo1, encodes a glycosyltransferase, involved in homogalacturonan biosynthesis; mutant shows cell adhesion defect and lower wall uronic acid content.
AT3G21140	Chr3:7409441-7412225	gl1_CK_poly	atgcn1-1_CK_poly	OK	6.46107	3.84371	-0.749275	0.02125	0.0664562	C_	S-3S+4	Pyridoxamine 5'-phosphate oxidase family protein; FUNCTIONS IN: FMN binding; LOCATED IN: chloroplast; EXPRESSED IN: 23 plant structures; EXPRESSED DURING: 13 growth stages; CONTAINS InterPro DOMAIN/s: FMN-binding split barrel (InterPro:IPR012349), Pyridoxamine 5&apos;-phosphate oxidase-like, FMN-binding domain (InterPro:IPR011576), FMN-binding split barrel, related (InterPro:IPR009002); BEST Arab…
AT4G37100	Chr4:17479172-17481863	gl1_CK_poly	atgcn1-1_CK_poly	OK	7.26746	4.13414	-0.813866	0.00485	0.0198927	C_	S-3	Pyridoxal phosphate (PLP)-dependent transferases superfamily protein; FUNCTIONS IN: pyridoxal phosphate binding, catalytic activity; INVOLVED IN: biological_process unknown; LOCATED IN: plasma membrane; CONTAINS InterPro DOMAIN/s: Pyridoxal phosphate-dependent transferase, major domain (InterPro:IPR015424), Pyridoxal phosphate-dependent transferase, major region, subdomain 1 (InterPro:IPR015421);…
AT4G36360	Chr4:17176341-17181261	gl1_CK_poly	atgcn1-1_CK_poly	OK	7.09163	3.42797	-1.04876	0.0002	0.00132822	C_	0	putative beta-galactosidase (BGAL3 gene)
AT5G02810	Chr5:637896-641977	gl1_CK_poly	atgcn1-1_CK_poly	OK	25.1069	15.4795	-0.697726	0.00785	0.0295427	C_	S-3	PRR7 and PRR9 are partially redundant essential components of a temperature-sensitive circadian system. CCA1 and LHY had a positive effect on PRR7 expression levels. Acts as transcriptional repressor of CCA1 and LHY.
AT1G04080	Chr1:1051311-1056827	gl1_CK_poly	atgcn1-1_CK_poly	OK	16.1246	10.0304	-0.684891	0.0097	0.0351595	C_	S-3S+4	PRP39; INVOLVED IN: regulation of timing of transition from vegetative to reproductive phase; LOCATED IN: intracellular; EXPRESSED IN: 28 plant structures; EXPRESSED DURING: 13 growth stages; CONTAINS InterPro DOMAIN/s: RNA-processing protein, HAT helix (InterPro:IPR003107); BEST Arabidopsis thaliana protein match is: Tetratricopeptide repeat (TPR)-like superfamily protein (TAIR:AT5G46400.1).
AT3G55050	Chr3:20400487-20402595	gl1_CK_poly	atgcn1-1_CK_poly	OK	9.9089	6.31259	-0.650494	0.02835	0.0836965	C_	S-3S+4	Protein phosphatase 2C family protein; FUNCTIONS IN: protein serine/threonine phosphatase activity, catalytic activity; INVOLVED IN: protein amino acid dephosphorylation; LOCATED IN: protein serine/threonine phosphatase complex; EXPRESSED IN: 24 plant structures; EXPRESSED DURING: 15 growth stages; CONTAINS InterPro DOMAIN/s: Protein phosphatase 2C, manganese/magnesium aspartate binding site (Int…
AT1G17550	Chr1:6034361-6037289	gl1_CK_poly	atgcn1-1_CK_poly	OK	9.88051	6.14621	-0.68489	0.0137	0.0466051	C_	S+4	Protein Phosphatase 2C
AT1G34320	Chr1:12520178-12524370	gl1_CK_poly	atgcn1-1_CK_poly	OK	7.10094	4.63462	-0.61556	0.03275	0.0938914	C_	S-3S+4	Protein of unknown function (DUF668); INVOLVED IN: N-terminal protein myristoylation; LOCATED IN: plasma membrane; EXPRESSED IN: 22 plant structures; EXPRESSED DURING: 13 growth stages; CONTAINS InterPro DOMAIN/s: Protein of unknown function DUF668 (InterPro:IPR007700), Protein of unknown function DUF3475 (InterPro:IPR021864); BEST Arabidopsis thaliana protein match is: Protein of unknown functio…
AT4G35240	Chr4:16760948-16767087	gl1_CK_poly	atgcn1-1_CK_poly	OK	7.66309	5.07669	-0.594038	0.03	0.0876151	C_	S-3S+4	Protein of unknown function (DUF630 and DUF632); INVOLVED IN: N-terminal protein myristoylation; LOCATED IN: plasma membrane; EXPRESSED IN: 24 plant structures; EXPRESSED DURING: 13 growth stages; CONTAINS InterPro DOMAIN/s: Protein of unknown function DUF630 (InterPro:IPR006868), Protein of unknown function DUF632 (InterPro:IPR006867); BEST Arabidopsis thaliana protein match is: Protein of unkno…
AT2G44210	Chr2:18280622-18282876	gl1_CK_poly	atgcn1-1_CK_poly	OK	7.88509	4.75367	-0.730086	0.01675	0.0548399	C_	S-3S+4	Protein of Unknown Function (DUF239); INVOLVED IN: biological_process unknown; LOCATED IN: endomembrane system; EXPRESSED IN: 22 plant structures; EXPRESSED DURING: 14 growth stages; CONTAINS InterPro DOMAIN/s: Protein of unknown function DUF239, plant (InterPro:IPR004314); BEST Arabidopsis thaliana protein match is: Protein of Unknown Function (DUF239) (TAIR:AT1G55360.1); Has 35333 Blast hits to…
AT1G48770	Chr1:18040284-18040916	gl1_CK_poly	atgcn1-1_CK_poly	OK	6.77228	3.29151	-1.04089	0.0279	0.0826082	C_	S-3S+4	Protein of unknown function (DUF1639); CONTAINS InterPro DOMAIN/s: Protein of unknown function DUF1639 (InterPro:IPR012438); BEST Arabidopsis thaliana protein match is: Protein of unknown function (DUF1639) (TAIR:AT3G18295.1); Has 271 Blast hits to 266 proteins in 15 species: Archae - 0; Bacteria - 0; Metazoa - 0; Fungi - 0; Plants - 271; Viruses - 0; Other Eukaryotes - 0 (source: NCBI BLink).
AT5G58950	Chr5:23800927-23803673	gl1_CK_poly	atgcn1-1_CK_poly	OK	20.9593	12.8892	-0.70143	0.0098	0.0354612	C_	S-3S+4	Protein kinase superfamily protein; FUNCTIONS IN: protein serine/threonine/tyrosine kinase activity, kinase activity; INVOLVED IN: protein amino acid phosphorylation; LOCATED IN: cytosol, plasma membrane; EXPRESSED IN: 25 plant structures; EXPRESSED DURING: 15 growth stages; CONTAINS InterPro DOMAIN/s: Protein kinase, catalytic domain (InterPro:IPR000719), Serine-threonine/tyrosine-protein kinase…
AT5G18500	Chr5:6138382-6141630	gl1_CK_poly	atgcn1-1_CK_poly	OK	6.86612	4.12568	-0.734865	0.01855	0.0595427	C_	S-3S+4	Protein kinase superfamily protein; FUNCTIONS IN: protein serine/threonine kinase activity, protein kinase activity, kinase activity, ATP binding; INVOLVED IN: protein amino acid phosphorylation; LOCATED IN: plasma membrane; EXPRESSED IN: 22 plant structures; EXPRESSED DURING: 13 growth stages; CONTAINS InterPro DOMAIN/s: Protein kinase, ATP binding site (InterPro:IPR017441), Protein kinase, cata…
AT1G73460	Chr1:27620121-27625092	gl1_CK_poly	atgcn1-1_CK_poly	OK	9.4526	6.02014	-0.650915	0.01555	0.0516215	C_	0	Protein kinase superfamily protein; FUNCTIONS IN: protein serine/threonine kinase activity, protein kinase activity, kinase activity, ATP binding; INVOLVED IN: protein amino acid phosphorylation; LOCATED IN: cytosol, plasma membrane, cytoplasm; EXPRESSED IN: male gametophyte, cultured cell, pollen tube; EXPRESSED DURING: L mature pollen stage, M germinated pollen stage; CONTAINS InterPro DOMAIN/s…
AT5G45430	Chr5:18407335-18411977	gl1_CK_poly	atgcn1-1_CK_poly	OK	21.669	13.2045	-0.714599	0.00685	0.0263906	C_	S-3S+4	Protein kinase superfamily protein; FUNCTIONS IN: protein serine/threonine kinase activity, protein kinase activity, kinase activity, ATP binding; INVOLVED IN: protein amino acid phosphorylation; LOCATED IN: cellular_component unknown; EXPRESSED IN: sperm cell, male gametophyte, pollen tube; EXPRESSED DURING: M germinated pollen stage; CONTAINS InterPro DOMAIN/s: Protein kinase, ATP binding site …
AT1G16270	Chr1:5563086-5568368	gl1_CK_poly	atgcn1-1_CK_poly	OK	6.52474	3.90976	-0.73884	0.0075	0.0284281	C_	S-3S+4	Protein kinase superfamily protein with octicosapeptide/Phox/Bem1p domain; FUNCTIONS IN: protein serine/threonine/tyrosine kinase activity, protein kinase activity; INVOLVED IN: protein amino acid phosphorylation; LOCATED IN: cytosol, nucleus; CONTAINS InterPro DOMAIN/s: Octicosapeptide/Phox/Bem1p (InterPro:IPR000270), Protein kinase, ATP binding site (InterPro:IPR017441), Protein kinase, catalyt…
AT2G35050	Chr2:14768723-14775035	gl1_CK_poly	atgcn1-1_CK_poly	OK	31.815	20.2937	-0.648674	0.01595	0.0526713	C_	S-3S+4	Protein kinase superfamily protein with octicosapeptide/Phox/Bem1p domain; FUNCTIONS IN: protein serine/threonine/tyrosine kinase activity, protein kinase activity; INVOLVED IN: protein amino acid phosphorylation; LOCATED IN: cellular_component unknown; EXPRESSED IN: 24 plant structures; EXPRESSED DURING: 13 growth stages; CONTAINS InterPro DOMAIN/s: Octicosapeptide/Phox/Bem1p (InterPro:IPR000270…
AT4G16143	Chr4:9133936-9137353	gl1_CK_poly	atgcn1-1_CK_poly	OK	23.9629	15.5105	-0.627552	0.0162	0.0533684	C_	S-3	Protein interacts with Agrobacterium proteins VirD2 and VirE2. Is not individually essential for Agrobacterium-mediated root transformation, but when overexpressed can rescue the impa-4 decreased transformation susceptibility phenotype.
AT1G23720	Chr1:8388654-8391540	gl1_CK_poly	atgcn1-1_CK_poly	OK	8.32015	2.96639	-1.4879	5e-05	0.000388337	C_	S-3	Proline-rich extensin-like family protein; FUNCTIONS IN: structural constituent of cell wall; INVOLVED IN: plant-type cell wall organization; EXPRESSED IN: hypocotyl, root, carpel; EXPRESSED DURING: petal differentiation and expansion stage; CONTAINS InterPro DOMAIN/s: Extensin-like repeat (InterPro:IPR006706); BEST Arabidopsis thaliana protein match is: Proline-rich extensin-like family protein …
AT1G76950	Chr1:28906522-28911564	gl1_CK_poly	atgcn1-1_CK_poly	OK	6.52159	3.90248	-0.740831	0.0069	0.0265512	C_	S-3S+4	PRAF1; FUNCTIONS IN: chromatin binding, zinc ion binding, Ran GTPase binding; INVOLVED IN: biological_process unknown; LOCATED IN: cellular_component unknown; EXPRESSED IN: 23 plant structures; EXPRESSED DURING: 13 growth stages; CONTAINS InterPro DOMAIN/s: Regulator of chromosome condensation, RCC1 (InterPro:IPR000408), Disease resistance/zinc finger/chromosome condensation-like region (InterPro…
AT5G15780	Chr5:5144726-5146403	gl1_CK_poly	atgcn1-1_CK_poly	OK	12.4355	6.42401	-0.952918	0.00205	0.00968211	C_	S-3S+4	Pollen Ole e 1 allergen and extensin family protein; FUNCTIONS IN: molecular_function unknown; INVOLVED IN: biological_process unknown; LOCATED IN: endomembrane system; EXPRESSED IN: 14 plant structures; EXPRESSED DURING: 10 growth stages; CONTAINS InterPro DOMAIN/s: Pollen Ole e 1 allergen/extensin (InterPro:IPR006041); Has 85252 Blast hits to 38354 proteins in 1825 species: Archae - 258; Bacter…
AT2G47500	Chr2:19492994-19498160	gl1_CK_poly	atgcn1-1_CK_poly	OK	9.15744	5.36052	-0.772572	0.005	0.0204128	C_	S+4	P-loop nucleoside triphosphate hydrolases superfamily protein with CH (Calponin Homology) domain; FUNCTIONS IN: microtubule motor activity, ATP binding; INVOLVED IN: microtubule-based movement; EXPRESSED IN: 21 plant structures; EXPRESSED DURING: 12 growth stages; CONTAINS InterPro DOMAIN/s: Calponin-homology (InterPro:IPR016146), Calponin-like actin-binding (InterPro:IPR001715), Kinesin, motor d…
AT4G23400	Chr4:12220742-12222371	gl1_CK_poly	atgcn1-1_CK_poly	OK	30.2533	19.3116	-0.647629	0.0189	0.0604915	C_	S-3S+4	plasma membrane intrinsic protein 1;5 (PIP1;5); FUNCTIONS IN: water channel activity; INVOLVED IN: response to salt stress, transport; LOCATED IN: plasma membrane, membrane; EXPRESSED IN: 22 plant structures; EXPRESSED DURING: 14 growth stages; CONTAINS InterPro DOMAIN/s: Major intrinsic protein, conserved site (InterPro:IPR022357), Aquaporin (InterPro:IPR012269), Major intrinsic protein (InterPr…
AT5G21105	Chr5:7172686-7177841	gl1_CK_poly	atgcn1-1_CK_poly	OK	6.43483	3.56634	-0.851458	0.0063	0.0246328	C_	0	Plant L-ascorbate oxidase; FUNCTIONS IN: oxidoreductase activity, L-ascorbate oxidase activity, copper ion binding; INVOLVED IN: oxidation reduction; LOCATED IN: cell wall; EXPRESSED IN: 23 plant structures; EXPRESSED DURING: 13 growth stages; CONTAINS InterPro DOMAIN/s: Multicopper oxidase, type 2 (InterPro:IPR011706), Multicopper oxidase, type 3 (InterPro:IPR011707), Cupredoxin (InterPro:IPR008…
AT3G49220	Chr3:18249775-18253839	gl1_CK_poly	atgcn1-1_CK_poly	OK	6.33456	3.94981	-0.681462	0.02775	0.0822609	C_	S-3S+4	Plant invertase/pectin methylesterase inhibitor superfamily; FUNCTIONS IN: enzyme inhibitor activity, pectinesterase activity; INVOLVED IN: cell wall modification; LOCATED IN: cell wall, plant-type cell wall; EXPRESSED IN: 22 plant structures; EXPRESSED DURING: 13 growth stages; CONTAINS InterPro DOMAIN/s: Pectinesterase, active site (InterPro:IPR018040), Pectin lyase fold/virulence factor (Inter…
AT2G17930	Chr2:7784287-7802230	gl1_CK_poly	atgcn1-1_CK_poly	OK	6.6083	3.81438	-0.79283	0.00255	0.0116392	C_	S-3	Phosphatidylinositol 3- and 4-kinase family protein with FAT domain; FUNCTIONS IN: inositol or phosphatidylinositol kinase activity, binding, phosphotransferase activity, alcohol group as acceptor; EXPRESSED IN: 24 plant structures; EXPRESSED DURING: 13 growth stages; CONTAINS InterPro DOMAIN/s: Phosphatidylinositol 3-/4-kinase, catalytic (InterPro:IPR000403), PIK-related kinase, FAT (InterPro:IP…
AT4G23820	Chr4:12397037-12400091	gl1_CK_poly	atgcn1-1_CK_poly	OK	10.586	6.91754	-0.613833	0.0348	0.0985039	C_	S-3	Pectin lyase-like superfamily protein; FUNCTIONS IN: polygalacturonase activity; INVOLVED IN: carbohydrate metabolic process; LOCATED IN: endomembrane system; EXPRESSED IN: 22 plant structures; EXPRESSED DURING: 13 growth stages; CONTAINS InterPro DOMAIN/s: Pectin lyase fold/virulence factor (InterPro:IPR011050), Glycoside hydrolase, family 28 (InterPro:IPR000743), Pectin lyase fold (InterPro:IPR…
AT5G58090	Chr5:23505365-23507288	gl1_CK_poly	atgcn1-1_CK_poly	OK	7.16564	3.84622	-0.897653	0.0052	0.0210697	C_	S-3S+4	O-Glycosyl hydrolases family 17 protein; FUNCTIONS IN: cation binding, hydrolase activity, hydrolyzing O-glycosyl compounds, catalytic activity; INVOLVED IN: carbohydrate metabolic process; LOCATED IN: anchored to plasma membrane, plasma membrane, anchored to membrane; EXPRESSED IN: 24 plant structures; EXPRESSED DURING: 13 growth stages; CONTAINS InterPro DOMAIN/s: X8 (InterPro:IPR012946), Glyco…
AT2G07715	Chr2:3410596-3413161	gl1_CK_poly	atgcn1-1_CK_poly	OK	7.7544	3.78599	-1.03434	0.0011	0.00574022	C_	S-3	Nucleic acid-binding, OB-fold-like protein; FUNCTIONS IN: structural constituent of ribosome; INVOLVED IN: translation; LOCATED IN: mitochondrion, ribosome, intracellular, large ribosomal subunit; CONTAINS InterPro DOMAIN/s: Nucleic acid-binding, OB-fold (InterPro:IPR012340), Nucleic acid-binding, OB-fold-like (InterPro:IPR016027), Ribosomal Proteins L2, RNA binding domain (InterPro:IPR022666), R…
AT3G52750	Chr3:19549660-19553014	gl1_CK_poly	atgcn1-1_CK_poly	OK	17.1674	11.4004	-0.59059	0.0324	0.0930851	C_	S-3S+4	Nuclear gene that encodes a plastidial division protein (FtsZ2-2). FtsZ2-2 is involved in chloroplast morphology and internal organisation in addition to participating in chloroplast partition
AT4G32190	Chr4:15544877-15547855	gl1_CK_poly	atgcn1-1_CK_poly	OK	10.614	6.95904	-0.609012	0.0238	0.0728878	C_	S-3S+4	Myosin heavy chain-related protein; Has 30201 Blast hits to 17322 proteins in 780 species: Archae - 12; Bacteria - 1396; Metazoa - 17338; Fungi - 3422; Plants - 5037; Viruses - 0; Other Eukaryotes - 2996 (source: NCBI BLink).
AT5G58140	Chr5:23524426-23533111	gl1_CK_poly	atgcn1-1_CK_poly	OK	27.5093	17.0072	-0.69377	0.02395	0.0732686	C_	S-3S+4	Membrane-bound protein serine/threonine kinase that functions as blue light photoreceptor in redundancy with PHO1. Involved in stomatal opening, chloroplast movement and phototropism. Mediates blue light-induced growth enhancements. PHOT1 and PHOT2 mediate blue light-dependent activation of the plasma membrane H+-ATPase in guard cell protoplasts. PHOT2 possesses two LOV (LOV1 and LOV2, for light-…
AT1G69810	Chr1:26277237-26279118	gl1_CK_poly	atgcn1-1_CK_poly	OK	6.77208	3.79946	-0.833803	0.0176	0.0570603	C_	S-3	member of WRKY Transcription Factor; Group II-b
AT2G35630	Chr2:14966677-14980606	gl1_CK_poly	atgcn1-1_CK_poly	OK	12.6785	7.62761	-0.733086	0.0063	0.0246328	C_	S-3	Member of the MAP215 family of microtubule-associated proteins required to establish interphase arrays of cortical microtubules.Mutants have defects in cytokinesis during pollen development. Vegetative phenotypes observed in temperature sensitive mutants include left-handed organ twisting, isotropic cell expansion and impairment of root hair polarity.
AT5G66850	Chr5:26695606-26699324	gl1_CK_poly	atgcn1-1_CK_poly	OK	8.33223	5.32419	-0.64614	0.02585	0.0779033	C_	S-3	member of MEKK subfamily
AT2G42880	Chr2:17840387-17844380	gl1_CK_poly	atgcn1-1_CK_poly	OK	17.7743	11.0127	-0.690624	0.01045	0.0373765	C_	S-3	member of MAP Kinase
AT5G09810	Chr5:3052096-3054614	gl1_CK_poly	atgcn1-1_CK_poly	OK	151.598	100.917	-0.587086	0.02655	0.0794799	C_	S-3S+4	Member of Actin gene family.Mutants are defective in germination and root growth.
AT5G09220	Chr5:2866251-2869054	gl1_CK_poly	atgcn1-1_CK_poly	OK	22.2485	12.2516	-0.860734	0.0021	0.00987806	C_	S-3S+4	member of AAAP family
AT1G19715	Chr1:6814792-6819542	gl1_CK_poly	atgcn1-1_CK_poly	OK	11.702	7.45814	-0.649873	0.0229	0.0707118	C_	S-3S+4	Mannose-binding lectin superfamily protein; FUNCTIONS IN: molecular_function unknown; INVOLVED IN: biological_process unknown; LOCATED IN: cellular_component unknown; EXPRESSED IN: 22 plant structures; EXPRESSED DURING: 13 growth stages; CONTAINS InterPro DOMAIN/s: Mannose-binding lectin (InterPro:IPR001229); BEST Arabidopsis thaliana protein match is: Mannose-binding lectin superfamily protein (…
AT3G05165	Chr3:1457380-1462942	gl1_CK_poly	atgcn1-1_CK_poly	OK	12.568	7.82864	-0.682922	0.0158	0.0522855	C_	S-3S+4	Major facilitator superfamily protein; FUNCTIONS IN: substrate-specific transmembrane transporter activity, carbohydrate transmembrane transporter activity, transporter activity, sugar:hydrogen symporter activity; INVOLVED IN: transport, transmembrane transport; LOCATED IN: integral to membrane, membrane; EXPRESSED IN: male gametophyte, pollen tube; EXPRESSED DURING: L mature pollen stage, M germ…
AT3G12120	Chr3:3860284-3863050	gl1_CK_poly	atgcn1-1_CK_poly	OK	64.7381	42.2596	-0.615336	0.0215	0.0670871	C_	S-3S+4	Major enzyme responsible for the synthesis of 18:2 fatty acids in the endoplasmic reticulum. Contains His-rich motifs, which contribute to the interaction with the electron donor cytochrome b5. Mutations in this gene suppress the low temperature-induced phenotype of Arabidopsis tocopherol-deficient mutant vte2.
AT5G14060	Chr5:4535400-4539193	gl1_CK_poly	atgcn1-1_CK_poly	OK	21.0468	13.6647	-0.623151	0.01695	0.0553523	C_	S+4	lysine-sensitive aspartate kinase
AT4G31880	Chr4:15419081-15424265	gl1_CK_poly	atgcn1-1_CK_poly	OK	18.147	11.7432	-0.627908	0.01815	0.0585148	C_	S-3	LOCATED IN: cytosol, chloroplast; EXPRESSED IN: 24 plant structures; EXPRESSED DURING: 14 growth stages; BEST Arabidopsis thaliana protein match is: Tudor/PWWP/MBT superfamily protein (TAIR:AT1G15940.1); Has 137162 Blast hits to 70781 proteins in 2973 species: Archae - 289; Bacteria - 24182; Metazoa - 56725; Fungi - 20130; Plants - 6559; Viruses - 758; Other Eukaryotes - 28519 (source: NCBI BLink…
AT4G32551	Chr4:15707480-15713662	gl1_CK_poly	atgcn1-1_CK_poly	OK	10.5833	6.53113	-0.696379	0.01075	0.0382539	C_	S-3	LEUNIG regulates floral organ identity,gynoecium and ovule development. Negatively regulates AGAMOUS . Encodes a glutamine-rich protein with seven WD repeats similar to transcriptional corepressors.
AT4G18670	Chr4:10275461-10278491	gl1_CK_poly	atgcn1-1_CK_poly	OK	8.27765	4.10737	-1.01101	0.0009	0.00483411	C_	S-3	Leucine-rich repeat (LRR) family protein; FUNCTIONS IN: structural constituent of cell wall; LOCATED IN: endomembrane system; EXPRESSED IN: 22 plant structures; EXPRESSED DURING: 12 growth stages; CONTAINS InterPro DOMAIN/s: Leucine-rich repeat-containing N-terminal domain, type 2 (InterPro:IPR013210); BEST Arabidopsis thaliana protein match is: Leucine-rich repeat (LRR) family protein (TAIR:AT3G…
AT2G21380	Chr2:9141630-9149309	gl1_CK_poly	atgcn1-1_CK_poly	OK	11.9321	7.64534	-0.642199	0.01555	0.0516215	C_	S+4	Kinesin motor family protein; FUNCTIONS IN: microtubule motor activity, zinc ion binding, ATP binding; INVOLVED IN: microtubule-based movement; LOCATED IN: chloroplast; EXPRESSED IN: 23 plant structures; EXPRESSED DURING: 13 growth stages; CONTAINS InterPro DOMAIN/s: Kinesin, motor region, conserved site (InterPro:IPR019821), Zinc finger, RING-type (InterPro:IPR001841), Kinesin, motor domain (Int…
AT2G34680	Chr2:14616621-14629129	gl1_CK_poly	atgcn1-1_CK_poly	OK	16.2779	10.4039	-0.645785	0.01495	0.0500196	C_	S-3S+4	isolated from differential screening of a cDNA library from auxin-treated root culture. sequence does not show homology to any known proteins and is predicted to be extracellular.
AT3G07390	Chr3:2365300-2366496	gl1_CK_poly	atgcn1-1_CK_poly	OK	12.2353	7.59244	-0.688412	0.0266	0.0795822	C_	0	isolated from differential screening of a cDNA library from auxin-treated root culture. sequence does not show homology to any known proteins and is predicted to be extracellular.
AT2G02790	Chr2:787914-790946	gl1_CK_poly	atgcn1-1_CK_poly	OK	8.88053	5.81844	-0.610012	0.03435	0.097515	C_	S-3S+4	IQ-domain 29 (IQD29); FUNCTIONS IN: calmodulin binding; INVOLVED IN: biological_process unknown; LOCATED IN: plasma membrane; CONTAINS InterPro DOMAIN/s: IQ calmodulin-binding region (InterPro:IPR000048); BEST Arabidopsis thaliana protein match is: IQ-domain 28 (TAIR:AT1G14380.2); Has 35333 Blast hits to 34131 proteins in 2444 species: Archae - 798; Bacteria - 22429; Metazoa - 974; Fungi - 991; P…
AT1G10290	Chr1:3370557-3377463	gl1_CK_poly	atgcn1-1_CK_poly	OK	15.6187	9.85972	-0.663653	0.01355	0.0461811	C_	S-3S+4	involved in trafficking from the trans-Golgi Network to the central vacuole.
AT3G19820	Chr3:6879616-6882315	gl1_CK_poly	atgcn1-1_CK_poly	OK	29.6354	15.8347	-0.904234	0.0005	0.00292949	C_	S-3	Involved in the conversion of the early brassinosteroid precursor 24-methylenecholesterol to campesterol. Brassinosteroids affect cellular elongation. Mutants have dwarf phenotype. DWF1 is a Ca2+-dependent calmodulin-binding protein.
AT3G14010	Chr3:4636253-4640981	gl1_CK_poly	atgcn1-1_CK_poly	OK	11.3752	7.57033	-0.587468	0.03235	0.0929794	C_	S-3	hydroxyproline-rich glycoprotein family protein, similar to Mrs16p (GI:2737884) (Saccharomyces cerevisiae); weak similarity to ataxin-2 related protein (GI:1679686) (Homo sapiens). Included in a family of CTC interacting domain proteins found to interact with PAB2.
AT5G07080	Chr5:2200331-2202110	gl1_CK_poly	atgcn1-1_CK_poly	OK	8.92648	5.74502	-0.635779	0.0339	0.0964969	C_	S-3S+4	HXXXD-type acyl-transferase family protein; FUNCTIONS IN: transferase activity, transferring acyl groups other than amino-acyl groups, transferase activity; INVOLVED IN: biological_process unknown; LOCATED IN: cellular_component unknown; EXPRESSED IN: 18 plant structures; EXPRESSED DURING: 9 growth stages; CONTAINS InterPro DOMAIN/s: Transferase (InterPro:IPR003480); BEST Arabidopsis thaliana pro…
AT3G44340	Chr3:16011620-16020254	gl1_CK_poly	atgcn1-1_CK_poly	OK	11.3081	7.39597	-0.61255	0.0239	0.0731474	C_	S-3S+4	homologous to yeast and animal Sec24 proteins; expression in yeast cells enhances their survival under oxidative stress conditions.
AT1G79000	Chr1:29716349-29724621	gl1_CK_poly	atgcn1-1_CK_poly	OK	8.6058	5.06643	-0.764341	0.00455	0.018877	C_	S-3	Homologous to CREB-binding protein, a co-activator of transcription with histone acetyl-transferase activity. No single prior lysine acetylation is sufficient to block HAC1 acetylation of the H3 or H4 peptides, suggesting that HAC1, HAC5, and HAC12 can acetylate any of several lysines present in the peptides. HAM2 acetylates histone H4 lysine 5. A plant line expressing an RNAi construct targeted …
AT4G17080	Chr4:9601450-9604207	gl1_CK_poly	atgcn1-1_CK_poly	OK	6.41025	4.04768	-0.663284	0.0271	0.0807716	C_	0	Histone H3 K4-specific methyltransferase SET7/9 family protein; CONTAINS InterPro DOMAIN/s: MORN motif (InterPro:IPR003409); BEST Arabidopsis thaliana protein match is: Histone H3 K4-specific methyltransferase SET7/9 family protein (TAIR:AT2G35170.1); Has 26543 Blast hits to 6479 proteins in 565 species: Archae - 0; Bacteria - 4119; Metazoa - 3892; Fungi - 164; Plants - 2567; Viruses - 0; Other E…
AT2G24150	Chr2:10265483-10267405	gl1_CK_poly	atgcn1-1_CK_poly	OK	9.01771	5.51731	-0.708795	0.028	0.0828462	C_	S-3	heptahelical transmembrane protein HHP3
AT4G16380	Chr4:9254554-9256219	gl1_CK_poly	atgcn1-1_CK_poly	OK	36.6665	23.8405	-0.621048	0.01995	0.0631744	C_	S-3S+4	Heavy metal transport/detoxification superfamily protein ; FUNCTIONS IN: metal ion binding; INVOLVED IN: metal ion transport; LOCATED IN: cellular_component unknown; CONTAINS InterPro DOMAIN/s: Heavy metal transport/detoxification protein (InterPro:IPR006121); BEST Arabidopsis thaliana protein match is: Heavy metal transport/detoxification superfamily protein (TAIR:AT1G51090.1); Has 3914 Blast hi…
AT3G06130	Chr3:1852883-1855063	gl1_CK_poly	atgcn1-1_CK_poly	OK	10.6142	6.89155	-0.623092	0.03135	0.0906926	C_	S-3	Heavy metal transport/detoxification superfamily protein ; FUNCTIONS IN: metal ion binding; INVOLVED IN: metal ion transport; LOCATED IN: cell wall; EXPRESSED IN: 21 plant structures; EXPRESSED DURING: 13 growth stages; CONTAINS InterPro DOMAIN/s: Heavy metal transport/detoxification protein (InterPro:IPR006121); BEST Arabidopsis thaliana protein match is: Heavy metal transport/detoxification sup…
AT3G07770	Chr3:2479547-2484194	gl1_CK_poly	atgcn1-1_CK_poly	OK	28.5163	17.5128	-0.703383	0.0103	0.0369288	C_	S-3	HEAT SHOCK PROTEIN 89.1 (Hsp89.1); FUNCTIONS IN: ATP binding; INVOLVED IN: protein folding, response to stress; LOCATED IN: mitochondrion, cell wall; EXPRESSED IN: 24 plant structures; EXPRESSED DURING: 14 growth stages; CONTAINS InterPro DOMAIN/s: Chaperone protein htpG (InterPro:IPR001404), Heat shock protein Hsp90, C-terminal (InterPro:IPR020576), Heat shock protein Hsp90, conserved site (Inte…
AT1G79920	Chr1:30057219-30062744	gl1_CK_poly	atgcn1-1_CK_poly	OK	32.6434	20.8794	-0.64471	0.0154	0.0512153	C_	S-3	Heat shock protein 70 (Hsp 70) family protein; FUNCTIONS IN: ATP binding; LOCATED IN: cell wall, plasma membrane; EXPRESSED IN: male gametophyte, guard cell, cultured cell, pollen tube; EXPRESSED DURING: L mature pollen stage, M germinated pollen stage; CONTAINS InterPro DOMAIN/s: Heat shock protein Hsp70 (InterPro:IPR001023), Heat shock protein 70 (InterPro:IPR013126); BEST Arabidopsis thaliana …
AT5G09590	Chr5:2975547-2978750	gl1_CK_poly	atgcn1-1_CK_poly	OK	20.4628	11.4857	-0.833162	0.00195	0.00928287	C_	S-3S+4	heat shock protein 70 (Hsc70-5); nuclear
AT4G15020	Chr4:8575385-8578688	gl1_CK_poly	atgcn1-1_CK_poly	OK	6.5934	4.1068	-0.683009	0.0176	0.0570603	C_	S+4	hAT transposon superfamily; FUNCTIONS IN: protein dimerization activity, DNA binding; INVOLVED IN: biological_process unknown; LOCATED IN: cellular_component unknown; EXPRESSED IN: 19 plant structures; EXPRESSED DURING: 8 growth stages; CONTAINS InterPro DOMAIN/s: HAT dimerisation (InterPro:IPR008906), Zinc finger, BED-type predicted (InterPro:IPR003656), Protein of unknown function DUF659 (Inter…
AT5G45700	Chr5:18537348-18538196	gl1_CK_poly	atgcn1-1_CK_poly	OK	8.96567	4.68137	-0.93748	0.0129	0.044368	C_	S+4	Haloacid dehalogenase-like hydrolase (HAD) superfamily protein; FUNCTIONS IN: phosphatase activity; EXPRESSED IN: 19 plant structures; EXPRESSED DURING: 10 growth stages; CONTAINS InterPro DOMAIN/s: Dullard-like phosphatase domain (InterPro:IPR011948), NLI interacting factor (InterPro:IPR004274); BEST Arabidopsis thaliana protein match is: Haloacid dehalogenase-like hydrolase (HAD) superfamily pr…
AT2G26890	Chr2:11462066-11474325	gl1_CK_poly	atgcn1-1_CK_poly	OK	6.82809	4.10088	-0.735547	0.00585	0.0231797	C_	S-3S+4	GRV2 has sequence similarity to the C. elegans protein RME-8 which is involved in endocytosis. grv2 mutants result in a reduction in gravitropic response in hypocotyls and shoots but do not affect root gravitropism. The mutants are defective in amyloplast sedimentation.
AT4G17330	Chr4:9688887-9697578	gl1_CK_poly	atgcn1-1_CK_poly	OK	20.0377	13.2553	-0.596142	0.0247	0.0750911	C_	S+4	gene of unknown function expressed in seedlings, flower buds and stems
AT3G26520	Chr3:9722442-9723815	gl1_CK_poly	atgcn1-1_CK_poly	OK	401.729	259.548	-0.630222	0.0215	0.0670871	C_	S-3	gamma tonoplast intrinsic protein 2 (TIP2). expressed throughout the plant and transcript level is increased upon NaCl or ABA treatments. NaCl stress-sensitive yeast mutant strains exhibit more resistance to salt when expressing this protein.
AT4G35930	Chr4:17018928-17021060	gl1_CK_poly	atgcn1-1_CK_poly	OK	6.81062	3.51556	-0.954034	0.00465	0.0192232	C_	S+4	F-box family protein; CONTAINS InterPro DOMAIN/s: F-box domain, cyclin-like (InterPro:IPR001810); BEST Arabidopsis thaliana protein match is: F-box family protein (TAIR:AT1G61340.1); Has 94 Blast hits to 94 proteins in 14 species: Archae - 0; Bacteria - 0; Metazoa - 0; Fungi - 0; Plants - 94; Viruses - 0; Other Eukaryotes - 0 (source: NCBI BLink).
AT2G45470	Chr2:18742539-18744111	gl1_CK_poly	atgcn1-1_CK_poly	OK	31.0696	13.586	-1.19338	5e-05	0.000388337	C_	S-3S+4	FASCICLIN-like arabinogalactan protein 8 (FLA8); LOCATED IN: anchored to plasma membrane, apoplast, plasma membrane, anchored to membrane, plant-type cell wall; EXPRESSED IN: 24 plant structures; EXPRESSED DURING: 14 growth stages; CONTAINS InterPro DOMAIN/s: FAS1 domain (InterPro:IPR000782); BEST Arabidopsis thaliana protein match is: FASCICLIN-like arabinogalactan-protein 10 (TAIR:AT3G60900.1);…
AT3G11700	Chr3:3698838-3701493	gl1_CK_poly	atgcn1-1_CK_poly	OK	10.7184	6.99402	-0.615889	0.02905	0.0853053	C_	S-3S+4	FASCICLIN-like arabinogalactan protein 18 precursor (FLA18); FUNCTIONS IN: molecular_function unknown; INVOLVED IN: response to cyclopentenone, cell adhesion; LOCATED IN: vacuole; EXPRESSED IN: 23 plant structures; EXPRESSED DURING: 15 growth stages; CONTAINS InterPro DOMAIN/s: FAS1 domain (InterPro:IPR000782); BEST Arabidopsis thaliana protein match is: FASCICLIN-like arabinogalactan protein 17 …
AT5G18960	Chr5:6330378-6333071	gl1_CK_poly	atgcn1-1_CK_poly	OK	10.2782	6.79731	-0.596558	0.03065	0.0890946	C_	S-3S+4	FAR1-related sequence 12 (FRS12); FUNCTIONS IN: zinc ion binding; INVOLVED IN: response to red or far red light; LOCATED IN: cellular_component unknown; EXPRESSED IN: 22 plant structures; EXPRESSED DURING: 13 growth stages; CONTAINS InterPro DOMAIN/s: MULE transposase, conserved domain (InterPro:IPR018289), Transcription factor, FAR1-related (InterPro:IPR004330), Zinc finger, PMZ-type (InterPro:I…
AT1G49890	Chr1:18470074-18473823	gl1_CK_poly	atgcn1-1_CK_poly	OK	6.6066	3.97589	-0.73263	0.01485	0.0497607	C_	S-3S+4	Family of unknown function (DUF566) ; LOCATED IN: chloroplast; EXPRESSED IN: 23 plant structures; EXPRESSED DURING: 13 growth stages; CONTAINS InterPro DOMAIN/s: Protein of unknown function DUF566 (InterPro:IPR007573); BEST Arabidopsis thaliana protein match is: Family of unknown function (DUF566) (TAIR:AT3G19570.2); Has 9198 Blast hits to 4153 proteins in 422 species: Archae - 34; Bacteria - 134…
AT1G57770	Chr1:21395195-21398280	gl1_CK_poly	atgcn1-1_CK_poly	OK	9.82613	6.44891	-0.607568	0.0343	0.0974124	C_	S+4	FAD/NAD(P)-binding oxidoreductase family protein; FUNCTIONS IN: oxidoreductase activity; LOCATED IN: chloroplast; EXPRESSED IN: 21 plant structures; EXPRESSED DURING: 13 growth stages; CONTAINS InterPro DOMAIN/s: Amine oxidase (InterPro:IPR002937); BEST Arabidopsis thaliana protein match is: carotenoid isomerase (TAIR:AT1G06820.1); Has 6263 Blast hits to 6155 proteins in 967 species: Archae - 159…
AT1G01300	Chr1:116942-118764	gl1_CK_poly	atgcn1-1_CK_poly	OK	8.59187	4.9183	-0.804814	0.00795	0.0298415	C_	S-3S+4	Eukaryotic aspartyl protease family protein; FUNCTIONS IN: aspartic-type endopeptidase activity; INVOLVED IN: proteolysis, response to karrikin; LOCATED IN: membrane, plant-type cell wall; EXPRESSED IN: 22 plant structures; EXPRESSED DURING: 13 growth stages; CONTAINS InterPro DOMAIN/s: Peptidase aspartic (InterPro:IPR021109), Peptidase aspartic, catalytic (InterPro:IPR009007), Peptidase A1 (Inte…
AT4G32620	Chr4:15731507-15737272	gl1_CK_poly	atgcn1-1_CK_poly	OK	8.71654	5.54168	-0.653433	0.0139	0.0471472	C_	S+4	Enhancer of polycomb-like transcription factor protein; FUNCTIONS IN: nucleic acid binding; INVOLVED IN: biological_process unknown; LOCATED IN: cellular_component unknown; EXPRESSED IN: 24 plant structures; EXPRESSED DURING: 14 growth stages; CONTAINS InterPro DOMAIN/s: Tudor domain (InterPro:IPR002999), Enhancer of polycomb-like (InterPro:IPR019542); BEST Arabidopsis thaliana protein match is: …
AT5G04670	Chr5:1337838-1340884	gl1_CK_poly	atgcn1-1_CK_poly	OK	9.58641	5.26592	-0.864306	0.0021	0.00987806	C_	0	Enhancer of polycomb-like transcription factor protein; CONTAINS InterPro DOMAIN/s: Enhancer of polycomb-like (InterPro:IPR019542); BEST Arabidopsis thaliana protein match is: Enhancer of polycomb-like transcription factor protein (TAIR:AT4G32620.1); Has 1807 Blast hits to 1807 proteins in 277 species: Archae - 0; Bacteria - 0; Metazoa - 736; Fungi - 347; Plants - 385; Viruses - 0; Other Eukaryot…
AT4G12650	Chr4:7467977-7470551	gl1_CK_poly	atgcn1-1_CK_poly	OK	7.73504	4.70726	-0.716519	0.0148	0.0496294	C_	S-3	Endomembrane protein 70 protein family; LOCATED IN: integral to membrane, Golgi apparatus, plasma membrane, vacuole; EXPRESSED IN: 25 plant structures; EXPRESSED DURING: 13 growth stages; CONTAINS InterPro DOMAIN/s: Nonaspanin (TM9SF) (InterPro:IPR004240); BEST Arabidopsis thaliana protein match is: Endomembrane protein 70 protein family (TAIR:AT5G35160.2); Has 1639 Blast hits to 1594 proteins in…
AT5G25100	Chr5:8648005-8651176	gl1_CK_poly	atgcn1-1_CK_poly	OK	6.60533	3.86101	-0.77465	0.0115	0.0404364	C_	S-3S+4	Endomembrane protein 70 protein family; CONTAINS InterPro DOMAIN/s: Nonaspanin (TM9SF) (InterPro:IPR004240); BEST Arabidopsis thaliana protein match is: Endomembrane protein 70 protein family (TAIR:AT5G10840.1).
AT3G13300	Chr3:4303873-4310213	gl1_CK_poly	atgcn1-1_CK_poly	OK	13.6907	8.73348	-0.64857	0.0139	0.0471472	C_	S+4	Encodes VCS (VARICOSE). Involved in mRNA decapping. VCS forms a mRNA decapping complex with DCP1 (At1g08370) and DCP2 (At5g13570). Unlike DCP2, VCS itself does not have mRNA decapping activity in vitro. DCP1, DCP2 and VCS colocalize in cytoplasmic loci, which are putative Arabidopsis mRNA processing bodies. Null mutants of DCP1, DCP2, and VCS accumulate capped mRNAs with a reduced degradation rat…
AT3G01780	Chr3:279059-283580	gl1_CK_poly	atgcn1-1_CK_poly	OK	9.16174	6.09152	-0.588818	0.03005	0.0877393	C_	S-3S+4	Encodes TPLATE, a cytokinesis protein targeted to the cell plate. Functions in vesicle-trafficking events required for site-specific cell wall modifications during pollen germination and for anchoring of the cell plate to the mother wall at the correct cortical position.
AT3G57300	Chr3:21199487-21207885	gl1_CK_poly	atgcn1-1_CK_poly	OK	6.6135	4.20605	-0.652949	0.01535	0.0510909	C_	S+4	Encodes the Arabidopsis INO80 ortholog of the SWI/SNF ATPase family. Functions as a positive regulator of DNA homologous recombination (HR). In INO80 mutants, the HR frequency is reduced to 15% of that in the wild-type. Mutation in INO80 does not affect sensitivity to genotoxic agents and efficiency of T-DNA integration. INO80 was also shown to regulate a subset of the Arabidopsis transcriptome.
AT4G00450	Chr4:202415-211003	gl1_CK_poly	atgcn1-1_CK_poly	OK	6.59648	4.37581	-0.592146	0.0277	0.0821565	C_	S-3	Encodes the Arabidopsis homolog of the transcriptional regulator MED12, is dynamically expressed during embryogenesis and regulates both developmental timing and the radial pattern formation. Involved in flowering time. The mutant enhances the expression of the flowering time (FT) gene. A knockout mutant of this gene showed late-flowering phenotype.
AT1G49040	Chr1:18139233-18148981	gl1_CK_poly	atgcn1-1_CK_poly	OK	8.14806	5.13962	-0.664795	0.01385	0.0470139	C_	S-3S+4	Encodes soluble protein containing N-terminal DENN domain and eight C-terminal WD-40 repeats. Involved in cytokinesis of guard mother cells and leaf epidermal cells. The overall growth and development of mutant plants is severely affected, they are smaller than wt, with defects in seedling development, leaf expansion and flower morphology which renders the mutant conditionally sterile.
AT3G07100	Chr3:2245163-2250699	gl1_CK_poly	atgcn1-1_CK_poly	OK	19.7258	13.0205	-0.599303	0.0246	0.0748344	C_	S-3S+4	Encodes SEC24a/ERMO2. Required for endoplasmic reticulum (ER) morphology.
AT5G02310	Chr5:474278-482783	gl1_CK_poly	atgcn1-1_CK_poly	OK	7.96935	5.17057	-0.62414	0.0184	0.0591655	C_	S-3S+4	Encodes PROTEOLYSIS6 (PRT6), a component of the N-end rule pathway that targets protein degradation through the identity of the amino-terminal residue of specific protein substrates. Another component of the N-end rule pathway is arginyl-tRNA:protein arginyltransferase (ATE). Arabidopsis contains two ATE genes: At5g05700/ATE1, At3g11240/ATE2. PRT6 and ATE were shown to regulate seed after-ripenin…
AT3G08850	Chr3:2686582-2695300	gl1_CK_poly	atgcn1-1_CK_poly	OK	9.85424	6.49109	-0.602285	0.0272	0.0809873	C_	S+4	Encodes one of two Arabidopsis RAPTOR/KOG1 homologs. RAPTOR proteins are binding partners of the target of rapamycin kinase that is present in all eukaryotes and play a central role in the stimulation of cell growth and metabolism in response to nutrients. Mutants show embryo lethal phenotype which occurs at pre-globular stage. May interact with TOR kinase in a rapamycin like signaling pathway. I…
AT1G53300	Chr1:19879421-19882375	gl1_CK_poly	atgcn1-1_CK_poly	OK	9.9974	5.22957	-0.934861	0.0015	0.00745834	C_	S-3	Encodes one of the 36 carboxylate clamp (CC)-tetratricopeptide repeat (TPR) proteins (Prasad 2010, Pubmed ID: 20856808) with potential to interact with Hsp90/Hsp70 as co-chaperones.
AT5G13490	Chr5:4335466-4337680	gl1_CK_poly	atgcn1-1_CK_poly	OK	20.2955	13.3617	-0.603055	0.0246	0.0748344	C_	S-3S+4	Encodes mitochondrial ADP/ATP carrier
AT1G23900	Chr1:8441145-8447519	gl1_CK_poly	atgcn1-1_CK_poly	OK	8.0992	4.59831	-0.816676	0.00395	0.0167961	C_	S-3	Encodes large subunit of the heterotetrameric adaptor protein complex AP-1. AP-1 is required for clathrin coated vesicles budding from the trans-Golgi network or plasma membrane
AT5G39500	Chr5:15815273-15820045	gl1_CK_poly	atgcn1-1_CK_poly	OK	8.43285	4.98559	-0.758257	0.00485	0.0198927	C_	S-3S+4	Encodes GNOM-LIKE1/ERMO1, a member of ARF-GEF family. Required for endoplasmic reticulum (ER) morphology.
AT1G74260	Chr1:27922832-27927904	gl1_CK_poly	atgcn1-1_CK_poly	OK	19.2124	12.0551	-0.6724	0.0102	0.036635	C_	S-3	Encodes formylglycinamidine ribonucleotide synthase an enzyme involved in de novo purine biosynthesis. PUR4 is localizes to the chloroplast and mitochondria. Loss of PUR4 function affects male but not female gametophyte development.
AT1G79550	Chr1:29924022-29926582	gl1_CK_poly	atgcn1-1_CK_poly	OK	121.375	80.6195	-0.590276	0.0245	0.0746205	C_	S-3S+4	Encodes cytosolic phosphoglycerate kinase (PGK).
AT5G43810	Chr5:17610971-17616797	gl1_CK_poly	atgcn1-1_CK_poly	OK	7.27555	4.45909	-0.706308	0.01175	0.041177	C_	S-3	Encodes Argonaute10, a member of the EIF2C (elongation initiation factor 2c)/ Argonaute class of proteins. Required to establish the central-peripheral organization of the embryo apex. Along with WUS and CLV genes, controls the relative organization of central zone and peripheral zone cells in meristems. Acts in embryonic provascular tissue potentiating WUSCHEL function during meristem developmen…
AT2G37340	Chr2:15669137-15672700	gl1_CK_poly	atgcn1-1_CK_poly	OK	41.7795	24.407	-0.775499	0.0034	0.0148245	C_	S-3	encodes an RS-containing Zinc knuckle protein with molecular mass of 33kDa that is localized to nuclear specks. Barta et al (2010) have proposed a nomenclature for Serine/Arginine-Rich Protein Splicing Factors (SR proteins): Plant Cell. 2010, 22:2926.
AT4G14690	Chr4:8418282-8419263	gl1_CK_poly	atgcn1-1_CK_poly	OK	8.4283	3.76504	-1.16257	0.00415	0.0175042	C_	S-3S+4	Encodes an early light-induced protein. ELIPs are thought not to be directly involved in the synthesis and assembly of specific photosynthetic complexes, but rather affect the biogenesis of all chlorophyll-binding complexes. A study (PMID 17553115) has shown that the chlorophyll synthesis pathway was downregulated as a result of constitutive ELIP2 expression, leading to decreased chlorophyll avai…
AT2G38120	Chr2:15972992-15977180	gl1_CK_poly	atgcn1-1_CK_poly	OK	6.96941	4.23799	-0.717656	0.02045	0.064412	C_	S-3	Encodes an auxin influx transporter. AUX1 resides at the apical plasma membrane of protophloem cells and at highly dynamic subpopulations of Golgi apparatus and endosomes in all cell types. AUX1 action in the lateral root cap and/or epidermal cells influences lateral root initiation and positioning.
AT1G28290	Chr1:9889124-9890993	gl1_CK_poly	atgcn1-1_CK_poly	OK	71.1082	45.1146	-0.65642	0.01435	0.0483877	C_	S-3S+4	Encodes an atypical arabinogalactan protein that is localized to the plasma membrange. AGP31 is highly expressed in flowers and vascular tissue and is repressed by jasmonic acid. AGP31 may play a role in vascular tissue function during defense and development.
AT1G70320	Chr1:26488521-26501281	gl1_CK_poly	atgcn1-1_CK_poly	OK	21.4956	12.9874	-0.726931	0.00765	0.0289023	C_	S-3	encodes a ubiquitin-protein ligase-like protein containing a HECT domain. There are six other HECT-domain UPLs in Arabidopsis.
AT1G56070	Chr1:20967929-20971742	gl1_CK_poly	atgcn1-1_CK_poly	OK	242.844	153.603	-0.660821	0.0202	0.0637901	C_	S-3S+4	encodes a translation elongation factor 2-like protein that is involved in cold-induced translation. Mutations in this gene specifically blocks low temperature-induced transcription of cold-responsive genes but induces the expression of CBF genes and mutants carrying the recessive mutations fail to acclimate to cold and is freezing sensitive.
AT2G30440	Chr2:12972876-12975497	gl1_CK_poly	atgcn1-1_CK_poly	OK	48.399	29.9042	-0.69463	0.0075	0.0284281	C_	S-3S+4	Encodes a thylakoidal processing peptidase that removes signal sequences from proteins synthesized in the cytoplasm and transported into the thylakoid lumen.
AT3G51550	Chr3:19117583-19120881	gl1_CK_poly	atgcn1-1_CK_poly	OK	12.795	7.08011	-0.853733	0.0013	0.00660729	C_	0	Encodes a synergid-expressed, plasma-membrane localized receptor-like kinase that accumulates asymetrically in the synergid membrnane at the filiform apparatus and mediates male-female gametophyte interactions during pollen tube reception. Also involved in powdery mildew infection.
AT2G28290	Chr2:12054735-12073083	gl1_CK_poly	atgcn1-1_CK_poly	OK	13.1228	8.11839	-0.692805	0.00905	0.0332242	C_	S-3	Encodes a SWI2/SNF2-like protein in the SNF2 subclass. Homozygous plants with null mutations exhibit premature termination of the meristem and carpelloid structures from the inflorescence meristem. Co-activator of floral homeotic gene expression. Acts with LFY to regulate shoot apical meristem identity. Required for meristem maintenance. Regulates flowering under a non-inductive photoperiod. It p…
AT2G38440	Chr2:16095328-16101221	gl1_CK_poly	atgcn1-1_CK_poly	OK	10.2623	6.10243	-0.749905	0.0048	0.0197275	C_	S-3	Encodes a subunit of the WAVE complex. The WAVE complex is required for activation of ARP2/3 complex which functions in actin microfilament nucleation and branching. Mutations cause defects in both the actin and microtubule cytoskeletons that result in aberrant epidermal cell expansion. itb1 mutants showed irregularities in trichome branch positioning and expansion. The SHD domain of this protein…
AT1G04210	Chr1:1114404-1122526	gl1_CK_poly	atgcn1-1_CK_poly	OK	11.5677	7.12464	-0.699212	0.012	0.0418753	C_	S-3S+4	Encodes a putative Raf-related kinase.
AT3G03380	Chr3:799614-808522	gl1_CK_poly	atgcn1-1_CK_poly	OK	17.5536	11.5469	-0.604264	0.02325	0.0715791	C_	S+4	Encodes a putative DegP protease.
AT1G75660	Chr1:28408146-28415117	gl1_CK_poly	atgcn1-1_CK_poly	OK	9.39355	5.34236	-0.814192	0.00315	0.0139061	C_	S-3S+4	Encodes a protein with similarity to yeast 5'-3'exonucleases and can functionally complement the yeast mutations. In Arabidopsis XRN3 acts as a suppressor of posttranscriptional gene silencing. Mutants accumulate excised miRNA products suggesting that XRN3 is involved in degradation of these products.
AT5G42540	Chr5:17007388-17014801	gl1_CK_poly	atgcn1-1_CK_poly	OK	12.0315	7.14564	-0.751678	0.00485	0.0198927	C_	S+4	Encodes a protein with similarity to yeast 5'-3'exonucleases and can functionally complement the yeast mutations. In Arabidopsis XRN2 acts as a suppressor of posttranscriptional gene silencing.
AT2G41540	Chr2:17326092-17328902	gl1_CK_poly	atgcn1-1_CK_poly	OK	14.3193	9.46217	-0.597721	0.0292	0.0856553	C_	S-3S+4	Encodes a protein with NAD-dependent glycerol-3-phosphate (G3P) dehydrogenase which was shown to complement an Escherichia coli strain: BB20-14, auxotrophic for glycerol/G3P due to a loss-of-function mutation in the gpsA gene.
AT1G77300	Chr1:29039921-29049302	gl1_CK_poly	atgcn1-1_CK_poly	OK	7.21286	4.55771	-0.662263	0.0125	0.0432614	C_	S-3S+4	Encodes a protein with histone lysine N-methyltransferase activity required specifically for the trimethylation of H3-K4 in FLC chromatin (and not in H3-K36 dimethylation). Acts as an inhibitor of flowering specifically involved in the autonomous promotion pathway. EFS also regulates the expression of genes involved in carotenoid biosynthesis.Modification of histone methylation at the CRTISO locu…
AT3G57410	Chr3:21243135-21251100	gl1_CK_poly	atgcn1-1_CK_poly	OK	15.2035	9.34486	-0.702158	0.0095	0.0345663	C_	S-3	Encodes a protein with high homology to animal villin. VLN3 is a Ca2+-regulated villin involved in actin filament bundling.
AT1G71010	Chr1:26782838-26788970	gl1_CK_poly	atgcn1-1_CK_poly	OK	11.8572	7.07958	-0.744022	0.005	0.0204128	C_	S+4	Encodes a protein that is predicted to act as a phosphatidylinositol-3P 5-kinase, but, because it lacks a FYVE domain, it is unlikely to be efficiently targeted to membranes containing the proposed phosphatidylinositol-3P substrate. Therefore, its molecular function remains unknown.
AT4G12420	Chr4:7349266-7353135	gl1_CK_poly	atgcn1-1_CK_poly	OK	12.6054	8.39789	-0.585939	0.033	0.0944697	C_	S-3S+4	Encodes a protein of unknown function involved in directed root tip growth. It is a member of 19-member gene family and is distantly related structurally to the multiple-copper oxidases ascorbate oxidase and laccase, though it lacks the copper-binding domains. The protein is glycosylated and GPI-anchored. It is localized to the plasma membrane and the cell wall. The gene is expressed most strongl…
AT3G01680	Chr3:251980-255513	gl1_CK_poly	atgcn1-1_CK_poly	OK	8.28597	5.28959	-0.647516	0.02215	0.0687881	C_	S-3S+4	Encodes a protein localized to phloem filaments that is required for phloem filament formation.
AT2G22125	Chr2:9406262-9414518	gl1_CK_poly	atgcn1-1_CK_poly	OK	15.7879	8.90612	-0.82595	0.00225	0.0104717	C_	S-3	Encodes a protein involved in cell elongation in root and anther filaments. Mutants have greater cell volumes in root tissues and have additive phenotypes with other cell expansion mutants such as those carrying mutations in COB, QUI and POM1 loci. POM2/CSI1 promotes Cellulose Synthase and microtubule co-alignment.
AT1G20780	Chr1:7217127-7220784	gl1_CK_poly	atgcn1-1_CK_poly	OK	6.09492	3.90946	-0.640639	0.02475	0.0751976	C_	S-3S+4	Encodes a protein containing a U-box and an ARM domain. Homozygous mutant seedlings have a seedling lethal phenotype with widespread cell death lesions throughout the cotyledons and roots.
AT4G39400	Chr4:18324660-18328826	gl1_CK_poly	atgcn1-1_CK_poly	OK	8.70039	4.31192	-1.01275	0.00035	0.00216245	C_	S-3	Encodes a plasma membrane localized leucine-rich repeat receptor kinase involved in brassinosteroid signal transduction. BRI1 ligand is brassinolide which binds at the extracellular domain. Binding results in phosphorylation of the kinase domain which activates the BRI1 protein leading to BR responses. Residue T-1049 and either S-1044 or T-1045 were essential for kinase function in vitro and norm…
AT4G39850	Chr4:18488436-18497136	gl1_CK_poly	atgcn1-1_CK_poly	OK	7.84745	4.78816	-0.712752	0.00865	0.0320218	C_	S-3	Encodes a peroxisomal protein of the ATP binding cassette (ABC) transporter class (PMP subfamily) with significant identity to the human X-linked adrenoleukodystrophy protein (ALDP). The gene product promotes germination and represses embryo dormancy. ABI3, ABA1, FUS3 and LEC1 are epistatic to this gene. Mutants accumulate fatty acyl CoA suggesting a defect in uptake of fatty acyl CoA into the pe…
AT1G65840	Chr1:24489779-24493024	gl1_CK_poly	atgcn1-1_CK_poly	OK	41.0013	25.4058	-0.690508	0.0094	0.0342827	C_	S+4	encodes a peroxisomal polyamine oxidase, involved in the back-conversion polyamine degradation pathway. Among the five polyamine oxidases in the Arabidopsis genome, PAO4 is the major isoform in root peroxisomes.
AT4G02680	Chr4:1181048-1184930	gl1_CK_poly	atgcn1-1_CK_poly	OK	12.3988	8.08234	-0.617355	0.02005	0.063434	C_	0	Encodes a paralog of ETO1, which is a negative regulator of ACS5 (a key enzyme in ethylene biosynthesis pathway). EOL1 also interacts with and inhibits the activity of ACS5.
AT3G11540	Chr3:3631886-3637955	gl1_CK_poly	atgcn1-1_CK_poly	OK	7.3561	3.92074	-0.907814	0.00145	0.00724417	C_	S-3S+4	Encodes a N-acetyl glucosamine transferase that may glycosylate other molecules involved in GA signaling. Contains a tetratricopeptide repeat region, and a novel carboxy-terminal region. SPY acts as both a repressor of GA responses and as a positive regulation of cytokinin signalling. SPY may be involved in reducing ROS accumulation in response to stress.
AT5G49720	Chr5:20197390-20200288	gl1_CK_poly	atgcn1-1_CK_poly	OK	25.843	15.6416	-0.724389	0.00645	0.0251068	C_	S-3	Encodes a membrane-bound endo-1,4-beta-D-glucanase, involved in cellulose biosynthesis. Loss-of-function mutants have severe cellulose-deficient phenotypes. During cell elongation, KOR1 is associated with Golgi apparatus and early endosome. Inhibition of cellulose biosynthesis promoted a redistribution of KOR1 in subcellular locations. These observations suggest that deposition of cellulose invol…
AT5G20490	Chr5:6926622-6937506	gl1_CK_poly	atgcn1-1_CK_poly	OK	11.3578	6.69431	-0.762672	0.00375	0.016083	C_	S-3S+4	Encodes a member of the type XI myosin protein family involved in root hair growth, trichome development, and organelle trafficking. This gene appears to be expressed at low levels throughout the plant.
AT2G26910	Chr2:11481622-11488186	gl1_CK_poly	atgcn1-1_CK_poly	OK	7.37813	4.63552	-0.670524	0.01255	0.0434003	C_	S-3	Encodes a member of the PLEIOTROPIC DRUG RESISTANCE family of ATP binding cassette transporters. Required for the formation of a functional cuticle.
AT3G22790	Chr3:8052317-8058764	gl1_CK_poly	atgcn1-1_CK_poly	OK	8.56908	4.9754	-0.784327	0.0038	0.0162578	C_	S-3S+4	Encodes a member of the NET superfamily of proteins that potentially couples different membranes to the actin cytoskeleton in plant cells. It binds filamentous actin and is localized to the plasma membrane and plasmodesmata.
AT1G66970	Chr1:24992552-24996117	gl1_CK_poly	atgcn1-1_CK_poly	OK	7.4124	3.89124	-0.929711	0.00185	0.00889502	C_	S-3	Encodes a member of the glycerophosphodiester phosphodiesterase like (GDPD-like) family.
AT5G67190	Chr5:26809134-26809689	gl1_CK_poly	atgcn1-1_CK_poly	OK	7.29347	3.62605	-1.00821	0.02635	0.0790246	C_	S+4	encodes a member of the DREB subfamily A-5 of ERF/AP2 transcription factor family. The protein contains one AP2 domain. There are 16 members in this subfamily including RAP2.1, RAP2.9 and RAP2.10.
AT1G30330	Chr1:10685821-10690838	gl1_CK_poly	atgcn1-1_CK_poly	OK	9.55143	6.0915	-0.648919	0.0183	0.0588905	C_	S-3	Encodes a member of the auxin response factor family. Mediates auxin response via expression of auxin regulated genes. Acts redundantly with ARF8 to control stamen elongation and flower maturation. Expression of ARF6 is controlled by miR167.
AT2G29200	Chr2:12548930-12553433	gl1_CK_poly	atgcn1-1_CK_poly	OK	7.19142	4.59835	-0.64516	0.0173	0.0562552	C_	S-3	Encodes a member of the Arabidopsis Pumilio (APUM) proteins containing PUF domain (eight repeats of approximately 36 amino acids each). PUF proteins regulate both mRNA stability and translation through sequence-specific binding to the 3' UTR of target mRNA transcripts.
AT4G38600	Chr4:18041030-18049292	gl1_CK_poly	atgcn1-1_CK_poly	OK	15.4534	9.9565	-0.634214	0.0154	0.0512153	C_	S+4	encodes a member of HECT ubiquitin protein ligase family that is involved in trichome cell morphogenesis. Mutants in this gene exhibit supernumerary trichome branches and increased DNA content.
AT5G02500	Chr5:553744-556442	gl1_CK_poly	atgcn1-1_CK_poly	OK	237.774	140.213	-0.76197	0.00655	0.0254361	C_	S-3	encodes a member of heat shock protein 70 family.
AT4G30160	Chr4:14753348-14760189	gl1_CK_poly	atgcn1-1_CK_poly	OK	13.2108	8.49114	-0.637686	0.0181	0.0583785	C_	S-3	Encodes a major actin filament bundling protein that is involved in root hair growth through regulating actin organization in a Ca2+-dependent manner.
AT5G10180	Chr5:3193143-3197120	gl1_CK_poly	atgcn1-1_CK_poly	OK	15.9531	8.97887	-0.829229	0.00295	0.0131657	C_	S-3	Encodes a low-affinity sulfate transporter expressed in the root cap and central cylinder, where it is induced by sulfur starvation. Expression in the shoot vascular system is not induced by sulfur starvation.
AT3G54590	Chr3:20206159-20208472	gl1_CK_poly	atgcn1-1_CK_poly	OK	14.1124	7.27241	-0.956457	0.00065	0.00366619	C_	S-3	Encodes a hydroxyproline-rich glycoprotein.
AT3G54610	Chr3:20213559-20217653	gl1_CK_poly	atgcn1-1_CK_poly	OK	6.46006	3.89667	-0.729305	0.0162	0.0533684	C_	S+4	Encodes a histone acetyltransferase that is plays a role in the determination of the embryonic root-shoot axis. It is also required to regulate the floral meristem activity by modulating the extent of expression of WUS and AG. In other eukaryotes, this protein is recruited to specific promoters by DNA binding transcription factors and is thought to promote transcription by acetylating the N-termi…
AT3G47340	Chr3:17437883-17441243	gl1_CK_poly	atgcn1-1_CK_poly	OK	15.0399	6.66501	-1.17412	0.0002	0.00132822	C_	S-3	encodes a glutamine-dependent asparagine synthetase, the predicted ASN1 peptide contains a purF-type glutamine-binding domain, and is expressed predominantly in shoot tissues, where light has a negative effect on its mRNA accumulation. Expression is induced within 3 hours of dark treatment, in senescing leaves and treatment with exogenous photosynthesis inhibitor. Induction of gene expression was…
AT4G03400	Chr4:1497535-1499865	gl1_CK_poly	atgcn1-1_CK_poly	OK	12.655	6.52044	-0.95667	0.0011	0.00574022	C_	S+4	Encodes a GH3-related gene involved in red light-specific hypocotyl elongation. Analysis of sense and antisense transgenic plants suggests that DFL2 is located downstream of red light signal transduction and determines the degree of hypocotyl elongation.
AT1G13980	Chr1:4788462-4794654	gl1_CK_poly	atgcn1-1_CK_poly	OK	8.15756	5.02876	-0.697935	0.01075	0.0382539	C_	S+4	Encodes a GDP/GTP exchange factor for small G-proteins of the ADP ribosylation factor (RAF) class, and as regulator of intracellular trafficking. Homologous to Sec7p and YEC2 from yeast. Involved in the specification of apical-basal pattern formation. Essential for cell division, expansion and adhesion. It appears that heteotypic binding between the DCB and C-terminal domains of two GNOM proteins…
AT5G04560	Chr5:1309192-1318401	gl1_CK_poly	atgcn1-1_CK_poly	OK	7.03118	4.52615	-0.635483	0.01655	0.0543029	C_	S-3	Encodes a DNA glycosylase DEMETER (DME). Responsible for endosperm maternal-allele-specific hypomethylation at the MEDEA (MEA) gene. DME can excise 5-methylcytosine in vitro and when expressed in E. coli. DME establishes MEA imprinting by removing 5-methylcytosine to activate the maternal allele.
AT3G03780	Chr3:957084-960980	gl1_CK_poly	atgcn1-1_CK_poly	OK	68.5302	43.9229	-0.641767	0.01455	0.0489433	C_	S-3S+4	Encodes a cytosolic methionine synthase, involved in methionine regeneration via the activated methyl cycle (or SAM cycle)
AT1G15950	Chr1:5478753-5485082	gl1_CK_poly	atgcn1-1_CK_poly	OK	27.3842	15.3447	-0.835607	0.03045	0.0886303	C_	S-3	Encodes a cinnamoyl CoA reductase. Involved in lignin biosynthesis.
AT1G69770	Chr1:26248317-26253585	gl1_CK_poly	atgcn1-1_CK_poly	OK	11.4527	7.0449	-0.701034	0.0096	0.0348713	C_	S-3S+4	Encodes a chromomethylase involved in methylating cytosine residues at non-CG sites. Involved in preferentially methylating transposon-related sequences, reducing their mobility. CMT3 interacts with an Arabidopsis homologue of HP1 (heterochromatin protein 1), which in turn interacts with methylated histones. Involved in gene silencing.
AT5G35210	Chr5:13474195-13482591	gl1_CK_poly	atgcn1-1_CK_poly	OK	8.18171	5.03351	-0.700838	0.00915	0.0335249	C_	S+4	Encodes a chloroplast envelope-bound plant homeodomain (PHD) transcription factor with transmembrane domains that functions in multiple retrograde signal pathways. The proteolytic cleavage of PTM occurs in response to retrograde signals and amino-terminal PTM accumulates in the nucleus, where it activates ABI4 transcription in a PHD-dependent manner associated with histone modifications.
AT5G64740	Chr5:25881065-25886694	gl1_CK_poly	atgcn1-1_CK_poly	OK	21.8831	12.3603	-0.824111	0.00185	0.00889502	C_	S-3	Encodes a cellulose synthase isomer. CESA6 mutants have cellulose defect in the primary cell wall. Multiple lines of evidence suggest that CESA6, along with CESA1 and CESA3 are present in the same plasma membrane complex for cellulose biosynthesis. CESA2 and CESA5 are related to CESA6, having partially redundant roles. As inferred from the null role of secondary wall-type CesAs, included in a set…
AT5G05170	Chr5:1530173-1535414	gl1_CK_poly	atgcn1-1_CK_poly	OK	21.1038	13.5323	-0.641101	0.0139	0.0471472	C_	S+4	Encodes a cellulose synthase isomer. CESA3 mutants have cellulose defect in the primary cell wall. Multiple lines of evidence suggest that CESA3, along with CESA1 and CESA6 are present in the same plasma membrane complex for cellulose biosynthesis. As inferred from the null role of secondary wall-type CesAs, included in a set of five primary wall-type CesAs that may support trichome cell wall thi…
AT4G32410	Chr4:15640619-15646665	gl1_CK_poly	atgcn1-1_CK_poly	OK	23.8218	15.7871	-0.593538	0.0245	0.0746205	C_	S-3S+4	Encodes a cellulose synthase isomer. CESA1 mutants have cellulose defect in the primary cell wall. Multiple lines of evidence suggest that CESA1, along with CESA3 and CESA6 are present in the same plasma membrane complex for cellulose biosynthesis. lasma membrane complex for cellulose biosynthesis. As inferred from the null role of secondary wall-type CesAs, included in a set of five primary wall…
AT5G09870	Chr5:3073355-3078262	gl1_CK_poly	atgcn1-1_CK_poly	OK	8.4338	5.02949	-0.74577	0.0069	0.0265512	C_	S-3	Encodes a cellulose synthase isomer, related to CESA6. As inferred from the null role of secondary wall-type CesAs, included in a set of five primary wall-type CesAs that may support trichome cell wall thickening.
AT5G18520	Chr5:6144962-6146570	gl1_CK_poly	atgcn1-1_CK_poly	OK	8.40504	4.66295	-0.850013	0.0079	0.0296939	C_	S-3S+4	Encodes a candidate G-protein Coupled Receptor that is involved in the regulation of root growth by bacterial N-acyl-homoserine lactones (AHLs) and plays a role in mediating interactions between plants and microbes.
AT5G03760	Chr5:985674-990549	gl1_CK_poly	atgcn1-1_CK_poly	OK	7.88567	4.58026	-0.783805	0.00705	0.0270143	C_	S-3S+4	encodes a beta-mannan synthase that is required for agrobacterium-mediated plant genetic transformation involves a complex interaction between the bacterium and the host plant. 3' UTR is involved in transcriptional regulation and the gene is expressed in the elongation zone of the root.
AT4G34710	Chr4:16560061-16562969	gl1_CK_poly	atgcn1-1_CK_poly	OK	85.0813	50.2028	-0.761075	0.0048	0.0197275	C_	S-3	encodes a arginine decarboxylase (ADC), a rate-limiting enzyme that catalyzes the first step of polyamine (PA) biosynthesis via ADC pathway in Arabidopsis thaliana. Arabidopsis genome has two ADC paralogs, ADC1 and ADC2. ADC2 is stress-inducible (osmotic stress). Double mutant analysis showed that ADC genes are essential for the production of PA, and are required for normal seed development. Over…
AT5G60410	Chr5:24294889-24301147	gl1_CK_poly	atgcn1-1_CK_poly	OK	15.2522	10.0208	-0.606019	0.0198	0.0627973	C_	S-3S+4	Encodes a plant small ubiquitin-like modifier (SUMO) E3 ligase that is a focal controller of Pi starvation-dependent responses. Also required for SA and PAD4-mediated R gene signalling, which in turn confers innate immunity in Arabidopsis. Also involved in the regulation of plant growth, drought responses and freezing tolerance. This latter effect is most likely due to SIZ1 dependent ABI5 sumoyla…
AT2G31060	Chr2:13213099-13218724	gl1_CK_poly	atgcn1-1_CK_poly	OK	12.5522	7.55982	-0.731521	0.007	0.0268646	C_	S-3S+4	elongation factor family protein; FUNCTIONS IN: GTP binding, translation elongation factor activity, GTPase activity; LOCATED IN: intracellular; EXPRESSED IN: 20 plant structures; EXPRESSED DURING: 13 growth stages; CONTAINS InterPro DOMAIN/s: GTP-binding protein TypA (InterPro:IPR006298), Protein synthesis factor, GTP-binding (InterPro:IPR000795), Small GTP-binding protein (InterPro:IPR005225), …
AT4G27520	Chr4:13750439-13751905	gl1_CK_poly	atgcn1-1_CK_poly	OK	29.9829	18.977	-0.659885	0.01395	0.0472819	C_	S-3	early nodulin-like protein 2 (ENODL2); FUNCTIONS IN: electron carrier activity, copper ion binding; LOCATED IN: in 6 components; EXPRESSED IN: 24 plant structures; EXPRESSED DURING: 13 growth stages; CONTAINS InterPro DOMAIN/s: Plastocyanin-like (InterPro:IPR003245), Cupredoxin (InterPro:IPR008972); BEST Arabidopsis thaliana protein match is: early nodulin-like protein 1 (TAIR:AT5G53870.1); Has 1…
AT2G34710	Chr2:14639322-14644273	gl1_CK_poly	atgcn1-1_CK_poly	OK	6.40671	3.9977	-0.680412	0.0185	0.0594237	C_	S-3	Dominant PHB mutations cause transformation of abaxial leaf fates into adaxial leaf fates. Encodes a member of HD-Zip family which contains homeodomain-leucine zipper domains and domain similar to a mammalian sterol binding domain. Has overlapping functions with PHAVOLUTA, REVOLUTA and CORONA.
AT2G48030	Chr2:19647522-19650148	gl1_CK_poly	atgcn1-1_CK_poly	OK	8.32164	5.30568	-0.64933	0.0315	0.0910268	C_	S-3	DNAse I-like superfamily protein; FUNCTIONS IN: hydrolase activity; LOCATED IN: mitochondrion; EXPRESSED IN: 22 plant structures; EXPRESSED DURING: 13 growth stages; CONTAINS InterPro DOMAIN/s: Endonuclease/exonuclease/phosphatase (InterPro:IPR005135); BEST Arabidopsis thaliana protein match is: DNAse I-like superfamily protein (TAIR:AT3G21530.1); Has 404 Blast hits to 404 proteins in 167 species…
AT2G07727	Chr2:3450577-3452044	gl1_CK_poly	atgcn1-1_CK_poly	OK	20.9025	11.5771	-0.852398	0.00385	0.0164377	C_	S-3	Di-haem cytochrome, transmembrane;Cytochrome b/b6, C-terminal; FUNCTIONS IN: electron carrier activity, oxidoreductase activity; INVOLVED IN: respiratory electron transport chain; LOCATED IN: membrane; CONTAINS InterPro DOMAIN/s: Cytochrome b/b6, C-terminal (InterPro:IPR005798), Cytochrome b/b6 (InterPro:IPR016175), Di-haem cytochrome, transmembrane (InterPro:IPR016174), Cytochrome b/b6, N-termin…
AT5G52530	Chr5:21317139-21321236	gl1_CK_poly	atgcn1-1_CK_poly	OK	17.8941	11.9051	-0.5879	0.0227	0.0702195	C_	S-3	dentin sialophosphoprotein-related; Has 931 Blast hits to 739 proteins in 178 species: Archae - 6; Bacteria - 85; Metazoa - 392; Fungi - 124; Plants - 76; Viruses - 5; Other Eukaryotes - 243 (source: NCBI BLink).
AT1G72410	Chr1:27245164-27257081	gl1_CK_poly	atgcn1-1_CK_poly	OK	8.00321	4.4141	-0.85846	0.01885	0.0603589	C_	S-3	COP1-interacting protein-related; FUNCTIONS IN: molecular_function unknown; INVOLVED IN: biological_process unknown; EXPRESSED IN: 22 plant structures; EXPRESSED DURING: 13 growth stages; BEST Arabidopsis thaliana protein match is: unknown protein (TAIR:AT1G17360.1).
AT4G31570	Chr4:15297013-15306410	gl1_CK_poly	atgcn1-1_CK_poly	OK	6.30058	3.7488	-0.749056	0.00525	0.0212373	C_	S-3	CONTAINS InterPro DOMAIN/s: Prefoldin (InterPro:IPR009053); BEST Arabidopsis thaliana protein match is: unknown protein (TAIR:AT1G24460.1); Has 194354 Blast hits to 66887 proteins in 3244 species: Archae - 3688; Bacteria - 38556; Metazoa - 84828; Fungi - 17265; Plants - 10589; Viruses - 805; Other Eukaryotes - 38623 (source: NCBI BLink).
AT4G16860	Chr4:9488465-9495816	gl1_CK_poly	atgcn1-1_CK_poly	OK	15.2938	7.86063	-0.960231	5e-05	0.000388337	C_	S+4	Confers resistance to Peronospora parasitica. RPP4 is coordinately regulated by transcriptional activation and RNA silencing.
AT2G35110	Chr2:14795714-14803937	gl1_CK_poly	atgcn1-1_CK_poly	OK	6.5126	4.0157	-0.697583	0.01085	0.0385423	C_	S+4	Component of the WAVE protein complex which act as activators of ARP2/3 complex involved in actin nucleation. Required for trichome morphogenesis. Mutant displays distorted trichomes, a phenotype that can be phenocopied by treatment of WT plants with actin-interacting drugs.
AT1G62020	Chr1:22919533-22924024	gl1_CK_poly	atgcn1-1_CK_poly	OK	14.6719	9.11215	-0.687192	0.00985	0.0356152	C_	S-3	Coatomer, alpha subunit; FUNCTIONS IN: structural molecule activity, transporter activity; INVOLVED IN: intracellular protein transport, vesicle-mediated transport, ER to Golgi vesicle-mediated transport; LOCATED IN: COPI vesicle coat, plasma membrane, CUL4 RING ubiquitin ligase complex, membrane; EXPRESSED IN: 25 plant structures; EXPRESSED DURING: 14 growth stages; CONTAINS InterPro DOMAIN/s: W…
AT2G21390	Chr2:9152005-9156878	gl1_CK_poly	atgcn1-1_CK_poly	OK	25.6216	16.0713	-0.672876	0.012	0.0418753	C_	S-3	Coatomer, alpha subunit; FUNCTIONS IN: structural molecule activity, transporter activity; INVOLVED IN: intracellular protein transport, vesicle-mediated transport, ER to Golgi vesicle-mediated transport; LOCATED IN: COPI vesicle coat, CUL4 RING ubiquitin ligase complex, membrane; EXPRESSED IN: 26 plant structures; EXPRESSED DURING: 15 growth stages; CONTAINS InterPro DOMAIN/s: WD40 repeat 2 (Int…
AT5G25560	Chr5:8897870-8901709	gl1_CK_poly	atgcn1-1_CK_poly	OK	8.77139	4.52339	-0.955402	0.00425	0.0178533	C_	S-3S+4	CHY-type/CTCHY-type/RING-type Zinc finger protein; FUNCTIONS IN: zinc ion binding; EXPRESSED IN: 24 plant structures; EXPRESSED DURING: 15 growth stages; CONTAINS InterPro DOMAIN/s: Zinc finger, CTCHY-type (InterPro:IPR017921), Zinc finger, CHY-type (InterPro:IPR008913), Zinc finger, RING-type (InterPro:IPR001841), Zinc finger, C3HC4 RING-type (InterPro:IPR018957); BEST Arabidopsis thaliana prote…
AT5G44800	Chr5:18083418-18093452	gl1_CK_poly	atgcn1-1_CK_poly	OK	8.98349	4.9665	-0.855047	0.00145	0.00724417	C_	S-3	chromatin remodeling 4 (CHR4); FUNCTIONS IN: in 6 functions; INVOLVED IN: chromatin assembly or disassembly, regulation of transcription; LOCATED IN: chromatin, nucleus; EXPRESSED IN: 24 plant structures; EXPRESSED DURING: 11 growth stages; CONTAINS InterPro DOMAIN/s: Protein of unknown function DUF1087 (InterPro:IPR009463), Zinc finger, PHD-type, conserved site (InterPro:IPR019786), Zinc finger,…
AT2G46520	Chr2:19096767-19100272	gl1_CK_poly	atgcn1-1_CK_poly	OK	8.15437	5.26391	-0.63144	0.0226	0.0699573	C_	S-3S+4	cellular apoptosis susceptibility protein, putative / importin-alpha re-exporter, putative; FUNCTIONS IN: protein transporter activity, importin-alpha export receptor activity, binding; INVOLVED IN: intracellular protein transport, cell proliferation, protein import into nucleus, docking; LOCATED IN: nucleus, nuclear pore, membrane, cytoplasm; EXPRESSED IN: 24 plant structures; EXPRESSED DURING: …
AT5G12850	Chr5:4056186-4059580	gl1_CK_poly	atgcn1-1_CK_poly	OK	7.32809	3.97042	-0.884146	0.0023	0.0106645	C_	S-3	CCCH-type zinc finger protein with ARM repeat domain; CONTAINS InterPro DOMAIN/s: Zinc finger, CCCH-type (InterPro:IPR000571), Ankyrin repeat-containing domain (InterPro:IPR020683), Ankyrin repeat (InterPro:IPR002110); BEST Arabidopsis thaliana protein match is: CCCH-type zinc finger protein with ARM repeat domain (TAIR:AT2G41900.1); Has 1807 Blast hits to 1807 proteins in 277 species: Archae - 0…
AT1G77120	Chr1:28975393-28978743	gl1_CK_poly	atgcn1-1_CK_poly	OK	84.6081	55.8318	-0.599709	0.02845	0.0839425	C_	S-3	Catalyzes the reduction of acetaldehyde using NADH as reductant. Requires zinc for activity. Dimer. Anaerobic response polypeptide (ANP). Fermentation. The protein undergoes thiolation following treatment with the oxidant tert-butylhydroperoxide.
AT1G55090	Chr1:20554351-20559103	gl1_CK_poly	atgcn1-1_CK_poly	OK	7.73543	5.06221	-0.611712	0.03245	0.0931882	C_	S-3	carbon-nitrogen hydrolase family protein; FUNCTIONS IN: hydrolase activity, acting on carbon-nitrogen (but not peptide) bonds, NAD+ synthase (glutamine-hydrolyzing) activity, ATP binding; INVOLVED IN: nitrogen compound metabolic process, NAD biosynthetic process; LOCATED IN: cellular_component unknown; EXPRESSED IN: 22 plant structures; EXPRESSED DURING: 13 growth stages; CONTAINS InterPro DOMAIN…
AT3G02260	Chr3:430983-448489	gl1_CK_poly	atgcn1-1_CK_poly	OK	17.7189	11.2516	-0.655161	0.0176	0.0570603	C_	S-3S+4	Calossin-like protein required for polar auxin transport
AT1G21630	Chr1:7581083-7588151	gl1_CK_poly	atgcn1-1_CK_poly	OK	14.4252	8.24313	-0.807323	0.0033	0.0144613	C_	S-3S+4	Calcium-binding EF hand family protein; FUNCTIONS IN: calcium ion binding; LOCATED IN: cytosol; EXPRESSED IN: 24 plant structures; EXPRESSED DURING: 15 growth stages; CONTAINS InterPro DOMAIN/s: EF-HAND 2 (InterPro:IPR018249), EPS15 homology (EH) (InterPro:IPR000261), Calcium-binding EF-hand (InterPro:IPR002048), EF-hand-like domain (InterPro:IPR011992); BEST Arabidopsis thaliana protein match is…
AT1G08420	Chr1:2649536-2657120	gl1_CK_poly	atgcn1-1_CK_poly	OK	8.86048	5.71851	-0.631747	0.0217	0.0676172	C_	S-3S+4	BRI1 suppressor 1 (BSU1)-like 2 (BSL2); FUNCTIONS IN: hydrolase activity, manganese ion binding, protein serine/threonine phosphatase activity, phosphoprotein phosphatase activity, iron ion binding; INVOLVED IN: biological_process unknown; LOCATED IN: plasma membrane; EXPRESSED IN: male gametophyte, guard cell, cultured cell, pollen tube; EXPRESSED DURING: M germinated pollen stage; CONTAINS Inte…
AT3G24180	Chr3:8734633-8741725	gl1_CK_poly	atgcn1-1_CK_poly	OK	7.63328	4.98644	-0.614292	0.02685	0.0801599	C_	S-3S+4	Beta-glucosidase, GBA2 type family protein; FUNCTIONS IN: glucosylceramidase activity, catalytic activity; INVOLVED IN: glucosylceramide catabolic process, sphingolipid metabolic process; LOCATED IN: plasma membrane; EXPRESSED IN: 25 plant structures; EXPRESSED DURING: 15 growth stages; CONTAINS InterPro DOMAIN/s: Glucosylceramidase (InterPro:IPR006775), Six-hairpin glycosidase-like (InterPro:IPR…
AT2G27402	Chr2:11723524-11724362	gl1_CK_poly	atgcn1-1_CK_poly	OK	9.97204	4.52868	-1.1388	0.0026	0.0118301	C_	S-3	BEST Arabidopsis thaliana protein match is: plastid transcriptionally active 18 (TAIR:AT2G32180.1); Has 35333 Blast hits to 34131 proteins in 2444 species: Archae - 798; Bacteria - 22429; Metazoa - 974; Fungi - 991; Plants - 531; Viruses - 0; Other Eukaryotes - 9610 (source: NCBI BLink).
AT4G30190	Chr4:14770498-14776058	gl1_CK_poly	atgcn1-1_CK_poly	OK	27.8627	15.7366	-0.82421	0.00155	0.00766832	C_	S-3	belongs to the P-type ATPase superfamily of cation-transporting ATPases, pumps protons out of the cell, generating a proton gradient that drives the active transport of nutrients by proton symport. has two autoinhibitory regions within the C-terminal dom
AT2G42300	Chr2:17621155-17624841	gl1_CK_poly	atgcn1-1_CK_poly	OK	11.7818	6.1806	-0.930747	0.00275	0.0123999	C_	S+4	basic helix-loop-helix (bHLH) DNA-binding superfamily protein; FUNCTIONS IN: DNA binding, sequence-specific DNA binding transcription factor activity; INVOLVED IN: regulation of transcription; LOCATED IN: nucleus; EXPRESSED IN: 23 plant structures; EXPRESSED DURING: 13 growth stages; CONTAINS InterPro DOMAIN/s: Helix-loop-helix DNA-binding domain (InterPro:IPR001092), Helix-loop-helix DNA-binding…
AT2G07671	Chr2:3251664-3252113	gl1_CK_poly	atgcn1-1_CK_poly	OK	170.501	60.0672	-1.50513	5e-05	0.000388337	C_	0	ATP synthase subunit C family protein; FUNCTIONS IN: hydrogen ion transmembrane transporter activity, ATPase activity; INVOLVED IN: proton transport, ATP synthesis coupled proton transport; LOCATED IN: proton-transporting ATP synthase complex, coupling factor F(o), proton-transporting two-sector ATPase complex, proton-transporting domain; CONTAINS InterPro DOMAIN/s: ATPase, F0 complex, subunit C,…
AT5G10200	Chr5:3201517-3204709	gl1_CK_poly	atgcn1-1_CK_poly	OK	6.85349	3.89918	-0.813669	0.00515	0.0209112	C_	S+4	ARM-repeat/Tetratricopeptide repeat (TPR)-like protein; FUNCTIONS IN: binding; INVOLVED IN: biological_process unknown; LOCATED IN: plasma membrane; CONTAINS InterPro DOMAIN/s: Tetratricopeptide-like helical (InterPro:IPR011990), Armadillo-type fold (InterPro:IPR016024); BEST Arabidopsis thaliana protein match is: ARM-repeat/Tetratricopeptide repeat (TPR)-like protein (TAIR:AT5G43120.1); Has 2055…
AT5G62580	Chr5:25119862-25122526	gl1_CK_poly	atgcn1-1_CK_poly	OK	15.7213	9.5459	-0.719765	0.0076	0.0287432	C_	S-3S+4	ARM repeat superfamily protein; FUNCTIONS IN: binding; INVOLVED IN: biological_process unknown; LOCATED IN: cellular_component unknown; EXPRESSED IN: 22 plant structures; EXPRESSED DURING: 13 growth stages; CONTAINS InterPro DOMAIN/s: HEAT (InterPro:IPR000357), Armadillo-type fold (InterPro:IPR016024); BEST Arabidopsis thaliana protein match is: ARM repeat superfamily protein (TAIR:AT1G27210.1); …
AT5G65390	Chr5:26128583-26129338	gl1_CK_poly	atgcn1-1_CK_poly	OK	57.6449	35.5486	-0.697399	0.01135	0.0399822	C_	S-3	arabinogalactan protein 7 (AGP7); BEST Arabidopsis thaliana protein match is: arabinogalactan protein 4 (TAIR:AT5G10430.1); Has 30201 Blast hits to 17322 proteins in 780 species: Archae - 12; Bacteria - 1396; Metazoa - 17338; Fungi - 3422; Plants - 5037; Viruses - 0; Other Eukaryotes - 2996 (source: NCBI BLink).
AT3G15030	Chr3:5061680-5064115	gl1_CK_poly	atgcn1-1_CK_poly	OK	9.22471	4.96479	-0.89377	0.00375	0.016083	C_	0	Arabidopsis thaliana TCP family transcription factor. Regulated by miR319. Involved in heterchronic regulation of leaf differentiation.
AT2G20950	Chr2:9003134-9005938	gl1_CK_poly	atgcn1-1_CK_poly	OK	7.77446	4.51483	-0.784071	0.00685	0.0263906	C_	S-3S+4	Arabidopsis phospholipase-like protein (PEARLI 4) family; CONTAINS InterPro DOMAIN/s: Phospholipase-like, arabidopsis (InterPro:IPR007942); BEST Arabidopsis thaliana protein match is: Arabidopsis phospholipase-like protein (PEARLI 4) family (TAIR:AT4G38550.1); Has 35333 Blast hits to 34131 proteins in 2444 species: Archae - 798; Bacteria - 22429; Metazoa - 974; Fungi - 991; Plants - 531; Viruses …
AT5G22770	Chr5:7579262-7588249	gl1_CK_poly	atgcn1-1_CK_poly	OK	9.35971	5.97259	-0.648108	0.0181	0.0583785	C_	S-3	alpha-adaptin (alpha-ADR); FUNCTIONS IN: protein transporter activity, binding; INVOLVED IN: intracellular protein transport, vesicle-mediated transport, protein transport; LOCATED IN: plasma membrane, membrane; EXPRESSED IN: male gametophyte, pollen tube, leaf; EXPRESSED DURING: M germinated pollen stage; CONTAINS InterPro DOMAIN/s: Clathrin adaptor, alpha/beta/gamma-adaptin, appendage, Ig-like …
AT1G70070	Chr1:26390015-26394196	gl1_CK_poly	atgcn1-1_CK_poly	OK	8.76828	5.80215	-0.595706	0.0319	0.0919638	C_	S-3	Allelic to ISE2(increased size exclusion limit of plasmodesmata 2). Mutants maintain dilated plasmodesmata at the embryonic torpedo stage.
AT3G52930	Chr3:19626747-19629073	gl1_CK_poly	atgcn1-1_CK_poly	OK	115.259	76.0595	-0.599681	0.021	0.0658283	C_	S-3	Aldolase superfamily protein; FUNCTIONS IN: copper ion binding; INVOLVED IN: response to cadmium ion, response to karrikin, response to salt stress, pentose-phosphate shunt; LOCATED IN: in 8 components; EXPRESSED IN: 29 plant structures; EXPRESSED DURING: 15 growth stages; CONTAINS InterPro DOMAIN/s: Aldolase-type TIM barrel (InterPro:IPR013785), Fructose-bisphosphate aldolase, class-I (InterPro:…
AT5G55600	Chr5:22519910-22525645	gl1_CK_poly	atgcn1-1_CK_poly	OK	7.56979	4.86193	-0.638724	0.02755	0.081792	C_	S-3	agenet domain-containing protein / bromo-adjacent homology (BAH) domain-containing protein; FUNCTIONS IN: RNA binding, DNA binding; INVOLVED IN: biological_process unknown; LOCATED IN: cellular_component unknown; EXPRESSED IN: 22 plant structures; EXPRESSED DURING: 13 growth stages; CONTAINS InterPro DOMAIN/s: Tudor-like, plant (InterPro:IPR014002), Agenet (InterPro:IPR008395), Bromo adjacent hom…
AT1G31730	Chr1:11359641-11364288	gl1_CK_poly	atgcn1-1_CK_poly	OK	13.8948	8.07823	-0.782429	0.0035	0.0151828	C_	S-3S+4	Adaptin family protein; FUNCTIONS IN: clathrin binding, binding; INVOLVED IN: intracellular protein transport, vesicle-mediated transport; LOCATED IN: membrane coat; EXPRESSED IN: 24 plant structures; EXPRESSED DURING: 13 growth stages; CONTAINS InterPro DOMAIN/s: Armadillo-like helical (InterPro:IPR011989), Adaptor protein complex AP-4, epsilon subunit (InterPro:IPR017109), Armadillo-type fold (…
AT2G37520	Chr2:15744768-15750107	gl1_CK_poly	atgcn1-1_CK_poly	OK	6.41376	3.92357	-0.709001	0.0127	0.0438171	C_	S+4	Acyl-CoA N-acyltransferase with RING/FYVE/PHD-type zinc finger domain; FUNCTIONS IN: DNA binding, zinc ion binding; INVOLVED IN: regulation of transcription, DNA-dependent; LOCATED IN: nucleus; EXPRESSED IN: 23 plant structures; EXPRESSED DURING: 15 growth stages; CONTAINS InterPro DOMAIN/s: Zinc finger, PHD-type, conserved site (InterPro:IPR019786), Zinc finger, PHD-type (InterPro:IPR001965), Zi…
AT5G07740	Chr5:2458576-2466813	gl1_CK_poly	atgcn1-1_CK_poly	OK	8.94816	4.68348	-0.934009	0.0008	0.00437508	C_	S+4	actin binding; FUNCTIONS IN: actin binding; INVOLVED IN: cellular component organization, actin cytoskeleton organization; EXPRESSED IN: shoot apex, stem; CONTAINS InterPro DOMAIN/s: Actin-binding FH2/DRF autoregulatory (InterPro:IPR003104), C2 calcium/lipid-binding domain, CaLB (InterPro:IPR008973), Tensin phosphatase, C2 domain (InterPro:IPR014020), Actin-binding FH2 (InterPro:IPR015425); BEST …
AT5G61960	Chr5:24878519-24884720	gl1_CK_poly	atgcn1-1_CK_poly	OK	12.9283	7.59296	-0.7678	0.00525	0.0212373	C_	S-3	A member of mei2-like gene family, predominantly plant-based family of genes encoding RNA binding proteins with characteristic presence of a highly conserved RNA binding motif first described in the mei2 gene of the fission yeast S. pombe. In silico analyses reveal nine mei2 -like genes in A. thaliana. They were grouped into four distinct clades, based on overall sequence similarity and subfamily…
AT5G56030	Chr5:22686801-22689650	gl1_CK_poly	atgcn1-1_CK_poly	OK	99.4772	61.1682	-0.701585	0.0083	0.0309528	C_	S-3S+4	A member of heat shock protein 90 (HSP90) gene family. Expressed in all tissues and abundant in root apical meristem, pollen and tapetum. Expression is NOT heat-induced but induced by IAA and NaCl. Interacts with HsfA1d in the cytosol and the nucleus and negatively regulates HsfA1d. Did not bind to AtHsfA4c.
AT3G22170	Chr3:7822017-7826085	gl1_CK_poly	atgcn1-1_CK_poly	OK	11.3991	6.84425	-0.735953	0.0068	0.0262314	C_	S-3S+4	A component of the PHYA signaling network, mediates the FR-HIR response to far-red light in concert with FAR1.
AT5G65750	Chr5:26303692-26308189	gl1_CK_poly	atgcn1-1_CK_poly	OK	9.72084	6.29895	-0.625971	0.02215	0.0687881	C_	S-3S+4	2-oxoglutarate dehydrogenase, E1 component; FUNCTIONS IN: oxoglutarate dehydrogenase (succinyl-transferring) activity, cobalt ion binding, zinc ion binding; INVOLVED IN: response to cadmium ion; LOCATED IN: mitochondrion; EXPRESSED IN: 23 plant structures; EXPRESSED DURING: 11 growth stages; CONTAINS InterPro DOMAIN/s: 2-oxoglutarate dehydrogenase, E1 component (InterPro:IPR011603), Dehydrogenase…
AT3G55410	Chr3:20541434-20546034	gl1_CK_poly	atgcn1-1_CK_poly	OK	22.6706	14.5501	-0.639792	0.0147	0.0493567	C_	S-3S+4	2-oxoglutarate dehydrogenase, E1 component; FUNCTIONS IN: oxoglutarate dehydrogenase (succinyl-transferring) activity, cobalt ion binding, zinc ion binding; INVOLVED IN: glycolysis, metabolic process; LOCATED IN: mitochondrion; EXPRESSED IN: 25 plant structures; EXPRESSED DURING: 15 growth stages; CONTAINS InterPro DOMAIN/s: 2-oxoglutarate dehydrogenase, E1 component (InterPro:IPR011603), Dehydro…
AT1G20850	Chr1:7252173-7253731	gl1_CK_poly	atgcn1-1_CK_poly	OK	6.98504	3.95286	-0.821373	0.0125	0.0432614	N_A	S+4	xylem cysteine peptidase 2 (XCP2); FUNCTIONS IN: cysteine-type peptidase activity, peptidase activity; INVOLVED IN: proteolysis, developmental programmed cell death; LOCATED IN: cell wall; EXPRESSED IN: 23 plant structures; EXPRESSED DURING: 13 growth stages; CONTAINS InterPro DOMAIN/s: Peptidase C1A, papain (InterPro:IPR013128), Proteinase inhibitor I29, cathepsin propeptide (InterPro:IPR013201)…
AT1G21610	Chr1:7573921-7578956	gl1_CK_poly	atgcn1-1_CK_poly	OK	6.51216	3.66259	-0.830269	0.00485	0.0198927	N_A	0	wound-responsive family protein; FUNCTIONS IN: molecular_function unknown; INVOLVED IN: response to wounding; LOCATED IN: cellular_component unknown; EXPRESSED IN: 24 plant structures; EXPRESSED DURING: 14 growth stages; BEST Arabidopsis thaliana protein match is: unknown protein (TAIR:AT1G77310.1).
AT2G07835	Chr2:3501813-3502294	gl1_CK_poly	atgcn1-1_CK_poly	OK	28.7083	15.5163	-0.887677	0.01115	0.0394065	N_A	ERROR	unknown protein; BEST Arabidopsis thaliana protein match is: unknown protein (TAIR:ATMG00400.1); Has 30201 Blast hits to 17322 proteins in 780 species: Archae - 12; Bacteria - 1396; Metazoa - 17338; Fungi - 3422; Plants - 5037; Viruses - 0; Other Eukaryotes - 2996 (source: NCBI BLink).
AT3G42170	Chr3:14320951-14324069	gl1_CK_poly	atgcn1-1_CK_poly	OK	10.066	6.58803	-0.611576	0.0282	0.0833306	N_A	S-3S+4	transposase-like gene with conserved domains from the family of hAT transposases that includes hobo from Drosophila melanogaster, Activator (Ac) from maize, and Tam3 from snapdragon but lacks several amino acids known to be essential for Ac transposition5. The DAYSLEEPER gene lacks 8 bp duplications and TIRs (a common feature of transcriptionally silent hAT transposases), however, DAYSLEEPER expr…
AT4G14310	Chr4:8236758-8240324	gl1_CK_poly	atgcn1-1_CK_poly	OK	8.42906	5.58121	-0.594793	0.0275	0.0816872	N_A	ERROR	Transducin/WD40 repeat-like superfamily protein; INVOLVED IN: biological_process unknown; LOCATED IN: cell wall; EXPRESSED IN: male gametophyte; EXPRESSED DURING: L mature pollen stage, M germinated pollen stage; CONTAINS InterPro DOMAIN/s: WD40 repeat-like-containing domain (InterPro:IPR011046); Has 1761 Blast hits to 1518 proteins in 267 species: Archae - 12; Bacteria - 193; Metazoa - 625; Fung…
AT2G47790	Chr2:19570048-19573027	gl1_CK_poly	atgcn1-1_CK_poly	OK	10.3102	6.10735	-0.755448	0.01535	0.0510909	N_A	S+4	Transducin/WD40 repeat-like superfamily protein; CONTAINS InterPro DOMAIN/s: WD40 repeat-like-containing domain (InterPro:IPR011046), WD40 repeat 2 (InterPro:IPR019782), WD40-repeat-containing domain (InterPro:IPR017986), WD40 repeat (InterPro:IPR001680), WD40/YVTN repeat-like-containing domain (InterPro:IPR015943), WD40 repeat, subgroup (InterPro:IPR019781); BEST Arabidopsis thaliana protein mat…
AT2G18900	Chr2:8188256-8192489	gl1_CK_poly	atgcn1-1_CK_poly	OK	8.66169	5.38385	-0.68601	0.0131	0.0449097	N_A	S-3	Transducin/WD40 repeat-like superfamily protein; CONTAINS InterPro DOMAIN/s: WD40 repeat-like-containing domain (InterPro:IPR011046), WD40 repeat 2 (InterPro:IPR019782), WD40-repeat-containing domain (InterPro:IPR017986), WD40 repeat (InterPro:IPR001680), WD40/YVTN repeat-like-containing domain (InterPro:IPR015943), WD40 repeat, subgroup (InterPro:IPR019781); BEST Arabidopsis thaliana protein mat…
AT5G11240	Chr5:3582539-3586986	gl1_CK_poly	atgcn1-1_CK_poly	OK	7.19525	4.50856	-0.674377	0.01985	0.0629275	N_A	S-3	transducin family protein / WD-40 repeat family protein; FUNCTIONS IN: nucleotide binding; INVOLVED IN: biological_process unknown; LOCATED IN: endomembrane system; EXPRESSED IN: 21 plant structures; EXPRESSED DURING: 13 growth stages; CONTAINS InterPro DOMAIN/s: WD40 repeat 2 (InterPro:IPR019782), WD40 repeat, conserved site (InterPro:IPR019775), WD40 repeat (InterPro:IPR001680), Small-subunit p…
AT1G02080	Chr1:373334-386847	gl1_CK_poly	atgcn1-1_CK_poly	OK	8.63458	5.18125	-0.736826	0.00565	0.0225445	N_A	ERROR	transcription regulators; FUNCTIONS IN: transcription regulator activity; LOCATED IN: membrane; EXPRESSED IN: 25 plant structures; EXPRESSED DURING: 15 growth stages; CONTAINS InterPro DOMAIN/s: CCR4-Not complex component, Not1 (InterPro:IPR007196); Has 1434 Blast hits to 680 proteins in 246 species: Archae - 0; Bacteria - 196; Metazoa - 419; Fungi - 362; Plants - 144; Viruses - 0; Other Eukaryot…
AT3G51280	Chr3:19037139-19038951	gl1_CK_poly	atgcn1-1_CK_poly	OK	11.065	6.96872	-0.667036	0.02085	0.0654397	N_A	S-3	Tetratricopeptide repeat (TPR)-like superfamily protein; FUNCTIONS IN: binding; LOCATED IN: cellular_component unknown; EXPRESSED IN: 21 plant structures; EXPRESSED DURING: 12 growth stages; CONTAINS InterPro DOMAIN/s: Tetratricopeptide TPR-1 (InterPro:IPR001440), Tetratricopeptide-like helical (InterPro:IPR011990), Tetratricopeptide repeat-containing (InterPro:IPR013026), Tetratricopeptide repea…
AT3G18190	Chr3:6232125-6234060	gl1_CK_poly	atgcn1-1_CK_poly	OK	41.3713	25.3576	-0.706212	0.0065	0.0252819	N_A	S-3S+4	TCP-1/cpn60 chaperonin family protein; FUNCTIONS IN: unfolded protein binding, ATP binding; INVOLVED IN: response to cadmium ion; EXPRESSED IN: 24 plant structures; EXPRESSED DURING: 15 growth stages; CONTAINS InterPro DOMAIN/s: Chaperonin Cpn60/TCP-1 (InterPro:IPR002423), Chaperone, tailless complex polypeptide 1 (InterPro:IPR017998), Chaperonin TCP-1, conserved site (InterPro:IPR002194), T-comp…
AT1G33410	Chr1:12109589-12118850	gl1_CK_poly	atgcn1-1_CK_poly	OK	8.20859	4.94529	-0.731078	0.00615	0.0241428	N_A	S-3S+4	SUPPRESSOR OF AUXIN RESISTANCE1 (SAR1); CONTAINS InterPro DOMAIN/s: Nucleoporin Nup120/160 (InterPro:IPR021717); Has 209 Blast hits to 198 proteins in 81 species: Archae - 0; Bacteria - 0; Metazoa - 119; Fungi - 29; Plants - 47; Viruses - 0; Other Eukaryotes - 14 (source: NCBI BLink).
AT5G67240	Chr5:26822477-26828171	gl1_CK_poly	atgcn1-1_CK_poly	OK	9.07969	5.90722	-0.620165	0.02615	0.0785698	N_A	S-3S+4	small RNA degrading nuclease 3 (SDN3); FUNCTIONS IN: exonuclease activity, nucleic acid binding; LOCATED IN: intracellular; EXPRESSED IN: 23 plant structures; EXPRESSED DURING: 13 growth stages; CONTAINS InterPro DOMAIN/s: Exonuclease (InterPro:IPR006055), Polynucleotidyl transferase, ribonuclease H fold (InterPro:IPR012337), Exonuclease, RNase T/DNA polymerase III (InterPro:IPR013520); BEST Arab…
AT4G14160	Chr4:8167425-8173368	gl1_CK_poly	atgcn1-1_CK_poly	OK	17.9904	10.7676	-0.740539	0.00605	0.0238291	N_A	S-3S+4	Sec23/Sec24 protein transport family protein; FUNCTIONS IN: transporter activity, zinc ion binding; INVOLVED IN: intracellular protein transport, transport, ER to Golgi vesicle-mediated transport; LOCATED IN: COPII vesicle coat; EXPRESSED IN: 24 plant structures; EXPRESSED DURING: 13 growth stages; CONTAINS InterPro DOMAIN/s: Sec23/Sec24, helical domain (InterPro:IPR006900), Sec23/Sec24 beta-sand…
AT3G12955	Chr3:4135499-4136143	gl1_CK_poly	atgcn1-1_CK_poly	OK	7.40784	4.02777	-0.879073	0.03225	0.092745	N_A	0	SAUR-like auxin-responsive protein family ; FUNCTIONS IN: molecular_function unknown; INVOLVED IN: response to auxin stimulus; LOCATED IN: mitochondrion; EXPRESSED IN: 6 plant structures; EXPRESSED DURING: petal differentiation and expansion stage, D bilateral stage; CONTAINS InterPro DOMAIN/s: Auxin responsive SAUR protein (InterPro:IPR003676); BEST Arabidopsis thaliana protein match is: SAUR-li…
AT1G47490	Chr1:17424668-17427475	gl1_CK_poly	atgcn1-1_CK_poly	OK	19.5067	12.8233	-0.60521	0.0244	0.0743824	N_A	S+4	RNA-binding protein 47C (RBP47C); CONTAINS InterPro DOMAIN/s: RNA recognition motif, RNP-1 (InterPro:IPR000504), Nucleotide-binding, alpha-beta plait (InterPro:IPR012677); BEST Arabidopsis thaliana protein match is: RNA-binding protein 47C' (TAIR:AT1G47500.1); Has 33065 Blast hits to 20848 proteins in 888 species: Archae - 16; Bacteria - 2226; Metazoa - 17066; Fungi - 3800; Plants - 6752; Viruses…
AT2G22100	Chr2:9392209-9393562	gl1_CK_poly	atgcn1-1_CK_poly	OK	9.07079	5.11001	-0.827901	0.008	0.0300004	N_A	S-3S+4	RNA-binding (RRM/RBD/RNP motifs) family protein; FUNCTIONS IN: RNA binding, nucleotide binding, nucleic acid binding; INVOLVED IN: biological_process unknown; LOCATED IN: cellular_component unknown; EXPRESSED IN: 21 plant structures; EXPRESSED DURING: 12 growth stages; CONTAINS InterPro DOMAIN/s: RNA recognition motif, RNP-1 (InterPro:IPR000504), Nucleotide-binding, alpha-beta plait (InterPro:IPR…
AT2G47250	Chr2:19399693-19403044	gl1_CK_poly	atgcn1-1_CK_poly	OK	10.05	6.42709	-0.644963	0.0203	0.0640408	N_A	S-3S+4	RNA helicase family protein; FUNCTIONS IN: in 7 functions; LOCATED IN: membrane, chloroplast envelope; EXPRESSED IN: 23 plant structures; EXPRESSED DURING: 13 growth stages; CONTAINS InterPro DOMAIN/s: Helicase-associated domain (InterPro:IPR007502), ATPase, AAA+ type, core (InterPro:IPR003593), DNA/RNA helicase, DEAD/DEAH box type, N-terminal (InterPro:IPR011545), Domain of unknown function DUF1…
AT3G11964	Chr3:3793956-3806626	gl1_CK_poly	atgcn1-1_CK_poly	OK	7.13448	4.31053	-0.726942	0.00715	0.027334	N_A	S-3S+4	RNA binding;RNA binding; FUNCTIONS IN: RNA binding; INVOLVED IN: mRNA processing, RNA processing; LOCATED IN: nucleolus, plasma membrane; EXPRESSED IN: 22 plant structures; EXPRESSED DURING: 13 growth stages; CONTAINS InterPro DOMAIN/s: Nucleic acid-binding, OB-fold (InterPro:IPR012340), Nucleic acid-binding, OB-fold-like (InterPro:IPR016027), Ribosomal protein S1, RNA-binding domain (InterPro:IP…
AT4G03100	Chr4:1374280-1376231	gl1_CK_poly	atgcn1-1_CK_poly	OK	10.4596	6.87186	-0.606056	0.03325	0.0950206	N_A	0	Rho GTPase activating protein with PAK-box/P21-Rho-binding domain; FUNCTIONS IN: Rac GTPase activator activity; INVOLVED IN: signal transduction; LOCATED IN: intracellular; EXPRESSED IN: 12 plant structures; EXPRESSED DURING: 6 growth stages; CONTAINS InterPro DOMAIN/s: PAK-box/P21-Rho-binding (InterPro:IPR000095), Rho GTPase activation protein (InterPro:IPR008936), RhoGAP (InterPro:IPR000198); B…
AT2G32950	Chr2:13977932-13983535	gl1_CK_poly	atgcn1-1_CK_poly	OK	6.71348	4.37993	-0.616152	0.03425	0.0973096	N_A	S-3S+4	Represses photomorphogenesis and induces skotomorphogenesis in the dark. Contains a ring finger zinc-binding motif, a coiled-coil domain, and several WD-40 repeats, similar to G-beta proteins. The C-terminus has homology to TAFII80, a subunit of the TFIID component of the RNA polymerase II of Drosophila. Nuclear localization in the dark and cytoplasmic in the light.
AT5G23150	Chr5:7785834-7792489	gl1_CK_poly	atgcn1-1_CK_poly	OK	6.24721	3.7991	-0.717555	0.0095	0.0345663	N_A	S+4	Putative transcription factor. Member of the floral homeotic AGAMOUS pathway.Mutations in HUA enhance the phenotype of mild ag-4 allele. Single hua mutants are early flowering and have reduced levels of FLC mRNA. Other MADS box flowering time genes such as FLM and MAF2 also appear to be regulated by HUA2. HUA2 normally activates FLC expression and enhances AG function.
AT2G24980	Chr2:10622452-10624132	gl1_CK_poly	atgcn1-1_CK_poly	OK	9.63756	4.50851	-1.09602	0.00105	0.00551335	N_A	S-3	Proline-rich extensin-like family protein; FUNCTIONS IN: structural constituent of cell wall; INVOLVED IN: plant-type cell wall organization; LOCATED IN: endomembrane system; EXPRESSED IN: root; CONTAINS InterPro DOMAIN/s: Extensin-like repeat (InterPro:IPR006706); BEST Arabidopsis thaliana protein match is: proline-rich extensin-like family protein (TAIR:AT5G35190.1); Has 220761 Blast hits to 34…
AT5G06630	Chr5:2036360-2037843	gl1_CK_poly	atgcn1-1_CK_poly	OK	8.38924	4.76474	-0.816142	0.0124	0.042973	N_A	S-3	proline-rich extensin-like family protein; FUNCTIONS IN: structural constituent of cell wall; INVOLVED IN: plant-type cell wall organization; LOCATED IN: endomembrane system; EXPRESSED IN: leaf whorl, hypocotyl, male gametophyte, root, leaf; EXPRESSED DURING: 6 growth stages; CONTAINS InterPro DOMAIN/s: Extensin-like repeat (InterPro:IPR006706); BEST Arabidopsis thaliana protein match is: Proline…
AT3G28550	Chr3:10700706-10703929	gl1_CK_poly	atgcn1-1_CK_poly	OK	15.8847	8.56702	-0.890773	0.0014	0.00704234	N_A	0	Proline-rich extensin-like family protein; FUNCTIONS IN: structural constituent of cell wall; INVOLVED IN: plant-type cell wall organization; LOCATED IN: endomembrane system; CONTAINS InterPro DOMAIN/s: Extensin-like repeat (InterPro:IPR006706); BEST Arabidopsis thaliana protein match is: Proline-rich extensin-like family protein (TAIR:AT3G54580.1); Has 433536 Blast hits to 44790 proteins in 1795…
AT5G06640	Chr5:2039858-2041928	gl1_CK_poly	atgcn1-1_CK_poly	OK	13.2564	7.00129	-0.920996	0.0019	0.00908497	N_A	ERROR	Proline-rich extensin-like family protein; FUNCTIONS IN: structural constituent of cell wall; INVOLVED IN: plant-type cell wall organization; EXPRESSED IN: shoot apex, hypocotyl, sepal, root, leaf; EXPRESSED DURING: 4 anthesis, LP.12 twelve leaves visible; CONTAINS InterPro DOMAIN/s: Extensin-like repeat (InterPro:IPR006706); BEST Arabidopsis thaliana protein match is: Proline-rich extensin-like …
AT5G47500	Chr5:19270958-19272883	gl1_CK_poly	atgcn1-1_CK_poly	OK	7.77825	3.86585	-1.00866	0.00325	0.0142724	N_A	S+4	predicted to encode a pectin methylesterase
AT3G16660	Chr3:5676828-5677921	gl1_CK_poly	atgcn1-1_CK_poly	OK	13.6956	7.56094	-0.857073	0.01395	0.0472819	N_A	S-3S+4	Pollen Ole e 1 allergen and extensin family protein; FUNCTIONS IN: molecular_function unknown; INVOLVED IN: biological_process unknown; LOCATED IN: endomembrane system; CONTAINS InterPro DOMAIN/s: Pollen Ole e 1 allergen/extensin (InterPro:IPR006041); BEST Arabidopsis thaliana protein match is: Pollen Ole e 1 allergen and extensin family protein (TAIR:AT3G16670.1); Has 273 Blast hits to 210 prote…
AT1G43800	Chr1:16577609-16579722	gl1_CK_poly	atgcn1-1_CK_poly	OK	39.8669	19.9695	-0.997395	0.00015	0.00103151	N_A	S-3	Plant stearoyl-acyl-carrier-protein desaturase family protein; FUNCTIONS IN: acyl-[acyl-carrier-protein] desaturase activity, oxidoreductase activity, transition metal ion binding; INVOLVED IN: oxidation reduction, fatty acid metabolic process, fatty acid biosynthetic process; LOCATED IN: membrane; EXPRESSED IN: 9 plant structures; EXPRESSED DURING: 6 growth stages; CONTAINS InterPro DOMAIN/s: Ri…
AT1G60810	Chr1:22388526-22391165	gl1_CK_poly	atgcn1-1_CK_poly	OK	11.6721	6.58253	-0.826347	0.0053	0.0214043	N_A	S-3S+4	One of the three genes encoding subunit A of the trimeric enzyme ATP Citrate lyase
AT2G01190	Chr2:114974-117640	gl1_CK_poly	atgcn1-1_CK_poly	OK	10.4842	5.91467	-0.825844	0.00425	0.0178533	N_A	S+4	Octicosapeptide/Phox/Bem1p family protein; LOCATED IN: cytosol, nucleus; EXPRESSED IN: 23 plant structures; EXPRESSED DURING: 13 growth stages; CONTAINS InterPro DOMAIN/s: Octicosapeptide/Phox/Bem1p (InterPro:IPR000270); BEST Arabidopsis thaliana protein match is: Octicosapeptide/Phox/Bem1p family protein (TAIR:AT3G18230.1); Has 5347 Blast hits to 4615 proteins in 344 species: Archae - 4; Bacteri…
AT4G32390	Chr4:15636414-15638040	gl1_CK_poly	atgcn1-1_CK_poly	OK	10.4428	5.82846	-0.841326	0.0063	0.0246328	N_A	S-3S+4	Nucleotide-sugar transporter family protein; FUNCTIONS IN: organic anion transmembrane transporter activity; LOCATED IN: endomembrane system, membrane; EXPRESSED IN: 22 plant structures; EXPRESSED DURING: 13 growth stages; CONTAINS InterPro DOMAIN/s: Protein of unknown function DUF6, transmembrane (InterPro:IPR000620), Protein of unknown function DUF250 (InterPro:IPR004853); BEST Arabidopsis thal…
AT4G19610	Chr4:10677228-10681771	gl1_CK_poly	atgcn1-1_CK_poly	OK	8.42792	5.24708	-0.683662	0.01305	0.0447833	N_A	S-3	nucleotide binding;nucleic acid binding;RNA binding; FUNCTIONS IN: RNA binding, nucleotide binding, nucleic acid binding; INVOLVED IN: biological_process unknown; LOCATED IN: nucleolus; EXPRESSED IN: 20 plant structures; EXPRESSED DURING: 13 growth stages; CONTAINS InterPro DOMAIN/s: RNA recognition motif, RNP-1 (InterPro:IPR000504), Nucleotide-binding, alpha-beta plait (InterPro:IPR012677), RNA …
AT2G16950	Chr2:7353846-7361202	gl1_CK_poly	atgcn1-1_CK_poly	OK	10.944	5.76518	-0.9247	0.0006	0.00342255	N_A	S-3S+4	Nuclear import receptor for AtGRP7.
AT4G37910	Chr4:17825079-17828180	gl1_CK_poly	atgcn1-1_CK_poly	OK	32.1805	20.0055	-0.68579	0.0105	0.0375211	N_A	S+4	mitochondrial heat shock protein 70-1 (mtHsc70-1); FUNCTIONS IN: zinc ion binding, ATP binding; INVOLVED IN: protein folding, response to cadmium ion, response to salt stress; LOCATED IN: mitochondrion, cell wall, plasma membrane, mitochondrial matrix; EXPRESSED IN: 26 plant structures; EXPRESSED DURING: 15 growth stages; CONTAINS InterPro DOMAIN/s: Heat shock protein 70, conserved site (InterPro…
AT2G15880	Chr2:6918038-6920319	gl1_CK_poly	atgcn1-1_CK_poly	OK	7.80507	2.69445	-1.53442	5e-05	0.000388337	N_A	ERROR	Leucine-rich repeat (LRR) family protein; FUNCTIONS IN: structural constituent of cell wall; LOCATED IN: endomembrane system; EXPRESSED IN: 15 plant structures; EXPRESSED DURING: 8 growth stages; CONTAINS InterPro DOMAIN/s: Leucine-rich repeat (InterPro:IPR001611); BEST Arabidopsis thaliana protein match is: Leucine-rich repeat (LRR) family protein (TAIR:AT4G33970.1); Has 436796 Blast hits to 106…
AT5G21160	Chr5:7198740-7204097	gl1_CK_poly	atgcn1-1_CK_poly	OK	17.7877	11.7446	-0.598888	0.02045	0.064412	N_A	0	LA RNA-binding protein; FUNCTIONS IN: molecular_function unknown; INVOLVED IN: biological_process unknown; LOCATED IN: cytosol, nucleus; EXPRESSED IN: 24 plant structures; EXPRESSED DURING: 13 growth stages; CONTAINS InterPro DOMAIN/s: Winged helix-turn-helix transcription repressor DNA-binding (InterPro:IPR011991), RNA-binding protein Lupus La (InterPro:IPR006630), Protein of unknown function DM…
AT3G13990	Chr3:4625569-4630613	gl1_CK_poly	atgcn1-1_CK_poly	OK	8.95226	4.8852	-0.873835	0.00155	0.00766832	N_A	S-3S+4	Kinase-related protein of unknown function (DUF1296); FUNCTIONS IN: molecular_function unknown; INVOLVED IN: biological_process unknown; LOCATED IN: cytosol, nucleus; EXPRESSED IN: cultured cell; CONTAINS InterPro DOMAIN/s: Protein of unknown function DUF1296 (InterPro:IPR009719); BEST Arabidopsis thaliana protein match is: Kinase-related protein of unknown function (DUF1296) (TAIR:AT3G07660.1); …
AT1G33680	Chr1:12203944-12214182	gl1_CK_poly	atgcn1-1_CK_poly	OK	14.4867	8.7187	-0.732546	0.03305	0.0945641	N_A	S+4	KH domain-containing protein; FUNCTIONS IN: RNA binding, nucleic acid binding; INVOLVED IN: biological_process unknown; LOCATED IN: cellular_component unknown; EXPRESSED IN: 21 plant structures; EXPRESSED DURING: 13 growth stages; CONTAINS InterPro DOMAIN/s: K Homology, type 1, subgroup (InterPro:IPR018111), K Homology (InterPro:IPR004087), K Homology, type 1 (InterPro:IPR004088); BEST Arabidopsi…
AT2G25970	Chr2:11071650-11075669	gl1_CK_poly	atgcn1-1_CK_poly	OK	23.9703	15.476	-0.631215	0.01555	0.0516215	N_A	S-3S+4	KH domain-containing protein; FUNCTIONS IN: RNA binding, nucleic acid binding; EXPRESSED IN: 23 plant structures; EXPRESSED DURING: 14 growth stages; CONTAINS InterPro DOMAIN/s: K Homology, type 1, subgroup (InterPro:IPR018111), K Homology (InterPro:IPR004087), K Homology, type 1 (InterPro:IPR004088); BEST Arabidopsis thaliana protein match is: KH domain-containing protein (TAIR:AT1G33680.1); Has…
AT1G54850	Chr1:20454388-20456220	gl1_CK_poly	atgcn1-1_CK_poly	OK	10.5562	6.0307	-0.807687	0.0121	0.0421393	N_A	0	HSP20-like chaperones superfamily protein; FUNCTIONS IN: molecular_function unknown; INVOLVED IN: biological_process unknown; LOCATED IN: nucleolus; EXPRESSED IN: 22 plant structures; EXPRESSED DURING: 13 growth stages; CONTAINS InterPro DOMAIN/s: Heat shock protein Hsp20 (InterPro:IPR002068), HSP20-like chaperone (InterPro:IPR008978); BEST Arabidopsis thaliana protein match is: HSP20-like chaper…
AT3G12580	Chr3:3991260-3993792	gl1_CK_poly	atgcn1-1_CK_poly	OK	32.7782	20.4304	-0.68202	0.01515	0.0505734	N_A	S-3S+4	heat shock protein 70 (HSP70); FUNCTIONS IN: ATP binding; INVOLVED IN: in 9 processes; LOCATED IN: cytosol, mitochondrion, cell wall, plasma membrane; EXPRESSED IN: 23 plant structures; EXPRESSED DURING: 11 growth stages; CONTAINS InterPro DOMAIN/s: Heat shock protein 70, conserved site (InterPro:IPR018181), Heat shock protein Hsp70 (InterPro:IPR001023), Heat shock protein 70 (InterPro:IPR013126)…
AT1G56050	Chr1:20963718-20966341	gl1_CK_poly	atgcn1-1_CK_poly	OK	13.8306	7.94817	-0.799167	0.00555	0.0222202	N_A	S-3S+4	GTP-binding protein-related; FUNCTIONS IN: GTP binding; INVOLVED IN: biological_process unknown; LOCATED IN: chloroplast, chloroplast stroma; EXPRESSED IN: 21 plant structures; EXPRESSED DURING: 13 growth stages; CONTAINS InterPro DOMAIN/s: Protein of unknown function DUF933 (InterPro:IPR013029), TGS-like (InterPro:IPR012676), GTP1/OBG (InterPro:IPR006073), Conserved hypothetical protein CHP00092…
AT5G43060	Chr5:17269506-17272164	gl1_CK_poly	atgcn1-1_CK_poly	OK	9.60882	4.92454	-0.964371	0.0012	0.00617932	N_A	S-3S+4	Granulin repeat cysteine protease family protein; FUNCTIONS IN: cysteine-type peptidase activity, cysteine-type endopeptidase activity; INVOLVED IN: response to salt stress; LOCATED IN: vacuole; EXPRESSED IN: 24 plant structures; EXPRESSED DURING: 15 growth stages; CONTAINS InterPro DOMAIN/s: Peptidase C1A, papain (InterPro:IPR013128), Proteinase inhibitor I29, cathepsin propeptide (InterPro:IPR0…
AT5G61660	Chr5:24779214-24779930	gl1_CK_poly	atgcn1-1_CK_poly	OK	22.7564	12.7084	-0.840497	0.00565	0.0225445	N_A	S-3	glycine-rich protein; FUNCTIONS IN: molecular_function unknown; INVOLVED IN: biological_process unknown; LOCATED IN: endomembrane system; EXPRESSED IN: 19 plant structures; EXPRESSED DURING: 9 growth stages; Has 30201 Blast hits to 17322 proteins in 780 species: Archae - 12; Bacteria - 1396; Metazoa - 17338; Fungi - 3422; Plants - 5037; Viruses - 0; Other Eukaryotes - 2996 (source: NCBI BLink).
AT2G35860	Chr2:15059336-15062122	gl1_CK_poly	atgcn1-1_CK_poly	OK	8.64418	4.68839	-0.882638	0.0057	0.0227046	N_A	S-3S+4	FASCICLIN-like arabinogalactan protein 16 precursor (FLA16); INVOLVED IN: cell adhesion; LOCATED IN: endomembrane system; EXPRESSED IN: 22 plant structures; EXPRESSED DURING: 13 growth stages; CONTAINS InterPro DOMAIN/s: FAS1 domain (InterPro:IPR000782); BEST Arabidopsis thaliana protein match is: FASCICLIN-like arabinogalactan protein 15 precursor (TAIR:AT3G52370.1); Has 1005 Blast hits to 970 p…
AT5G51550	Chr5:20939493-20940895	gl1_CK_poly	atgcn1-1_CK_poly	OK	16.0706	9.80026	-0.71353	0.01155	0.0405758	N_A	S-3	EXORDIUM like 3 (EXL3); CONTAINS InterPro DOMAIN/s: Phosphate-induced protein 1 (InterPro:IPR006766); BEST Arabidopsis thaliana protein match is: EXORDIUM like 5 (TAIR:AT2G17230.1); Has 398 Blast hits to 397 proteins in 23 species: Archae - 0; Bacteria - 2; Metazoa - 0; Fungi - 0; Plants - 396; Viruses - 0; Other Eukaryotes - 0 (source: NCBI BLink).
AT2G26250	Chr2:11170417-11173142	gl1_CK_poly	atgcn1-1_CK_poly	OK	20.8008	12.5192	-0.7325	0.00635	0.0247815	N_A	S-3S+4	epidermis-specific, encodes KCS10, a putative 3-ketoacyl-CoA synthase. probably involved in the synthesis of long-chain lipids found in the cuticle.
AT2G38410	Chr2:16086629-16090208	gl1_CK_poly	atgcn1-1_CK_poly	OK	9.90534	6.49963	-0.60785	0.03075	0.089314	N_A	S-3S+4	ENTH/VHS/GAT family protein; FUNCTIONS IN: protein transporter activity; INVOLVED IN: intracellular protein transport, intra-Golgi vesicle-mediated transport; LOCATED IN: Golgi stack, plasma membrane; EXPRESSED IN: 24 plant structures; EXPRESSED DURING: 15 growth stages; CONTAINS InterPro DOMAIN/s: VHS (InterPro:IPR002014), GAT (InterPro:IPR004152), VHS subgroup (InterPro:IPR018205), ENTH/VHS (In…
AT5G10060	Chr5:3145748-3148379	gl1_CK_poly	atgcn1-1_CK_poly	OK	10.1029	6.07558	-0.73367	0.01005	0.0362033	N_A	S-3	ENTH/VHS family protein; FUNCTIONS IN: molecular_function unknown; INVOLVED IN: biological_process unknown; LOCATED IN: endomembrane system; CONTAINS InterPro DOMAIN/s: Protein of unknown function DUF618 (InterPro:IPR006903), RNA polymerase II, large subunit, CTD (InterPro:IPR006569), ENTH/VHS (InterPro:IPR008942); BEST Arabidopsis thaliana protein match is: ENTH/VHS family protein (TAIR:AT5G6518…
AT4G32285	Chr4:15585679-15588088	gl1_CK_poly	atgcn1-1_CK_poly	OK	31.3082	19.9214	-0.652225	0.01275	0.0439581	N_A	S-3S+4	ENTH/ANTH/VHS superfamily protein; FUNCTIONS IN: phospholipid binding, clathrin binding, binding, phosphatidylinositol binding; INVOLVED IN: clathrin coat assembly; LOCATED IN: cytosol, nucleus, plasma membrane; EXPRESSED IN: guard cell, cultured cell; CONTAINS InterPro DOMAIN/s: Epsin-like, N-terminal (InterPro:IPR013809), ANTH (InterPro:IPR011417), ENTH/VHS (InterPro:IPR008942), Clathrin adapto…
AT2G29980	Chr2:12781590-12785053	gl1_CK_poly	atgcn1-1_CK_poly	OK	17.2635	10.7937	-0.677546	0.01405	0.0475568	N_A	S-3S+4	Endoplasmic reticulum enzyme responsible for the synthesis of 18:3 fatty acids from phospholipids. Uses cytochrome b5 as electron donor.
AT4G35800	Chr4:16960656-16968128	gl1_CK_poly	atgcn1-1_CK_poly	OK	18.6932	10.9842	-0.767082	0.00365	0.0157192	N_A	S-3S+4	Encodes the unique largest subunit of nuclear DNA-dependent RNA polymerase II; the ortholog of budding yeast RPB1 and a homolog of the E. coli RNA polymerase beta prime subunit.
AT4G09730	Chr4:6136248-6139711	gl1_CK_poly	atgcn1-1_CK_poly	OK	21.729	10.7209	-1.0192	0.0003	0.00189057	N_A	S-3S+4	Encodes RH39, a DEAD-box protein involved in the introduction of the hidden break into the 23S rRNA in the chloroplasts. Recombinant RH39 binds to the 23S rRNA in a segment adjacent to the stem-loop creating the hidden break target loop in a sequence-dependent manner. Has ATP-hydrolyzing activity at a Kcat of 5.3 /min in the presence of rRNA sequence. Mutants have drastically reduced level of lev…
AT4G38770	Chr4:18096808-18098565	gl1_CK_poly	atgcn1-1_CK_poly	OK	123.963	53.2818	-1.21819	5e-05	0.000388337	N_A	0	Encodes one of four proline-rich proteins in Arabidopsis which are predicted to localize to the cell wall. Transcripts are most abundant in aerial organs of the plant.
AT1G21310	Chr1:7453235-7455009	gl1_CK_poly	atgcn1-1_CK_poly	OK	206.069	105.217	-0.969763	0.00075	0.00414066	N_A	S+4	Encodes extensin 3.
AT2G28000	Chr2:11926448-11929389	gl1_CK_poly	atgcn1-1_CK_poly	OK	117.551	76.0044	-0.629129	0.01765	0.0571961	N_A	S-3S+4	Encodes chaperonin-60 alpha, a molecular chaperone involved in Rubisco folding. Mutants display aberrant chloroplast and embryo development.
AT5G64960	Chr5:25955380-25960644	gl1_CK_poly	atgcn1-1_CK_poly	OK	14.3798	8.26208	-0.799467	0.02215	0.0687881	N_A	S-3S+4	Encodes CDKC;2, part of a CDKC kinase complex that is targeted by Cauliflower mosaic virus (CaMV) for transcriptional activation of viral genes. Also regulates plant growth and development. Co-localizes with spliceosomal components in a manner dependent on the transcriptional status of the cells and on CDKC2-kinase activity. Expression of CDKC2 modifies the location of spliceosomal components.
AT1G10950	Chr1:3659208-3663984	gl1_CK_poly	atgcn1-1_CK_poly	OK	11.9462	6.8415	-0.804164	0.00355	0.0153694	N_A	S-3	Encodes an Arabidopsis Transmembrane nine (TMN) protein. Transmembrane nine (TM9) proteins are localized in the secretory pathway of eukaryotic cells and are involved in cell adhesion and phagocytosis.
AT5G06460	Chr5:1970028-1974527	gl1_CK_poly	atgcn1-1_CK_poly	OK	8.15328	4.86052	-0.746269	0.0066	0.0255936	N_A	S+4	Encodes a ubiquitin-activating enzyme (E1), involved in the first step in conjugating multiple ubiquitins to proteins targeted for degradation. Gene is expressed in most tissues examined.
AT3G23890	Chr3:8624749-8631327	gl1_CK_poly	atgcn1-1_CK_poly	OK	11.1328	6.25697	-0.831283	0.00125	0.00638882	N_A	S-3S+4	Encodes a topoisomerase II that is highly expressed in young seedlings. The protein is localized in the nucleus and gene expression levels are increased in proliferative tissues.
AT2G46020	Chr2:18923303-18931934	gl1_CK_poly	atgcn1-1_CK_poly	OK	11.4783	7.06518	-0.700113	0.0077	0.029058	N_A	ERROR	Encodes a SWI/SNF chromatin remodeling ATPase that upregulates transcription of all three CUC genes and is involved in the formation and/or maintenance of boundary cells during embryogenesis. Also mediates repression of expression of seed storage proteins in vegetative tissues. Interacts strongly with AtSWI3C, also with AtSWI3B, but not with AtSWI3A or AtSWI3D.
AT3G57660	Chr3:21353745-21362814	gl1_CK_poly	atgcn1-1_CK_poly	OK	6.61794	3.5668	-0.891752	0.00145	0.00724417	N_A	S-3S+4	Encodes a subunit of RNA polymerase I (aka RNA polymerase A).
AT3G13470	Chr3:4389255-4392801	gl1_CK_poly	atgcn1-1_CK_poly	OK	82.4227	51.7808	-0.670623	0.01185	0.0414477	N_A	S-3S+4	Encodes a subunit of chloroplasts chaperonins that are involved in mediating the folding of newly synthesized, translocated, or stress-denatured proteins. Cpn60 subunits are: Cpn60alpha1 (At2g28000), AtCpn60alpha2 (At5g18820), AtCpn60beta1 (At1g55490), AtCpn60beta2 (At3g13470), AtCpn60beta3 (At5g56500), AtCpn60beta4 (At1g26230).
AT5G57870	Chr5:23439497-23443781	gl1_CK_poly	atgcn1-1_CK_poly	OK	31.2715	17.6477	-0.825369	0.00125	0.00638882	N_A	S-3	Encodes a putative eukaryotic translation initiation factor.
AT1G32340	Chr1:11663069-11666058	gl1_CK_poly	atgcn1-1_CK_poly	OK	6.35246	3.87924	-0.711541	0.0154	0.0512153	N_A	S-3	Encodes a protein whose sequence is similar to tobacco hairpin-induced gene (HIN1) and Arabidopsis non-race specific disease resistance gene (NDR1). Expression is not detected under normal conditions and in response to cucumber mosaic virus or spermine.
AT1G14850	Chr1:5116695-5123259	gl1_CK_poly	atgcn1-1_CK_poly	OK	6.81857	4.08256	-0.739995	0.0068	0.0262314	N_A	S-3	Encodes a protein similar to nucleoporin, a a major component of the nuclear pore complex (NPC) involved in cellular nucleo-cytoplasmic transport
AT5G66680	Chr5:26617543-26620667	gl1_CK_poly	atgcn1-1_CK_poly	OK	9.04507	5.34394	-0.759229	0.01145	0.0402875	N_A	S-3S+4	Encodes a protein ortholog of human SOT48 or yeast WBP1, an essential protein subunit of the oligosaccharyltransferase (OST) complex, which is responsible for the transfer in the ER of the N-linked glycan precursor onto Asn residues of candidate proteins.
AT3G16950	Chr3:5786384-5790525	gl1_CK_poly	atgcn1-1_CK_poly	OK	17.45	11.2717	-0.630518	0.01885	0.0603589	N_A	S-3	encodes a plastid lipoamide dehydrogenase, subunit of the pyruvate dehydrogenase complex which provides acetyl-CoA for de novo fatty acid biosynthesis. The gene is highly expressed in developing seeds.
AT5G14660	Chr5:4726640-4728746	gl1_CK_poly	atgcn1-1_CK_poly	OK	18.2897	12.046	-0.60247	0.0296	0.0866554	N_A	S-3S+4	Encodes a peptide deformylase PDF1B. The crystal structure has been determined at a resolution of 0.24 nm (Biochem J, 2008, vol 413:417-427).
AT5G43900	Chr5:17656893-17670239	gl1_CK_poly	atgcn1-1_CK_poly	OK	8.7981	5.75785	-0.611663	0.0289	0.0849806	N_A	S-3S+4	Encodes a member of the type XI myosin protein family that binds F-actin and co-localizes with actin filaments and peroxisomes. Homozygous mutants are reported to have pleiotropic effects in growth and fertility and may also be lethal. This protein is also involved in root hair growth and organelle trafficking. This protein interacts with RabC2a and RabD1 in a GTP-dependent manner.
AT3G06190	Chr3:1874290-1876913	gl1_CK_poly	atgcn1-1_CK_poly	OK	9.51398	5.86725	-0.697365	0.017	0.0554778	N_A	S+4	Encodes a member of the MATH-BTB domain proteins (BPMs) that directly interact with and target for proteasomal degradation the class I homeobox-leucine zipper (HD-ZIP) transcription factor ATHB6. Known members include AT5G19000 (BPM1), AT3G06190 (BPM2), AT2G39760 (BPM3), AT3G03740 (BPM4), AT5G21010 (BPM5) and AT3G43700 (BPM6).
AT5G47820	Chr5:19366482-19372789	gl1_CK_poly	atgcn1-1_CK_poly	OK	13.6391	7.82897	-0.800854	0.0026	0.0118301	N_A	S+4	encodes a kinesin-like protein with an N-terminal microtubule binding motor domain. Protein is localized to the periphery of the cytoplasm and mutants in the gene exhibit altered orientation of cellulose microfibrils and reduced mechanical strength of fibers.
AT5G52640	Chr5:21352398-21355361	gl1_CK_poly	atgcn1-1_CK_poly	OK	15.3429	9.11978	-0.750496	0.00895	0.0329281	N_A	ERROR	Encodes a cytosolic heat shock protein AtHSP90.1. AtHSP90.1 interacts with disease resistance signaling components SGT1b and RAR1 and is required for RPS2-mediated resistance.
AT5G49160	Chr5:19932229-19938369	gl1_CK_poly	atgcn1-1_CK_poly	OK	10.3152	5.89951	-0.806108	0.0025	0.0114461	N_A	S-3S+4	Encodes a cytosine methyltransferase MET1. Required for silencing of FWA paternal allele in endosperm. Two lines with RNAi constructs directed against DMT1 have reduced agrobacterium-mediated tumor formation.
AT1G57820	Chr1:21414169-21417946	gl1_CK_poly	atgcn1-1_CK_poly	OK	12.5882	8.35019	-0.592189	0.0265	0.079364	N_A	S-3S+4	Encodes a 645-amino acid methylcytosine-binding protein with a PHD domain, two RING finger domains, and an SRA domain that is involved in centromere heterochromatinization. This protein functions as an E3 ubiquitin ligase in vitro. The protein has been shown to bind to methylated cytosines of CG, CNG and CNN motifs via its SRA domain but has a preference for the former. It plays a role in the est…
AT5G13010	Chr5:4122409-4128861	gl1_CK_poly	atgcn1-1_CK_poly	OK	11.8994	7.44414	-0.676715	0.0112	0.0395422	N_A	S-3S+4	embryo defective 3011 (EMB3011); FUNCTIONS IN: RNA helicase activity, helicase activity, nucleic acid binding, ATP-dependent helicase activity, ATP binding; INVOLVED IN: embryo development ending in seed dormancy; LOCATED IN: cellular_component unknown; EXPRESSED IN: 25 plant structures; EXPRESSED DURING: 15 growth stages; CONTAINS InterPro DOMAIN/s: Helicase-associated domain (InterPro:IPR007502…
AT5G19820	Chr5:6695223-6701311	gl1_CK_poly	atgcn1-1_CK_poly	OK	21.2546	11.4029	-0.89838	0.0008	0.00437508	N_A	S+4	embryo defective 2734 (emb2734); FUNCTIONS IN: lyase activity, binding; INVOLVED IN: embryo development ending in seed dormancy; LOCATED IN: cell wall, phycobilisome; EXPRESSED IN: 23 plant structures; EXPRESSED DURING: 14 growth stages; CONTAINS InterPro DOMAIN/s: HEAT (InterPro:IPR000357), Armadillo-like helical (InterPro:IPR011989), HEAT, type 2 (InterPro:IPR021133), Armadillo-type fold (Inter…
AT3G10690	Chr3:3339391-3346340	gl1_CK_poly	atgcn1-1_CK_poly	OK	11.7804	7.23327	-0.703666	0.0104	0.0372343	N_A	S-3	DNA GYRASE A (GYRA); FUNCTIONS IN: DNA topoisomerase activity, catalytic activity, ATP binding; INVOLVED IN: DNA topological change, DNA metabolic process; LOCATED IN: mitochondrion, chloroplast, nucleoid; EXPRESSED IN: 22 plant structures; EXPRESSED DURING: 13 growth stages; CONTAINS InterPro DOMAIN/s: DNA gyrase, subunit A (InterPro:IPR005743), DNA topoisomerase, type IIA, subunit A/C-terminal …
AT3G23940	Chr3:8648673-8652605	gl1_CK_poly	atgcn1-1_CK_poly	OK	47.3214	28.9166	-0.710594	0.00595	0.023501	N_A	S-3	dehydratase family; FUNCTIONS IN: copper ion binding, catalytic activity; INVOLVED IN: pollen development; LOCATED IN: chloroplast stroma, chloroplast; EXPRESSED IN: 23 plant structures; EXPRESSED DURING: 14 growth stages; CONTAINS InterPro DOMAIN/s: Dihydroxy-acid dehydratase (InterPro:IPR004404), Dihydroxy-acid/6-phosphogluconate dehydratase, conserved site (InterPro:IPR020558), Dihydroxy-acid/…
AT5G62190	Chr5:24980267-24983973	gl1_CK_poly	atgcn1-1_CK_poly	OK	40.9773	25.6591	-0.675353	0.00945	0.0344259	N_A	0	DEAD/DEAH box RNA helicase PRH75
AT3G02060	Chr3:354359-358833	gl1_CK_poly	atgcn1-1_CK_poly	OK	8.07146	4.58333	-0.816435	0.00485	0.0198927	N_A	S-3	DEAD/DEAH box helicase, putative; FUNCTIONS IN: in 6 functions; INVOLVED IN: DNA repair, regulation of transcription, DNA-dependent; LOCATED IN: chloroplast; EXPRESSED IN: 16 plant structures; EXPRESSED DURING: 12 growth stages; CONTAINS InterPro DOMAIN/s: Transcription-repair-coupling factor (InterPro:IPR005118), DNA/RNA helicase, DEAD/DEAH box type, N-terminal (InterPro:IPR011545), Transcriptio…
AT1G70620	Chr1:26626554-26631104	gl1_CK_poly	atgcn1-1_CK_poly	OK	9.11061	5.71175	-0.673614	0.01295	0.0445038	N_A	S+4	cyclin-related; FUNCTIONS IN: molecular_function unknown; INVOLVED IN: biological_process unknown; LOCATED IN: cellular_component unknown; EXPRESSED IN: 23 plant structures; EXPRESSED DURING: 13 growth stages.
AT1G47210	Chr1:17300950-17302866	gl1_CK_poly	atgcn1-1_CK_poly	OK	7.24661	3.61424	-1.00361	0.0024	0.0110534	N_A	S-3	cyclin-dependent protein kinase 3;2 (CYCA3;2); CONTAINS InterPro DOMAIN/s: Cyclin, C-terminal (InterPro:IPR004367), Cyclin (InterPro:IPR006670), G2/mitotic-specific cyclin A (InterPro:IPR015453), Cyclin-like (InterPro:IPR011028), Cyclin-related (InterPro:IPR013763), Cyclin, N-terminal (InterPro:IPR006671), Cyclin, A/B/D/E (InterPro:IPR014400); BEST Arabidopsis thaliana protein match is: CYCLIN A3…
AT2G26760	Chr2:11401328-11403427	gl1_CK_poly	atgcn1-1_CK_poly	OK	9.12572	5.76243	-0.66326	0.026	0.0782214	N_A	S-3S+4	Cyclin B1;4 (CYCB1;4); FUNCTIONS IN: cyclin-dependent protein kinase regulator activity; INVOLVED IN: regulation of cell cycle; LOCATED IN: nucleus; EXPRESSED IN: 13 plant structures; EXPRESSED DURING: 6 growth stages; CONTAINS InterPro DOMAIN/s: Cyclin, C-terminal (InterPro:IPR004367), Cyclin-like (InterPro:IPR011028), Cyclin-related (InterPro:IPR013763), Cyclin, N-terminal (InterPro:IPR006671),…
AT3G11130	Chr3:3482148-3491908	gl1_CK_poly	atgcn1-1_CK_poly	OK	27.6927	18.1931	-0.606113	0.0218	0.0678768	N_A	S-3S+4	Clathrin, heavy chain; FUNCTIONS IN: structural molecule activity, binding; INVOLVED IN: intracellular protein transport, vesicle-mediated transport; LOCATED IN: plasma membrane, vacuole; EXPRESSED IN: male gametophyte, guard cell, cultured cell, pollen tube; EXPRESSED DURING: L mature pollen stage, M germinated pollen stage; CONTAINS InterPro DOMAIN/s: Clathrin, heavy chain (InterPro:IPR016341),…
AT3G08530	Chr3:2586805-2595572	gl1_CK_poly	atgcn1-1_CK_poly	OK	33.8471	20.4775	-0.724994	0.00705	0.0270143	N_A	S-3S+4	Clathrin, heavy chain; FUNCTIONS IN: structural molecule activity, binding; INVOLVED IN: intracellular protein transport, vesicle-mediated transport; LOCATED IN: plasma membrane, chloroplast, membrane; EXPRESSED IN: guard cell, leaf; EXPRESSED DURING: seedling growth; CONTAINS InterPro DOMAIN/s: Clathrin, heavy chain (InterPro:IPR016341), Clathrin, heavy chain, linker/propeller domain (InterPro:I…
AT5G14170	Chr5:4568508-4570947	gl1_CK_poly	atgcn1-1_CK_poly	OK	11.1213	6.68462	-0.734408	0.0098	0.0354612	N_A	S-3	CHC1 is predicted to encode a protein that belongs to the chromodomain remodeling complex. Two RNAi knock-down lines have a dwarf phenotype and reduced rates of Agrobacterium-mediated transformation. The low rate of root-mediated transformation rate may result from altered root morphology or reduced root growth rates.
AT5G23860	Chr5:8042875-8044819	gl1_CK_poly	atgcn1-1_CK_poly	OK	43.3147	28.8091	-0.588332	0.0254	0.0768123	N_A	S-3	beta-tubulin, preferentially expressed in endodermal and phloem cells of primary roots and in the vascular tissues of leaves, stems, and flowers.
AT2G07698	Chr2:3361473-3364127	gl1_CK_poly	atgcn1-1_CK_poly	OK	118.006	67.0222	-0.816151	0.00295	0.0131657	N_A	S-3	ATPase, F1 complex, alpha subunit protein; FUNCTIONS IN: hydrogen ion transporting ATP synthase activity, rotational mechanism, poly(U) RNA binding, zinc ion binding; INVOLVED IN: proton transport, ATP metabolic process, ATP synthesis coupled proton transport; LOCATED IN: in 7 components; EXPRESSED IN: male gametophyte, juvenile leaf, cultured cell, leaf; EXPRESSED DURING: seedling growth, seed d…
AT1G09620	Chr1:3111693-3116699	gl1_CK_poly	atgcn1-1_CK_poly	OK	25.3763	16.5024	-0.62081	0.01785	0.057715	N_A	S+4	ATP binding;leucine-tRNA ligases;aminoacyl-tRNA ligases;nucleotide binding;ATP binding;aminoacyl-tRNA ligases; FUNCTIONS IN: nucleotide binding, aminoacyl-tRNA ligase activity, leucine-tRNA ligase activity, ATP binding; INVOLVED IN: leucyl-tRNA aminoacylation, translation, tRNA aminoacylation for protein translation; LOCATED IN: chloroplast; EXPRESSED IN: 25 plant structures; EXPRESSED DURING: 13…
AT4G27640	Chr4:13797657-13803063	gl1_CK_poly	atgcn1-1_CK_poly	OK	8.70616	5.14305	-0.759414	0.00515	0.0209112	N_A	S-3S+4	ARM repeat superfamily protein; FUNCTIONS IN: protein transporter activity, binding; INVOLVED IN: intracellular protein transport, protein import into nucleus, docking; LOCATED IN: nucleus, nuclear pore, cytoplasm; EXPRESSED IN: 23 plant structures; EXPRESSED DURING: 13 growth stages; CONTAINS InterPro DOMAIN/s: HEAT (InterPro:IPR000357), Importin-beta, N-terminal (InterPro:IPR001494), Armadillo-…
AT2G32730	Chr2:13880045-13885736	gl1_CK_poly	atgcn1-1_CK_poly	OK	23.7126	15.2475	-0.637083	0.01555	0.0516215	N_A	S+4	26S proteasome regulatory complex, non-ATPase subcomplex, Rpn2/Psmd1 subunit
AT4G11270	Chr4:6854363-6859664	gl1_CK_poly	atgcn1-1_CK_poly	OK	8.8	5.24909	-0.745435	0.00635	0.0247815	N_A	0	Transducin/WD40 repeat-like superfamily protein; FUNCTIONS IN: nucleotide binding; INVOLVED IN: biological_process unknown; LOCATED IN: cytosol; EXPRESSED IN: 25 plant structures; EXPRESSED DURING: 14 growth stages; CONTAINS InterPro DOMAIN/s: WD40 repeat 2 (InterPro:IPR019782), WD40 repeat-like-containing domain (InterPro:IPR011046), WD40 repeat, conserved site (InterPro:IPR019775), WD40-repeat-…
AT5G25520	Chr5:8885087-8889620	gl1_CK_poly	atgcn1-1_CK_poly	OK	8.30699	5.44726	-0.608797	0.02515	0.0762156	N_A	S-3	SPOC domain / Transcription elongation factor S-II protein; INVOLVED IN: transcription; EXPRESSED IN: 24 plant structures; EXPRESSED DURING: 13 growth stages; CONTAINS InterPro DOMAIN/s: Spen paralogue and orthologue SPOC, C-terminal (InterPro:IPR012921), Transcription elongation factor S-II, central domain (InterPro:IPR003618); BEST Arabidopsis thaliana protein match is: SPOC domain / Transcript…
AT3G54580	Chr3:20200687-20203782	gl1_CK_poly	atgcn1-1_CK_poly	OK	31.0141	15.5889	-0.992404	0.0002	0.00132822	N_A	0	Proline-rich extensin-like family protein; FUNCTIONS IN: structural constituent of cell wall; INVOLVED IN: plant-type cell wall organization; LOCATED IN: endomembrane system; EXPRESSED IN: male gametophyte, root, pollen tube; EXPRESSED DURING: L mature pollen stage; CONTAINS InterPro DOMAIN/s: Extensin-like repeat (InterPro:IPR006706); BEST Arabidopsis thaliana protein match is: Proline-rich exte…
AT2G43150	Chr2:17945892-17947022	gl1_CK_poly	atgcn1-1_CK_poly	OK	89.6498	57.797	-0.633306	0.0182	0.0586438	N_A	S-3S+4	Proline-rich extensin-like family protein; FUNCTIONS IN: structural constituent of cell wall; INVOLVED IN: plant-type cell wall organization; LOCATED IN: endomembrane system; EXPRESSED IN: 16 plant structures; EXPRESSED DURING: 12 growth stages; CONTAINS InterPro DOMAIN/s: Extensin-like repeat (InterPro:IPR006706); Has 134937 Blast hits to 39196 proteins in 1663 species: Archae - 308; Bacteria - …
AT5G64500	Chr5:25780381-25783654	gl1_CK_poly	atgcn1-1_CK_poly	OK	7.5236	4.782	-0.653809	0.03315	0.0947963	N_A	S-3S+4	Major facilitator superfamily protein; FUNCTIONS IN: molecular_function unknown; INVOLVED IN: transmembrane transport; LOCATED IN: membrane; EXPRESSED IN: 24 plant structures; EXPRESSED DURING: 15 growth stages; CONTAINS InterPro DOMAIN/s: Major facilitator superfamily (InterPro:IPR020846), Major facilitator superfamily MFS-1 (InterPro:IPR011701), Major facilitator superfamily, general substrate …
AT3G24480	Chr3:8901153-8902638	gl1_CK_poly	atgcn1-1_CK_poly	OK	12.998	5.62756	-1.20771	5e-05	0.000388337	N_A	S-3	Leucine-rich repeat (LRR) family protein; FUNCTIONS IN: structural constituent of cell wall; LOCATED IN: cell wall, plant-type cell wall; EXPRESSED IN: 22 plant structures; EXPRESSED DURING: 13 growth stages; CONTAINS InterPro DOMAIN/s: Leucine-rich repeat-containing N-terminal domain, type 2 (InterPro:IPR013210), Leucine-rich repeat (InterPro:IPR001611); BEST Arabidopsis thaliana protein match i…
AT5G65950	Chr5:26380122-26385221	gl1_CK_poly	atgcn1-1_CK_poly	OK	12.5038	5.27026	-1.24642	5e-05	0.000388337	N_A	S-3S+4	FUNCTIONS IN: molecular_function unknown; INVOLVED IN: biological_process unknown; LOCATED IN: cellular_component unknown; EXPRESSED IN: 25 plant structures; EXPRESSED DURING: 15 growth stages; CONTAINS InterPro DOMAIN/s: Protein of unknown function DUF1683, C-terminal (InterPro:IPR012880), Foie gras liver health family 1 (InterPro:IPR021773); Has 30201 Blast hits to 17322 proteins in 780 species…
AT1G12430	Chr1:4233872-4238764	gl1_CK_poly	atgcn1-1_CK_poly	OK	7.61241	4.68483	-0.700355	0.012	0.0418753	N_A	S-3	Encodes the kinesin-like protein PAK has an Armadillo motif tail and is involved in guard cell development in Arabidopsis (from Genbank record AF159052).However, no defect in stomatal complexes has been observed in loss of function mutations. It accumulates at the preprophase band (PPB) in a cell-cycle and microtubule-dependent manner and is most highly expressed in cells where the placement of t…
AT1G55860	Chr1:20876698-20895393	gl1_CK_poly	atgcn1-1_CK_poly	OK	11.4522	7.30742	-0.648186	0.02045	0.064412	N_A	S-3	encodes a ubiquitin-protein ligase containing a HECT domain. There are six other HECT-domain UPLs in Arabidopsis.
AT3G52250	Chr3:19376137-19383100	gl1_CK_poly	atgcn1-1_CK_poly	OK	8.38358	4.6629	-0.84634	0.00155	0.00766832	N_A	0	Encodes a protein with a putative role in mRNA splicing.
AT3G18110	Chr3:6204841-6209691	gl1_CK_poly	atgcn1-1_CK_poly	OK	6.86234	3.82188	-0.844417	0.0024	0.0110534	N_A	S+4	embryo defective 1270 (EMB1270); INVOLVED IN: embryo development ending in seed dormancy; LOCATED IN: chloroplast; EXPRESSED IN: 21 plant structures; EXPRESSED DURING: 13 growth stages; CONTAINS InterPro DOMAIN/s: Pentatricopeptide repeat (InterPro:IPR002885); BEST Arabidopsis thaliana protein match is: proton gradient regulation 3 (TAIR:AT4G31850.1); Has 86684 Blast hits to 15673 proteins in 320…
AT3G48560	Chr3:18001311-18003581	gl1_CK_poly	atgcn1-1_CK_poly	OK	151.358	98.3763	-0.621582	0.021	0.0658283	N_A	S-3S+4	Catalyzes the formation of acetolactate from pyruvate, the first step in valine and isoleucine biosynthesis. Requires FAD, thiamine pyrophosphate and Mg. Inhibited by the sulphonylurea herbicide, chlorsulphuron, and the imidazolinone herbicide, imazapyr. The obtained crystal structure of acetohydroxyacid synthase AHAS, EC 2.2.1.6)in complex with herbicides of the sulphonylurea and imidazolinone f…
AT1G64470	Chr1:23944721-23945772	gl1_CK_poly	atgcn1-1_CK_poly	OK	11.4229	3.83602	-1.57424	5e-05	0.000388337	#N/A	#N/A	Ubiquitin-like superfamily protein; CONTAINS InterPro DOMAIN/s: Ubiquitin (InterPro:IPR000626), Ubiquitin supergroup (InterPro:IPR019955); BEST Arabidopsis thaliana protein match is: phosphoinositide 4-kinase gamma 4 (TAIR:AT2G46500.2); Has 8683 Blast hits to 3845 proteins in 607 species: Archae - 0; Bacteria - 8; Metazoa - 3681; Fungi - 1028; Plants - 2383; Viruses - 97; Other Eukaryotes - 1486 …
AT1G08115	Chr1:2538075-2538237	gl1_CK_poly	atgcn1-1_CK_poly	OK	531.623	126.263	-2.07397	5e-05	0.000388337	#N/A	#N/A	U1A small nuclear RNA
AT1G80020	Chr1:30100472-30103899	gl1_CK_poly	atgcn1-1_CK_poly	OK	12.3043	8.14625	-0.594951	0.0258	0.077797	#N/A	#N/A	transposable element gene; hAT-like transposase family (hobo/Ac/Tam3), has a 5.0e-62 P-value blast match to GB:AAD24567 transposase Tag2 (hAT-element) (Arabidopsis thaliana)
AT2G07080	Chr2:2936238-2938827	gl1_CK_poly	atgcn1-1_CK_poly	OK	15.6778	9.80992	-0.676414	0.01255	0.0434003	#N/A	#N/A	transposable element gene; copia-like retrotransposon family, has a 5.0e-74 P-value blast match to gb|AAG52949.1| gag/pol polyprotein (Endovir1-1) (Arabidopsis thaliana) (Ty1_Copia-family)
AT5G49080	Chr5:19890783-19892809	gl1_CK_poly	atgcn1-1_CK_poly	OK	6.70737	3.50418	-0.936671	0.0047	0.019395	#N/A	#N/A	similar to proline-rich extensin-like family protein [Arabidopsis thaliana] (TAIR:AT5G06640.1); similar to ATHRGP1 (ATHRGP1), structural constituent of cell wall [Arabidopsis thaliana] (TAIR:AT3G54590.1); similar to proline-rich extensin-like family protein [Arabidopsis thaliana] (TAIR:AT4G08410.1); similar to Extensin-like re (GB:ABD65126.1); similar to extensin, putative [Brassica oleracea] (GB…
AT2G07688	Chr2:3331569-3332664	gl1_CK_poly	atgcn1-1_CK_poly	OK	9.90142	4.88646	-1.01884	0.0027	0.012202	#N/A	#N/A	pseudogene, similar to Photosystem Q(B) protein (32 kDa thylakoid membrane protein) (Photosystem II protein D1)., blastp match of 82% identity and 4.9e-79 P-value to SP|Q9MUW0|PSBA_MESVI Photosystem Q(B) protein (32 kDa thylakoid membrane protein) (Photosystem II protein D1). {Mesostigma viride}
AT2G07723	Chr2:3441920-3445582	gl1_CK_poly	atgcn1-1_CK_poly	OK	10.3164	4.68674	-1.13828	5e-05	0.000388337	#N/A	#N/A	pseudogene, similar to orf454~homology with two ORFs from Marchantia polymorpha mtDNA (orf169 and orf322), high similarity to 3'-terminal part of ccl1 of Rhodobacter, blastp match of 76% identity and 3.4e-193 P-value to GP|459537|emb|CAA54966.1||X78036 orf454~homology with two ORFs from Marchantia polymorpha mtDNA (orf169 and orf322), high similarity to 3'-terminal part of ccl1 of Rhodobacter {Oe…
AT2G07717	Chr2:3418228-3424177	gl1_CK_poly	atgcn1-1_CK_poly	OK	103.057	40.5854	-1.34441	5e-05	0.000388337	#N/A	#N/A	pseudogene, similar to NADH-ubiquinone oxidoreductase chain 4 (EC 1.6.5.3). (Field mustard), blastp match of 99% identity and 2.0e-226 P-value to SP|Q04050|NU4M_BRACM NADH-ubiquinone oxidoreductase chain 4 (EC 1.6.5.3). (Field mustard) {Brassica campestris}
AT2G07709	Chr2:3386850-3394516	gl1_CK_poly	atgcn1-1_CK_poly	OK	70.9037	30.2526	-1.2288	5e-05	0.000388337	#N/A	#N/A	pseudogene, similar to NADH dehydrogenase, blastp match of 93% identity and 1.1e-175 P-value to GP|485862|emb|CAA52952.1||X75036 NADH dehydrogenase {Triticum aestivum}
AT2G07711	Chr2:3397157-3399434	gl1_CK_poly	atgcn1-1_CK_poly	OK	49.6195	20.4638	-1.27783	5e-05	0.000388337	#N/A	#N/A	pseudogene, similar to NADH dehydrogenase subunit 5, blastp match of 97% identity and 2.2e-244 P-value to GP|1066145|dbj|BAA07176.1||D37958 NADH dehydrogenase subunit 5 {Malus x domestica}
AT2G07733	Chr2:3470314-3471873	gl1_CK_poly	atgcn1-1_CK_poly	OK	28.7969	15.126	-0.928886	0.00095	0.00506507	#N/A	#N/A	pseudogene, similar to NADH dehydrogenase subunit 2, blastp match of 94% identity and 2.0e-77 P-value to GP|1667390|gb|AAB18755.1||M81726 NADH dehydrogenase subunit 2 {Oenothera berteriana}
AT2G07747	Chr2:3244556-3245159	gl1_CK_poly	atgcn1-1_CK_poly	OK	58.2877	25.5919	-1.18751	5e-05	0.000388337	#N/A	#N/A	pseudogene, maturase (MATR), identical to maturase (Arabidopsis thaliana) GP:6851020; blastp match of 92% identity and 1.9e-70 P-value to GP|6513801|gb|AAF14776.1|AF197784_1|AF197784 maturase {Pachysandra procumbens}
AT2G07811	Chr2:3313597-3314901	gl1_CK_poly	atgcn1-1_CK_poly	OK	9.00726	3.49363	-1.36636	0.00015	0.00103151	#N/A	#N/A	pseudogene of mitochondrial protein
AT2G07808	Chr2:3336947-3337336	gl1_CK_poly	atgcn1-1_CK_poly	OK	40.9181	18.4705	-1.14752	0.00095	0.00506507	#N/A	#N/A	Pseudogene of ATMG01330
ATCG00020	ChrC:382-1444	gl1_CK_poly	atgcn1-1_CK_poly	OK	3138.71	1182.72	-1.40807	5e-05	0.000388337			Encodes chlorophyll binding protein D1, a part of the photosystem II reaction center core
ATCG00040	ChrC:1716-4347	gl1_CK_poly	atgcn1-1_CK_poly	OK	137.237	37.5395	-1.87019	5e-05	0.000388337			Encodes a maturase located in the trnK intron in the chloroplast genome.
ATCG00065	ChrC:69610-69724	gl1_CK_poly	atgcn1-1_CK_poly	OK	1754.25	491.749	-1.83486	0.0219	0.0681439			chloroplast gene encoding ribosomal protein s12. The gene is located in three distinct loci on the chloroplast genome and is transpliced to make one transcript.
ATCG00070	ChrC:7016-7202	gl1_CK_poly	atgcn1-1_CK_poly	OK	374.367	224.607	-0.737054	0.025	0.0758329			PSII K protein
ATCG00120	ChrC:9937-11461	gl1_CK_poly	atgcn1-1_CK_poly	OK	1778.07	934.454	-0.92812	0.00565	0.0225445			Encodes the ATPase alpha subunit, which is a subunit of ATP synthase and part of the CF1 portion which catalyzes the conversion of ADP to ATP using the proton motive force. This complex is located in the thylakoid membrane of the chloroplast.
ATCG00130	ChrC:11528-12798	gl1_CK_poly	atgcn1-1_CK_poly	OK	1327	708.688	-0.90494	0.0023	0.0106645			ATPase F subunit.
ATCG00140	ChrC:13261-13507	gl1_CK_poly	atgcn1-1_CK_poly	OK	1980.96	913.348	-1.11696	5e-05	0.000388337			ATPase III subunit
ATCG00150	ChrC:14020-14770	gl1_CK_poly	atgcn1-1_CK_poly	OK	177.632	69.3534	-1.35686	5e-05	0.000388337			Encodes a subunit of ATPase complex CF0, which is a proton channel that supplies the proton motive force to drive ATP synthesis by CF1 portion of the complex.
ATCG00160	ChrC:15012-15723	gl1_CK_poly	atgcn1-1_CK_poly	OK	127.561	52.1218	-1.29123	5e-05	0.000388337			Chloroplast ribosomal protein S2
ATCG00170	ChrC:15937-20068	gl1_CK_poly	atgcn1-1_CK_poly	OK	41.103	20.1169	-1.03083	5e-05	0.000388337			RNA polymerase beta' subunit-2
ATCG00180	ChrC:20250-23084	gl1_CK_poly	atgcn1-1_CK_poly	OK	121.158	63.0854	-0.941511	0.0009	0.00483411			RNA polymerase beta' subunit-1
ATCG00190	ChrC:23110-26329	gl1_CK_poly	atgcn1-1_CK_poly	OK	54.5846	29.1853	-0.903252	0.0011	0.00574022			Chloroplast DNA-dependent RNA polymerase B subunit. The transcription of this gene is regulated by a nuclear encoded RNA polymerase. This gene has been transferred to mitochondrial genome during crucifer evolution.
ATCG00280	ChrC:32710-35141	gl1_CK_poly	atgcn1-1_CK_poly	OK	1094.52	622.921	-0.813172	0.0264	0.0791318			chloroplast gene encoding a CP43 subunit of the photosystem II reaction center. promoter contains a blue-light responsive element.
ATCG00300	ChrC:35750-35939	gl1_CK_poly	atgcn1-1_CK_poly	OK	473.041	69.5602	-2.76563	5e-05	0.000388337			encodes PsbZ, which is a subunit of photosystem II. In Chlamydomonas, this protein has been shown to be essential in the interaction between PS II and the light harvesting complex II.
ATCG00340	ChrC:37374-39579	gl1_CK_poly	atgcn1-1_CK_poly	OK	319.853	182.3	-0.811095	0.0054	0.0217333			Encodes the D1 subunit of photosystem I and II reaction centers.
ATCG00350	ChrC:39604-41857	gl1_CK_poly	atgcn1-1_CK_poly	OK	286.365	172.032	-0.735177	0.0101	0.036345			Encodes psaA protein comprising the reaction center for photosystem I along with psaB protein; hydrophobic protein encoded by the chloroplast genome.
ATCG00360	ChrC:42583-43751	gl1_CK_poly	atgcn1-1_CK_poly	OK	71.8961	44.6147	-0.688393	0.0234	0.0719193			Encodes a protein required for photosystem I assembly and stability. In Chlamydomonas reinhardtii, this protein seems to act as a PSI specific chaperone facilitating the assembly of the complex by interacting with PsaA and PsaD. A loss of function mutation in tobacco leads to a loss of photosystem I.
ATCG00380	ChrC:45222-45828	gl1_CK_poly	atgcn1-1_CK_poly	OK	176.654	80.3225	-1.13705	5e-05	0.000388337			Chloroplast encoded ribosomal protein S4
ATCG00420	ChrC:48676-49153	gl1_CK_poly	atgcn1-1_CK_poly	OK	119.777	52.5837	-1.18766	5e-05	0.000388337			Encodes NADH dehydrogenase subunit J. Its transcription is increased upon sulfur depletion.
ATCG00430	ChrC:49256-49934	gl1_CK_poly	atgcn1-1_CK_poly	OK	245.568	95.9162	-1.35628	5e-05	0.000388337			Encodes a protein which was originally thought to be part of photosystem II but its wheat homolog was later shown to encode for subunit K of NADH dehydrogenase.
ATCG00440	ChrC:50000-50363	gl1_CK_poly	atgcn1-1_CK_poly	OK	272.561	86.2525	-1.65994	5e-05	0.000388337			Encodes NADH dehydrogenase D3 subunit of the chloroplast NAD(P)H dehydrogenase complex
ATCG00480	ChrC:52264-54156	gl1_CK_poly	atgcn1-1_CK_poly	OK	2761.83	1569.89	-0.814966	0.0208	0.0653158			chloroplast-encoded gene for beta subunit of ATP synthase
ATCG00490	ChrC:54957-56397	gl1_CK_poly	atgcn1-1_CK_poly	OK	12559.9	6401.31	-0.97239	0.0189	0.0604915			large subunit of RUBISCO. Protein is tyrosine-phosphorylated and its phosphorylation state is modulated in response to ABA in Arabidopsis thaliana seeds.
ATCG00500	ChrC:57074-58541	gl1_CK_poly	atgcn1-1_CK_poly	OK	79.9059	25.7393	-1.63433	5e-05	0.000388337			Encodes the carboxytransferase beta subunit of the Acetyl-CoA carboxylase (ACCase) complex in plastids. This complex catalyzes the carboxylation of acetyl-CoA to produce malonyl-CoA, the first committed step in fatty acid synthesis.
ATCG00520	ChrC:59771-60326	gl1_CK_poly	atgcn1-1_CK_poly	OK	258.443	117.475	-1.1375	5e-05	0.000388337			Encodes a protein required for photosystem I assembly and stability. In cyanobacteria, loss of function mutation in this gene increases PSII/PSI ratio without any influence on photoautotrophic growth.
ATCG00530	ChrC:60740-61430	gl1_CK_poly	atgcn1-1_CK_poly	OK	57.3472	12.0861	-2.24637	5e-05	0.000388337			hypothetical protein
ATCG00540	ChrC:61656-62619	gl1_CK_poly	atgcn1-1_CK_poly	OK	138.133	74.6629	-0.887599	0.0014	0.00704234			Encodes cytochrome f apoprotein; involved in photosynthetic electron transport chain; encoded by the chloroplast genome and is transcriptionally repressed by a nuclear gene HCF2.
ATCG00550	ChrC:63537-63660	gl1_CK_poly	atgcn1-1_CK_poly	OK	2272.76	901.969	-1.33329	0.0005	0.00292949			PSII component
ATCG00580	ChrC:64070-64322	gl1_CK_poly	atgcn1-1_CK_poly	OK	1231.66	674.122	-0.869528	0.00185	0.00889502			PSII cytochrome b559. There have been many speculations about the function of Cyt b559, but the most favored at present is that it plays a protective role by acting as an electron acceptor or electron donor under conditions when electron flow through PSII is not optimized.
ATCG00640	ChrC:67487-67688	gl1_CK_poly	atgcn1-1_CK_poly	OK	368.385	230.3	-0.677702	0.02045	0.064412			encodes a chloroplast ribosomal protein L33, a constituent of the large subunit of the ribosomal complex
ATCG00650	ChrC:67916-68222	gl1_CK_poly	atgcn1-1_CK_poly	OK	154.299	58.7807	-1.39232	5e-05	0.000388337			chloroplast-encoded ribosomal protein S18
ATCG00660	ChrC:68511-68865	gl1_CK_poly	atgcn1-1_CK_poly	OK	335.905	175.471	-0.936817	0.00085	0.00460797			encodes a chloroplast ribosomal protein L20, a constituent of the large subunit of the ribosomal complex
ATCG00670	ChrC:69909-71882	gl1_CK_poly	atgcn1-1_CK_poly	OK	150.072	72.4624	-1.05035	0.0002	0.00132822			Encodes the only ClpP (caseinolytic protease) encoded within the plastid genome. Contains a highly conserved catalytic triad of Ser-type proteases (Ser-His-Asp). Part of the 350 kDa chloroplast Clp complex. The name reflects nomenclature described in Adam et. al (2001).
ATCG00700	ChrC:74248-74380	gl1_CK_poly	atgcn1-1_CK_poly	OK	644.805	284.401	-1.18094	0.0122	0.042426			PSII low MW protein
ATCG00710	ChrC:74484-74706	gl1_CK_poly	atgcn1-1_CK_poly	OK	571.94	339.509	-0.752414	0.00605	0.0238291			Encodes a 8 kD phosphoprotein that is a component of the photosystem II oxygen evolving core. Its exact molecular function has not been determined but it may play a role in mediating electron transfer between the secondary quinone acceptors, QA and QB, associated with the acceptor side of PSII.
ATCG00720	ChrC:74840-76292	gl1_CK_poly	atgcn1-1_CK_poly	OK	539.455	295.684	-0.867445	0.0024	0.0110534			Encodes the cytochrome b(6) subunit of the cytochrome b6f complex.
ATCG00730	ChrC:76480-77672	gl1_CK_poly	atgcn1-1_CK_poly	OK	529.941	263.46	-1.00825	0.00045	0.00267588			A chloroplast gene encoding subunit IV of the cytochrome b6/f complex
ATCG00740	ChrC:77900-78890	gl1_CK_poly	atgcn1-1_CK_poly	OK	82.269	28.7826	-1.51515	5e-05	0.000388337			RNA polymerase alpha subunit
ATCG00750	ChrC:78959-79376	gl1_CK_poly	atgcn1-1_CK_poly	OK	354.132	146.74	-1.27102	5e-05	0.000388337			30S chloroplast ribosomal protein S11
ATCG00770	ChrC:80067-80472	gl1_CK_poly	atgcn1-1_CK_poly	OK	210.704	89.2337	-1.23955	0.0001	0.000722386			chloroplast 30S ribosomal protein S8
ATCG00780	ChrC:80695-81064	gl1_CK_poly	atgcn1-1_CK_poly	OK	379.975	214.562	-0.824511	0.0029	0.0129765			encodes a chloroplast ribosomal protein L14, a constituent of the large subunit of the ribosomal complex
ATCG00790	ChrC:81188-82652	gl1_CK_poly	atgcn1-1_CK_poly	OK	288.674	168.554	-0.77623	0.0035	0.0151828			chloroplast gene encoding a ribosomal protein L16, which is a constituent of 50S large ribosomal subunit
ATCG00800	ChrC:82825-83949	gl1_CK_poly	atgcn1-1_CK_poly	OK	232.536	90.8066	-1.35658	0.00015	0.00103151			encodes a chloroplast ribosomal protein S3, a constituent of the small subunit of the ribosomal complex
ATCG00820	ChrC:84004-84283	gl1_CK_poly	atgcn1-1_CK_poly	OK	296.376	179.975	-0.719632	0.01	0.0360564			Encodes a 6.8-kDa protein of the small ribosomal subunit.
ATCG01010	ChrC:109404-112638	gl1_CK_poly	atgcn1-1_CK_poly	OK	12.8109	3.89181	-1.71885	5e-05	0.000388337			Chloroplast encoded NADH dehydrogenase unit.
ATCG01020	ChrC:113448-113607	gl1_CK_poly	atgcn1-1_CK_poly	OK	104.531	26.2277	-1.99477	0.01335	0.0456364			encodes a chloroplast ribosomal protein L32, a constituent of the large subunit of the ribosomal complex
ATCG01040	ChrC:114460-115447	gl1_CK_poly	atgcn1-1_CK_poly	OK	14.8377	5.95394	-1.31735	0.00025	0.00161291			hypothetical protein
ATCG01050	ChrC:115664-117185	gl1_CK_poly	atgcn1-1_CK_poly	OK	132.912	33.3916	-1.99291	5e-05	0.000388337			Represents a plastid-encoded subunit of a NAD(P)H dehydrogenase complex. Its mRNA is edited at four positions. Translation data is not available for this gene.
ATCG01060	ChrC:117317-117563	gl1_CK_poly	atgcn1-1_CK_poly	OK	333.899	173.671	-0.943052	0.001	0.00529158			Encodes the PsaC subunit of photosystem I.
ATCG01070	ChrC:117803-118109	gl1_CK_poly	atgcn1-1_CK_poly	OK	107.062	23.523	-2.1863	5e-05	0.000388337			NADH dehydrogenase ND4L
ATCG01080	ChrC:118376-118907	gl1_CK_poly	atgcn1-1_CK_poly	OK	86.6781	19.6879	-2.13836	5e-05	0.000388337			NADH dehydrogenase ND6
ATCG01090	ChrC:119243-119762	gl1_CK_poly	atgcn1-1_CK_poly	OK	85.5319	15.8765	-2.42957	5e-05	0.000388337			Encodes subunit of the chloroplast NAD(P)H dehydrogenase complex
ATCG01100	ChrC:119846-122009	gl1_CK_poly	atgcn1-1_CK_poly	OK	164.531	56.5637	-1.54042	5e-05	0.000388337			NADH dehydrogenase ND1
ATCG01110	ChrC:122010-123192	gl1_CK_poly	atgcn1-1_CK_poly	OK	118.94	56.0509	-1.08543	0.0002	0.00132822			Encodes the 49KDa plastid NAD(P)H dehydrogenase subunit H protein. Its transcription is regulated by an ndhF-specific plastid sigma factor, SIG4.
ATCG01120	ChrC:123295-123562	gl1_CK_poly	atgcn1-1_CK_poly	OK	92.8566	36.3978	-1.35116	0.00035	0.00216245			encodes a chloroplast ribosomal protein S15, a constituent of the small subunit of the ribosomal complex
ATCG01130	ChrC:123883-129244	gl1_CK_poly	atgcn1-1_CK_poly	OK	8.75846	2.3858	-1.87621	5e-05	0.000388337			hypothetical protein
ATMG00060	ChrM:20570-22086	gl1_CK_poly	atgcn1-1_CK_poly	OK	105.186	27.4002	-1.94069	5e-05	0.000388337			Mitochondrial NADH dehydrogenase subunit 5. The gene is trans-spliced from the three different pre-cursors, NAD5a, NAD5b and NAD5c.
ATMG00070	ChrM:23662-24235	gl1_CK_poly	atgcn1-1_CK_poly	OK	191.747	98.324	-0.963588	0.0006	0.00342255			NADH dehydrogenase subunit 9
ATMG00090	ChrM:25075-28733	gl1_CK_poly	atgcn1-1_CK_poly	OK	113.323	56.4426	-1.00558	0.0042	0.0176784			ribosomal protein S3
ATMG00110	ChrM:30462-31083	gl1_CK_poly	atgcn1-1_CK_poly	OK	11.3966	5.07208	-1.16795	0.0062	0.024312			Encodes a mitochondria-encoded cytochrome c biogenesis protein.
ATMG00160	ChrM:40501-42628	gl1_CK_poly	atgcn1-1_CK_poly	OK	81.3496	30.8601	-1.39839	5e-05	0.000388337			cytochrome c oxidase subunit 2
ATMG00285	ChrM:79739-81297	gl1_CK_poly	atgcn1-1_CK_poly	OK	9.26463	4.25005	-1.12425	0.016	0.0528083			encodes subunit of mitochondrial NAD(P)H dehydrogenase that is trans-spliced from two precursors, NAD2A and NAD2B.
ATMG00400	ChrM:110929-111403	gl1_CK_poly	atgcn1-1_CK_poly	OK	19.9533	9.73816	-1.0349	0.00555	0.0222202			hypothetical protein
ATMG00410	ChrM:111586-112907	gl1_CK_poly	atgcn1-1_CK_poly	OK	12.3115	7.01335	-0.811827	0.0083	0.0309528			ATPase subunit 6
ATMG00510	ChrM:132070-138153	gl1_CK_poly	atgcn1-1_CK_poly	OK	66.5605	34.8449	-0.933721	0.0007	0.00390565			NADH dehydrogenase subunit 7
ATMG00513	ChrM:140723-142998	gl1_CK_poly	atgcn1-1_CK_poly	OK	9.02242	3.72263	-1.27719	0.0005	0.00292949			Mitochondrial NADH dehydrogenase subunit 5. The gene is trans-spliced from three different pre-cursors, NAD5a, NAD5b and NAD5c.
ATMG00520	ChrM:143218-147048	gl1_CK_poly	atgcn1-1_CK_poly	OK	9.64526	4.1847	-1.2047	0.00025	0.00161291			hypothetical protein
ATMG00560	ChrM:154743-157345	gl1_CK_poly	atgcn1-1_CK_poly	OK	16.1371	6.83913	-1.2385	0.00025	0.00161291			encodes a mitochondrial ribosomal protein L2, a constituent of the large subunit of the ribosomal complex
ATMG00580	ChrM:161692-169674	gl1_CK_poly	atgcn1-1_CK_poly	OK	9.02297	2.96956	-1.60335	5e-05	0.000388337			NADH dehydrogenase subunit 4
ATMG00640	ChrM:188083-188662	gl1_CK_poly	atgcn1-1_CK_poly	OK	100.729	40.7225	-1.30657	5e-05	0.000388337			encodes a plant b subunit of mitochondrial ATP synthase based on structural similarity and the presence in the F(0) complex.
ATMG00650	ChrM:188928-189231	gl1_CK_poly	atgcn1-1_CK_poly	OK	77.9108	44.7132	-0.801122	0.0152	0.0506875			Encodes NADH dehydrogenase subunit 4L.
ATMG00660	ChrM:190103-190553	gl1_CK_poly	atgcn1-1_CK_poly	OK	70.1971	31.397	-1.16079	0.00015	0.00103151			hypothetical protein
ATMG00670	ChrM:191054-191882	gl1_CK_poly	atgcn1-1_CK_poly	OK	9.08213	4.40907	-1.04256	0.0068	0.0262314			hypothetical protein
ATMG00690	ChrM:203587-204310	gl1_CK_poly	atgcn1-1_CK_poly	OK	26.517	13.531	-0.970652	0.0022	0.0102752			hypothetical protein
ATMG00730	ChrM:217630-219077	gl1_CK_poly	atgcn1-1_CK_poly	OK	18.5952	8.85187	-1.07087	0.0001	0.000722386			Encodes cytochrome c oxidase subunit 3.
ATMG00960	ChrM:256864-257476	gl1_CK_poly	atgcn1-1_CK_poly	OK	11.6955	5.05902	-1.20902	0.0036	0.0155393			Encodes a protein of the mitochondrial membrane which has been shown to be present in a number of unidentified complexes including a 500-KDa complex postulated to have heme lyase activity, in which another protein (AtCCMH, AT1G15220) is also involved. cytochrome c biogenesis orf203.
ATMG01000	ChrM:260646-261461	gl1_CK_poly	atgcn1-1_CK_poly	OK	50.6744	22.3196	-1.18295	0.0007	0.00390565			hypothetical protein
ATMG01080	ChrM:278648-279152	gl1_CK_poly	atgcn1-1_CK_poly	OK	267.042	172.98	-0.626465	0.0213	0.0665889			subunit 9 of mitochondrial F0-ATPase
ATMG01130	ChrM:289196-289517	gl1_CK_poly	atgcn1-1_CK_poly	OK	58.7711	34.0745	-0.786417	0.0151	0.0504209			hypothetical protein
ATMG01170	ChrM:296819-298204	gl1_CK_poly	atgcn1-1_CK_poly	OK	21.0663	7.96693	-1.40284	5e-05	0.000388337			ATPase subunit 6
ATMG01190	ChrM:302165-303689	gl1_CK_poly	atgcn1-1_CK_poly	OK	10.3513	5.632	-0.878093	0.00395	0.0167961			ATPase subunit 1
ATMG01200	ChrM:303835-304720	gl1_CK_poly	atgcn1-1_CK_poly	OK	35.0501	14.3443	-1.28894	5e-05	0.000388337			hypothetical protein
ATMG01320	ChrM:327889-333105	gl1_CK_poly	atgcn1-1_CK_poly	OK	19.2634	7.5115	-1.35869	5e-05	0.000388337			encodes subunit of mitochondrial NAD(P)H dehydrogenase that is trans-spliced from two precursors, NAD2A and NAD2B.
ATMG01330	ChrM:327889-333105	gl1_CK_poly	atgcn1-1_CK_poly	OK	14.3266	4.1783	-1.7777	0.02585	0.0779033			hypothetical protein
ATMG01360	ChrM:349829-351413	gl1_CK_poly	atgcn1-1_CK_poly	OK	27.4262	14.2186	-0.947771	0.0008	0.00437508			cytochrome c oxidase subunit 1
ATMG01380	ChrM:361061-361179	gl1_CK_poly	atgcn1-1_CK_poly	OK	9500.56	5519.95	-0.783358	0.00975	0.0353044			Mitochondrial 5S ribosomal RNA, which is a component of the 50S large subunit of mitochondrial ribosome.

## Sheet: up-translation
gene	locus	sample_1	sample_2	status	value_1	value_2	log2(fold_change)	N_Avalue	q_value	uORF （C_:complement uORF,N_A: Transcript has no uORF)	Initiation Codon(S-3+4: a 'strong' initiation codon; S-3 or S+4: an 'adequate' initiation codon; 0：a 'weak' initiation codon: ERROR: Transcript has no 5'UTR)	Description
AT1G45165	Chr1:17090676-17091464	gl1_CK_poly	atgcn1-1_CK_poly	OK	12.7491	21.3874	0.746367	0.0269	0.0802842	C_	0	Expressed protein; Has 35333 Blast hits to 34131 proteins in 2444 species: Archae - 798; Bacteria - 22429; Metazoa - 974; Fungi - 991; Plants - 531; Viruses - 0; Other Eukaryotes - 9610 (source: NCBI BLink).
AT1G62422	Chr1:23100138-23101033	gl1_CK_poly	atgcn1-1_CK_poly	OK	7.42687	14.4079	0.956029	0.0034	0.0148245	C_	0	unknown protein; EXPRESSED IN: 22 plant structures; EXPRESSED DURING: 13 growth stages; BEST Arabidopsis thaliana protein match is: unknown protein (TAIR:AT1G12020.1); Has 87 Blast hits to 86 proteins in 14 species: Archae - 0; Bacteria - 0; Metazoa - 0; Fungi - 0; Plants - 87; Viruses - 0; Other Eukaryotes - 0 (source: NCBI BLink).
AT1G67620	Chr1:25340574-25342082	gl1_CK_poly	atgcn1-1_CK_poly	OK	10.6836	23.3827	1.13004	0.0005	0.00292949	C_	0	Lojap-related protein; CONTAINS InterPro DOMAIN/s: Iojap-related protein (InterPro:IPR004394); Has 4659 Blast hits to 4659 proteins in 1794 species: Archae - 0; Bacteria - 3277; Metazoa - 93; Fungi - 0; Plants - 60; Viruses - 0; Other Eukaryotes - 1229 (source: NCBI BLink).
AT1G67620	Chr1:25340574-25342082	gl1_CK_poly	atgcn1-1_CK_poly	OK	10.6836	23.3827	1.13004	0.0005	0.00292949	C_	0	Lojap-related protein; CONTAINS InterPro DOMAIN/s: Iojap-related protein (InterPro:IPR004394); Has 4659 Blast hits to 4659 proteins in 1794 species: Archae - 0; Bacteria - 3277; Metazoa - 93; Fungi - 0; Plants - 60; Viruses - 0; Other Eukaryotes - 1229 (source: NCBI BLink).
AT1G75440	Chr1:28313486-28318375	gl1_CK_poly	atgcn1-1_CK_poly	OK	12.3823	26.6635	1.10658	0.00455	0.018877	C_	0	ubiquitin-conjugating enzyme 16 (UBC16); FUNCTIONS IN: ubiquitin-protein ligase activity, small conjugating protein ligase activity; INVOLVED IN: ubiquitin-dependent protein catabolic process; EXPRESSED IN: 21 plant structures; EXPRESSED DURING: 13 growth stages; CONTAINS InterPro DOMAIN/s: Ubiquitin-conjugating enzyme/RWD-like (InterPro:IPR016135), Ubiquitin-conjugating enzyme, E2 (InterPro:IPR0…
AT1G75440	Chr1:28313486-28318375	gl1_CK_poly	atgcn1-1_CK_poly	OK	12.3823	26.6635	1.10658	0.00455	0.018877	C_	0	ubiquitin-conjugating enzyme 16 (UBC16); FUNCTIONS IN: ubiquitin-protein ligase activity, small conjugating protein ligase activity; INVOLVED IN: ubiquitin-dependent protein catabolic process; EXPRESSED IN: 21 plant structures; EXPRESSED DURING: 13 growth stages; CONTAINS InterPro DOMAIN/s: Ubiquitin-conjugating enzyme/RWD-like (InterPro:IPR016135), Ubiquitin-conjugating enzyme, E2 (InterPro:IPR0…
AT2G39170	Chr2:16334629-16336210	gl1_CK_poly	atgcn1-1_CK_poly	OK	8.8439	15.2216	0.783369	0.0104	0.0372343	C_	0	unknown protein; CONTAINS InterPro DOMAIN/s: Protein of unknown function NEP (InterPro:IPR019320); Has 57 Blast hits to 57 proteins in 26 species: Archae - 0; Bacteria - 0; Metazoa - 19; Fungi - 0; Plants - 34; Viruses - 0; Other Eukaryotes - 4 (source: NCBI BLink).
AT3G11530	Chr3:3628593-3630536	gl1_CK_poly	atgcn1-1_CK_poly	OK	5.60336	10.0687	0.84551	0.01985	0.0629275	C_	0	Vacuolar protein sorting 55 (VPS55) family protein; FUNCTIONS IN: transporter activity; INVOLVED IN: transport; LOCATED IN: vacuole; EXPRESSED IN: 24 plant structures; EXPRESSED DURING: 15 growth stages; CONTAINS InterPro DOMAIN/s: Vacuolar protein sorting 55 (InterPro:IPR007262); BEST Arabidopsis thaliana protein match is: Vacuolar protein sorting 55 (VPS55) family protein (TAIR:AT1G32410.5); Ha…
AT3G23600	Chr3:8473774-8475888	gl1_CK_poly	atgcn1-1_CK_poly	OK	142.876	218.867	0.61529	0.01935	0.0616682	C_	0	alpha/beta-Hydrolases superfamily protein; FUNCTIONS IN: hydrolase activity; INVOLVED IN: response to salt stress; LOCATED IN: apoplast, nucleus, plasma membrane, cytoplasm; EXPRESSED IN: 24 plant structures; EXPRESSED DURING: 14 growth stages; CONTAINS InterPro DOMAIN/s: Dienelactone hydrolase (InterPro:IPR002925); BEST Arabidopsis thaliana protein match is: alpha/beta-Hydrolases superfamily pro…
AT4G14455	Chr4:8310335-8312321	gl1_CK_poly	atgcn1-1_CK_poly	OK	5.64269	11.4118	1.01608	0.0023	0.0106645	C_	0	Encodes a Bet1/Sft1-like SNARE protein, which can only partially suppresses the temperature-sensitive growth defect in <i>sft1-1</i> yeast cells; however, it cannot support the deletion of the yeast BET1 gene (<i>bet1&#916;</i>). In yeast, Bet1p is the v-SNARE (soluble N-ethylmaleimide-sensitive factor adaptor protein receptor, V-type) involved in trafficking between the ER and Golgi.
AT4G33470	Chr4:16102594-16105493	gl1_CK_poly	atgcn1-1_CK_poly	OK	4.19452	6.98361	0.735467	0.023	0.0709542	C_	0	Encodes HDA14, a member of the histone deacetylase family proteins that can deacetylate a-tubulin, associates with a/b-tubulin and is retained on GTP/taxol-stabilized microtubules, at least in part, by direct association with the PP2A-A2 subunit. The association of a histone deacetylase with PP2A suggests a direct link between protein phosphorylation and acetylation.
AT5G09820	Chr5:3055778-3057447	gl1_CK_poly	atgcn1-1_CK_poly	OK	5.17146	9.40997	0.863619	0.0081	0.0303215	C_	0	Plastid-lipid associated protein PAP / fibrillin family protein; FUNCTIONS IN: structural molecule activity; INVOLVED IN: biological_process unknown; LOCATED IN: chloroplast; EXPRESSED IN: 23 plant structures; EXPRESSED DURING: 15 growth stages; CONTAINS InterPro DOMAIN/s: Plastid lipid-associated protein/fibrillin (InterPro:IPR006843); BEST Arabidopsis thaliana protein match is: Plastid-lipid as…
AT5G12010	Chr5:3877811-3879539	gl1_CK_poly	atgcn1-1_CK_poly	OK	5.75577	9.19338	0.675588	0.02015	0.0636817	C_	0	unknown protein; INVOLVED IN: response to salt stress; LOCATED IN: chloroplast, plasma membrane, membrane; EXPRESSED IN: 23 plant structures; EXPRESSED DURING: 13 growth stages; BEST Arabidopsis thaliana protein match is: unknown protein (TAIR:AT4G29780.1); Has 1807 Blast hits to 1807 proteins in 277 species: Archae - 0; Bacteria - 0; Metazoa - 736; Fungi - 347; Plants - 385; Viruses - 0; Other E…
AT5G56550	Chr5:22894501-22896653	gl1_CK_poly	atgcn1-1_CK_poly	OK	21.4871	35.0286	0.705065	0.01195	0.0417312	C_	0	Encodes OXIDATIVE STRESS 3 (OXS3)&#65292; involved in tolerance to heavy metals and oxidative stress.
AT1G02475	Chr1:513842-515404	gl1_CK_poly	atgcn1-1_CK_poly	OK	25.3122	44.409	0.81102	0.00255	0.0116392	N_A	0	Polyketide cyclase/dehydrase and lipid transport superfamily protein; FUNCTIONS IN: molecular_function unknown; INVOLVED IN: biological_process unknown; LOCATED IN: chloroplast; EXPRESSED IN: 22 plant structures; EXPRESSED DURING: 13 growth stages; CONTAINS InterPro DOMAIN/s: Streptomyces cyclase/dehydrase (InterPro:IPR005031); BEST Arabidopsis thaliana protein match is: Polyketide cyclase / dehy…
AT1G30825	Chr1:10960940-10963182	gl1_CK_poly	atgcn1-1_CK_poly	OK	4.42716	7.3962	0.740404	0.0272	0.0809873	N_A	0	Involved in trichome maturation. mutant displays enlarged trichomes
AT2G36220	Chr2:15192479-15195538	gl1_CK_poly	atgcn1-1_CK_poly	OK	8.40976	17.6823	1.07217	0.02	0.0633119	N_A	0	unknown protein; BEST Arabidopsis thaliana protein match is: unknown protein (TAIR:AT3G52710.1); Has 74 Blast hits to 74 proteins in 10 species: Archae - 0; Bacteria - 0; Metazoa - 0; Fungi - 0; Plants - 74; Viruses - 0; Other Eukaryotes - 0 (source: NCBI BLink).
AT3G05935	Chr3:1771961-1772599	gl1_CK_poly	atgcn1-1_CK_poly	OK	4.56521	9.16648	1.00569	0.0151	0.0504209	N_A	0	unknown protein; FUNCTIONS IN: molecular_function unknown; INVOLVED IN: biological_process unknown; LOCATED IN: chloroplast; Has 10 Blast hits to 10 proteins in 2 species: Archae - 0; Bacteria - 0; Metazoa - 0; Fungi - 0; Plants - 10; Viruses - 0; Other Eukaryotes - 0 (source: NCBI BLink).
AT4G02370	Chr4:1042337-1043206	gl1_CK_poly	atgcn1-1_CK_poly	OK	16.3402	26.1344	0.677525	0.01915	0.0611304	N_A	0	Protein of unknown function, DUF538; INVOLVED IN: biological_process unknown; LOCATED IN: plasma membrane, vacuole; EXPRESSED IN: 25 plant structures; EXPRESSED DURING: 13 growth stages; CONTAINS InterPro DOMAIN/s: Protein of unknown function DUF538 (InterPro:IPR007493); BEST Arabidopsis thaliana protein match is: Protein of unknown function, DUF538 (TAIR:AT1G02816.1); Has 618 Blast hits to 617 p…
AT4G17810	Chr4:9906847-9907657	gl1_CK_poly	atgcn1-1_CK_poly	OK	13.9077	23.5844	0.761943	0.0112	0.0395422	N_A	0	C2H2 and C2HC zinc fingers superfamily protein; FUNCTIONS IN: sequence-specific DNA binding transcription factor activity, zinc ion binding, nucleic acid binding; INVOLVED IN: regulation of transcription; LOCATED IN: intracellular; EXPRESSED IN: 8 plant structures; EXPRESSED DURING: 7 growth stages; CONTAINS InterPro DOMAIN/s: Zinc finger, C2H2-like (InterPro:IPR015880), Zinc finger, C2H2-type (I…
AT4G23493	Chr4:12256179-12257039	gl1_CK_poly	atgcn1-1_CK_poly	OK	8.95247	15.2318	0.766725	0.03055	0.08887	N_A	0	unknown protein; Has 30201 Blast hits to 17322 proteins in 780 species: Archae - 12; Bacteria - 1396; Metazoa - 17338; Fungi - 3422; Plants - 5037; Viruses - 0; Other Eukaryotes - 2996 (source: NCBI BLink).
AT4G30390	Chr4:14862008-14863185	gl1_CK_poly	atgcn1-1_CK_poly	OK	8.84025	14.6434	0.72809	0.02785	0.0825041	N_A	0	unknown protein; Has 22 Blast hits to 22 proteins in 11 species: Archae - 0; Bacteria - 0; Metazoa - 0; Fungi - 0; Plants - 22; Viruses - 0; Other Eukaryotes - 0 (source: NCBI BLink).
AT1G16430	Chr1:5614618-5615510	gl1_CK_poly	atgcn1-1_CK_poly	OK	4.77595	10.439	1.12813	0.0101	0.036345	N_A	0	Surfeit locus protein 5 subunit 22 of Mediator complex; FUNCTIONS IN: RNA polymerase II transcription mediator activity; INVOLVED IN: regulation of transcription from RNA polymerase II promoter; LOCATED IN: mediator complex; EXPRESSED IN: male gametophyte, pollen tube; EXPRESSED DURING: L mature pollen stage, M germinated pollen stage; CONTAINS InterPro DOMAIN/s: Mediator complex, subunit Med22 (…
AT1G16430	Chr1:5614618-5615510	gl1_CK_poly	atgcn1-1_CK_poly	OK	4.77595	10.439	1.12813	0.0101	0.036345	N_A	0	Surfeit locus protein 5 subunit 22 of Mediator complex; FUNCTIONS IN: RNA polymerase II transcription mediator activity; INVOLVED IN: regulation of transcription from RNA polymerase II promoter; LOCATED IN: mediator complex; EXPRESSED IN: male gametophyte, pollen tube; EXPRESSED DURING: L mature pollen stage, M germinated pollen stage; CONTAINS InterPro DOMAIN/s: Mediator complex, subunit Med22 (…
AT4G23760	Chr4:12381844-12383034	gl1_CK_poly	atgcn1-1_CK_poly	OK	34.406	60.0506	0.803521	0.0061	0.0239831	N_A	0	Cox19-like CHCH family protein; CONTAINS InterPro DOMAIN/s: CHCH (InterPro:IPR010625); Has 3 Blast hits to 3 proteins in 2 species: Archae - 0; Bacteria - 0; Metazoa - 0; Fungi - 0; Plants - 3; Viruses - 0; Other Eukaryotes - 0 (source: NCBI BLink).
AT1G35320	Chr1:12959056-12962853	gl1_CK_poly	atgcn1-1_CK_poly	OK	10.1125	17.1962	0.765959	0.008	0.0300004	N_A	ERROR	unknown protein; BEST Arabidopsis thaliana protein match is: unknown protein (TAIR:AT3G30160.1); Has 9 Blast hits to 9 proteins in 1 species: Archae - 0; Bacteria - 0; Metazoa - 0; Fungi - 0; Plants - 9; Viruses - 0; Other Eukaryotes - 0 (source: NCBI BLink).
AT4G22520	Chr4:11858613-11858970	gl1_CK_poly	atgcn1-1_CK_poly	OK	5.89892	16.2048	1.4579	0.0101	0.036345	N_A	ERROR	Bifunctional inhibitor/lipid-transfer protein/seed storage 2S albumin superfamily protein; FUNCTIONS IN: lipid binding; INVOLVED IN: lipid transport; LOCATED IN: endomembrane system; CONTAINS InterPro DOMAIN/s: Bifunctional inhibitor/plant lipid transfer protein/seed storage (InterPro:IPR016140), Plant lipid transfer protein/seed storage/trypsin-alpha amylase inhibitor (InterPro:IPR003612), Plant…
AT4G22520	Chr4:11858613-11858970	gl1_CK_poly	atgcn1-1_CK_poly	OK	5.89892	16.2048	1.4579	0.0101	0.036345	N_A	ERROR	Bifunctional inhibitor/lipid-transfer protein/seed storage 2S albumin superfamily protein; FUNCTIONS IN: lipid binding; INVOLVED IN: lipid transport; LOCATED IN: endomembrane system; CONTAINS InterPro DOMAIN/s: Bifunctional inhibitor/plant lipid transfer protein/seed storage (InterPro:IPR016140), Plant lipid transfer protein/seed storage/trypsin-alpha amylase inhibitor (InterPro:IPR003612), Plant…
AT1G09415	Chr1:3037753-3038408	gl1_CK_poly	atgcn1-1_CK_poly	OK	7.36251	19.996	1.44144	0.00015	0.00103151	C_	S+4	encodes a kinase that physically interacts with NPR1/NIM1
AT1G09415	Chr1:3037753-3038408	gl1_CK_poly	atgcn1-1_CK_poly	OK	7.36251	19.996	1.44144	0.00015	0.00103151	C_	S+4	encodes a kinase that physically interacts with NPR1/NIM1
AT1G12845	Chr1:4378938-4379516	gl1_CK_poly	atgcn1-1_CK_poly	OK	16.8079	31.0438	0.885168	0.0072	0.0274943	C_	S+4	unknown protein; FUNCTIONS IN: molecular_function unknown; INVOLVED IN: biological_process unknown; LOCATED IN: endomembrane system; EXPRESSED IN: 22 plant structures; EXPRESSED DURING: 13 growth stages; Has 8 Blast hits to 8 proteins in 4 species: Archae - 0; Bacteria - 0; Metazoa - 0; Fungi - 0; Plants - 8; Viruses - 0; Other Eukaryotes - 0 (source: NCBI BLink).
AT1G25425	Chr1:8922699-8923331	gl1_CK_poly	atgcn1-1_CK_poly	OK	3.21646	8.72415	1.43954	0.00385	0.0164377	C_	S+4	CLAVATA3/ESR-RELATED 43 (CLE43); LOCATED IN: endomembrane system; Has 35333 Blast hits to 34131 proteins in 2444 species: Archae - 798; Bacteria - 22429; Metazoa - 974; Fungi - 991; Plants - 531; Viruses - 0; Other Eukaryotes - 9610 (source: NCBI BLink).
AT1G25425	Chr1:8922699-8923331	gl1_CK_poly	atgcn1-1_CK_poly	OK	3.21646	8.72415	1.43954	0.00385	0.0164377	C_	S+4	CLAVATA3/ESR-RELATED 43 (CLE43); LOCATED IN: endomembrane system; Has 35333 Blast hits to 34131 proteins in 2444 species: Archae - 798; Bacteria - 22429; Metazoa - 974; Fungi - 991; Plants - 531; Viruses - 0; Other Eukaryotes - 9610 (source: NCBI BLink).
AT1G27020	Chr1:9378558-9380692	gl1_CK_poly	atgcn1-1_CK_poly	OK	33.4924	61.8643	0.885273	0.00195	0.00928287	C_	S+4	unknown protein; BEST Arabidopsis thaliana protein match is: unknown protein (TAIR:AT1G27030.1); Has 514 Blast hits to 514 proteins in 175 species: Archae - 0; Bacteria - 311; Metazoa - 0; Fungi - 0; Plants - 65; Viruses - 0; Other Eukaryotes - 138 (source: NCBI BLink).
AT1G29060	Chr1:10147692-10149686	gl1_CK_poly	atgcn1-1_CK_poly	OK	7.34772	14.0709	0.93735	0.00575	0.0228615	C_	S+4	Target SNARE coiled-coil domain protein; CONTAINS InterPro DOMAIN/s: Target SNARE coiled-coil domain (InterPro:IPR000727); BEST Arabidopsis thaliana protein match is: Target SNARE coiled-coil domain protein (TAIR:AT4G14600.1); Has 153 Blast hits to 153 proteins in 61 species: Archae - 0; Bacteria - 0; Metazoa - 33; Fungi - 28; Plants - 80; Viruses - 0; Other Eukaryotes - 12 (source: NCBI BLink).
AT1G29395	Chr1:10288196-10289621	gl1_CK_poly	atgcn1-1_CK_poly	OK	78.8269	137.128	0.798762	0.0036	0.0155393	C_	S+4	Integral membrane protein in the inner envelope of chloroplasts. Provide freezing tolerance. Expression is induced by short-term cold-treatment, water deprivation, and abscisic acid treatment.
AT1G29700	Chr1:10384980-10387441	gl1_CK_poly	atgcn1-1_CK_poly	OK	9.8947	15.8223	0.677233	0.0208	0.0653158	C_	S+4	Metallo-hydrolase/oxidoreductase superfamily protein; FUNCTIONS IN: molecular_function unknown; INVOLVED IN: biological_process unknown; LOCATED IN: chloroplast; EXPRESSED IN: 22 plant structures; EXPRESSED DURING: 13 growth stages; Has 404 Blast hits to 404 proteins in 124 species: Archae - 0; Bacteria - 197; Metazoa - 0; Fungi - 2; Plants - 43; Viruses - 0; Other Eukaryotes - 162 (source: NCBI …
AT1G32410	Chr1:11693798-11695566	gl1_CK_poly	atgcn1-1_CK_poly	OK	6.51086	10.8083	0.731214	0.03215	0.0925153	C_	S+4	Vacuolar protein sorting 55 (VPS55) family protein; FUNCTIONS IN: transporter activity; INVOLVED IN: transport; LOCATED IN: vacuole; EXPRESSED IN: 23 plant structures; EXPRESSED DURING: 15 growth stages; CONTAINS InterPro DOMAIN/s: Vacuolar protein sorting 55 (InterPro:IPR007262); BEST Arabidopsis thaliana protein match is: Vacuolar protein sorting 55 (VPS55) family protein (TAIR:AT3G11530.2); Ha…
AT1G59700	Chr1:21936295-21937959	gl1_CK_poly	atgcn1-1_CK_poly	OK	4.74096	10.3008	1.1195	0.0017	0.0082866	C_	S+4	Encodes glutathione transferase belonging to the tau class of GSTs. Naming convention according to Wagner et al. (2002).
AT1G59700	Chr1:21936295-21937959	gl1_CK_poly	atgcn1-1_CK_poly	OK	4.74096	10.3008	1.1195	0.0017	0.0082866	C_	S+4	Encodes glutathione transferase belonging to the tau class of GSTs. Naming convention according to Wagner et al. (2002).
AT1G68238	Chr1:25574460-25574835	gl1_CK_poly	atgcn1-1_CK_poly	OK	34.1776	60.3877	0.821203	0.00645	0.0251068	C_	S+4	unknown protein; FUNCTIONS IN: molecular_function unknown; INVOLVED IN: biological_process unknown; LOCATED IN: endomembrane system; Has 30201 Blast hits to 17322 proteins in 780 species: Archae - 12; Bacteria - 1396; Metazoa - 17338; Fungi - 3422; Plants - 5037; Viruses - 0; Other Eukaryotes - 2996 (source: NCBI BLink).
AT1G72240	Chr1:27190178-27190749	gl1_CK_poly	atgcn1-1_CK_poly	OK	6.04433	11.8328	0.969131	0.0219	0.0681439	C_	S+4	unknown protein; BEST Arabidopsis thaliana protein match is: unknown protein (TAIR:AT1G22470.1); Has 65 Blast hits to 63 proteins in 13 species: Archae - 0; Bacteria - 0; Metazoa - 1; Fungi - 0; Plants - 64; Viruses - 0; Other Eukaryotes - 0 (source: NCBI BLink).
AT1G73120	Chr1:27497185-27497950	gl1_CK_poly	atgcn1-1_CK_poly	OK	12.5668	20.971	0.738782	0.0262	0.0786775	C_	S+4	unknown protein; FUNCTIONS IN: molecular_function unknown; INVOLVED IN: response to oxidative stress; EXPRESSED IN: root, cultured cell; Has 36 Blast hits to 36 proteins in 8 species: Archae - 0; Bacteria - 0; Metazoa - 0; Fungi - 0; Plants - 36; Viruses - 0; Other Eukaryotes - 0 (source: NCBI BLink).
AT1G74458	Chr1:27986956-27987675	gl1_CK_poly	atgcn1-1_CK_poly	OK	18.1867	31.3104	0.783758	0.0174	0.0565212	C_	S+4	unknown protein; LOCATED IN: endomembrane system; Has 9 Blast hits to 9 proteins in 4 species: Archae - 0; Bacteria - 0; Metazoa - 0; Fungi - 0; Plants - 9; Viruses - 0; Other Eukaryotes - 0 (source: NCBI BLink).
AT1G76955	Chr1:28918809-28919545	gl1_CK_poly	atgcn1-1_CK_poly	OK	9.92823	21.8319	1.13683	0.00125	0.00638882	C_	S+4	Expressed protein; Has 35333 Blast hits to 34131 proteins in 2444 species: Archae - 798; Bacteria - 22429; Metazoa - 974; Fungi - 991; Plants - 531; Viruses - 0; Other Eukaryotes - 9610 (source: NCBI BLink).
AT1G76955	Chr1:28918809-28919545	gl1_CK_poly	atgcn1-1_CK_poly	OK	9.92823	21.8319	1.13683	0.00125	0.00638882	C_	S+4	Expressed protein; Has 35333 Blast hits to 34131 proteins in 2444 species: Archae - 798; Bacteria - 22429; Metazoa - 974; Fungi - 991; Plants - 531; Viruses - 0; Other Eukaryotes - 9610 (source: NCBI BLink).
AT1G78170	Chr1:29414058-29415094	gl1_CK_poly	atgcn1-1_CK_poly	OK	16.7612	26.5325	0.662635	0.0237	0.0726385	C_	S+4	unknown protein; BEST Arabidopsis thaliana protein match is: unknown protein (TAIR:AT1G22250.1); Has 66 Blast hits to 66 proteins in 11 species: Archae - 0; Bacteria - 0; Metazoa - 0; Fungi - 0; Plants - 66; Viruses - 0; Other Eukaryotes - 0 (source: NCBI BLink).
AT1G80440	Chr1:30241606-30243071	gl1_CK_poly	atgcn1-1_CK_poly	OK	56.3588	95.601	0.762385	0.00545	0.0218945	C_	S+4	Galactose oxidase/kelch repeat superfamily protein; CONTAINS InterPro DOMAIN/s: Galactose oxidase/kelch, beta-propeller (InterPro:IPR011043), Kelch repeat type 1 (InterPro:IPR006652), Kelch related (InterPro:IPR013089), Kelch-type beta propeller (InterPro:IPR015915); BEST Arabidopsis thaliana protein match is: Galactose oxidase/kelch repeat superfamily protein (TAIR:AT1G15670.1); Has 30201 Blast …
AT2G01918	Chr2:424109-425713	gl1_CK_poly	atgcn1-1_CK_poly	OK	7.75401	14.1323	0.86598	0.01095	0.0388361	C_	S+4	Encode a protein homologous to each PQL protein. Mutational analysis indicates that PQL3 is also required for NDH activity.
AT2G14247	Chr2:6034347-6034835	gl1_CK_poly	atgcn1-1_CK_poly	OK	84.3244	156.129	0.888718	0.0008	0.00437508	C_	S+4	Expressed protein; FUNCTIONS IN: molecular_function unknown; INVOLVED IN: biological_process unknown; LOCATED IN: chloroplast; Has 35333 Blast hits to 34131 proteins in 2444 species: Archae - 798; Bacteria - 22429; Metazoa - 974; Fungi - 991; Plants - 531; Viruses - 0; Other Eukaryotes - 9610 (source: NCBI BLink).
AT2G18160	Chr2:7898011-7899242	gl1_CK_poly	atgcn1-1_CK_poly	OK	68.24	110.322	0.693033	0.00945	0.0344259	C_	S+4	Encodes a b-ZIP transcription factor.
AT2G29320	Chr2:12592147-12593686	gl1_CK_poly	atgcn1-1_CK_poly	OK	13.4097	22.0988	0.720695	0.00985	0.0356152	C_	S+4	NAD(P)-binding Rossmann-fold superfamily protein; FUNCTIONS IN: oxidoreductase activity, binding, catalytic activity; INVOLVED IN: oxidation reduction, metabolic process; LOCATED IN: cellular_component unknown; EXPRESSED IN: 21 plant structures; EXPRESSED DURING: 13 growth stages; CONTAINS InterPro DOMAIN/s: NAD(P)-binding domain (InterPro:IPR016040), Glucose/ribitol dehydrogenase (InterPro:IPR00…
AT2G30424	Chr2:12964505-12965468	gl1_CK_poly	atgcn1-1_CK_poly	OK	26.74	48.8258	0.868641	0.01305	0.0447833	C_	S+4	In a tandem repeat with AT2g30432 (TCL1) and AT2g30420 (ETC2), it encodes a single-repeat R3 MYB transcription factor that is involved in the negative regulation of trichome formation.
AT2G37750	Chr2:15830988-15831558	gl1_CK_poly	atgcn1-1_CK_poly	OK	44.3986	66.7135	0.587465	0.02975	0.0870197	C_	S+4	unknown protein; Has 21 Blast hits to 21 proteins in 7 species: Archae - 0; Bacteria - 0; Metazoa - 0; Fungi - 0; Plants - 21; Viruses - 0; Other Eukaryotes - 0 (source: NCBI BLink).
AT2G42530	Chr2:17709035-17709945	gl1_CK_poly	atgcn1-1_CK_poly	OK	346.44	793.665	1.19592	0.00015	0.00103151	C_	S+4	cold regulated 15b (COR15B); INVOLVED IN: response to cold, defense response to fungus; LOCATED IN: chloroplast, chloroplast stroma, chloroplast envelope; EXPRESSED IN: 21 plant structures; EXPRESSED DURING: 13 growth stages; BEST Arabidopsis thaliana protein match is: cold-regulated 15a (TAIR:AT2G42540.2); Has 194 Blast hits to 148 proteins in 43 species: Archae - 0; Bacteria - 18; Metazoa - 5; …
AT2G42530	Chr2:17709035-17709945	gl1_CK_poly	atgcn1-1_CK_poly	OK	346.44	793.665	1.19592	0.00015	0.00103151	C_	S+4	cold regulated 15b (COR15B); INVOLVED IN: response to cold, defense response to fungus; LOCATED IN: chloroplast, chloroplast stroma, chloroplast envelope; EXPRESSED IN: 21 plant structures; EXPRESSED DURING: 13 growth stages; BEST Arabidopsis thaliana protein match is: cold-regulated 15a (TAIR:AT2G42540.2); Has 194 Blast hits to 148 proteins in 43 species: Archae - 0; Bacteria - 18; Metazoa - 5; …
AT3G05210	Chr3:1479537-1482042	gl1_CK_poly	atgcn1-1_CK_poly	OK	4.02825	6.77088	0.749189	0.02195	0.0682633	C_	S+4	encodes a homolog of human ERCC1 protein (yeast RAD10), which is a DNA repair endonuclease. Mutants are sensitive to UV-B and gamma radiation (G2 cell cycle phase arrest) and are defective in dark-repair of pyrimidine pyrimidone dimers. This protein incises the 5' end of damaged DNA, similar to ERCC1/RAD10.
AT3G06070	Chr3:1831056-1831923	gl1_CK_poly	atgcn1-1_CK_poly	OK	33.7008	59.6588	0.823953	0.0019	0.00908497	C_	S+4	unknown protein; BEST Arabidopsis thaliana protein match is: unknown protein (TAIR:AT5G19190.1); Has 33 Blast hits to 33 proteins in 12 species: Archae - 0; Bacteria - 0; Metazoa - 1; Fungi - 0; Plants - 32; Viruses - 0; Other Eukaryotes - 0 (source: NCBI BLink).
AT3G08710	Chr3:2645166-2646497	gl1_CK_poly	atgcn1-1_CK_poly	OK	36.3284	57.7886	0.669687	0.0138	0.0468864	C_	S+4	Associated to plasma membrane. Moves cell to cell, suggesting a role in intercellular communication.
AT3G09900	Chr3:3034556-3036593	gl1_CK_poly	atgcn1-1_CK_poly	OK	8.46577	14.1866	0.744818	0.0163	0.0536309	C_	S+4	RAB GTPase homolog E1E (RABE1e); FUNCTIONS IN: GTP binding; INVOLVED IN: protein transport, small GTPase mediated signal transduction; LOCATED IN: plasma membrane; EXPRESSED IN: 22 plant structures; EXPRESSED DURING: 13 growth stages; CONTAINS InterPro DOMAIN/s: Ras GTPase (InterPro:IPR001806), Small GTP-binding protein (InterPro:IPR005225), Small GTPase (InterPro:IPR020851), Ras (InterPro:IPR013…
AT3G15530	Chr3:5252874-5254562	gl1_CK_poly	atgcn1-1_CK_poly	OK	4.6849	7.94087	0.761279	0.01815	0.0585148	C_	S+4	S-adenosyl-L-methionine-dependent methyltransferases superfamily protein; FUNCTIONS IN: methyltransferase activity; INVOLVED IN: metabolic process; LOCATED IN: cellular_component unknown; EXPRESSED IN: 22 plant structures; EXPRESSED DURING: 14 growth stages; CONTAINS InterPro DOMAIN/s: Methyltransferase type 11 (InterPro:IPR013216); BEST Arabidopsis thaliana protein match is: S-adenosyl-L-methion…
AT3G15840	Chr3:5356600-5358593	gl1_CK_poly	atgcn1-1_CK_poly	OK	180.601	294.607	0.705989	0.00955	0.0347207	C_	S+4	Encodes a chloroplast-targeted protein localized in the stroma that is a novel component essential for NDH-mediated non-photochemical reduction of the plastoquinone pool in chlororespiratory electron transport.
AT3G26070	Chr3:9526713-9528583	gl1_CK_poly	atgcn1-1_CK_poly	OK	37.5135	57.0555	0.604956	0.02285	0.0705987	C_	S+4	Plastid-lipid associated protein PAP / fibrillin family protein; FUNCTIONS IN: structural molecule activity; INVOLVED IN: biological_process unknown; LOCATED IN: chloroplast thylakoid membrane, chloroplast, plastoglobule; CONTAINS InterPro DOMAIN/s: Plastid lipid-associated protein/fibrillin (InterPro:IPR006843); BEST Arabidopsis thaliana protein match is: plastid-lipid associated protein PAP / f…
AT3G26080	Chr3:9528773-9530496	gl1_CK_poly	atgcn1-1_CK_poly	OK	4.90233	9.15864	0.901665	0.0102	0.036635	C_	S+4	plastid-lipid associated protein PAP / fibrillin family protein; FUNCTIONS IN: structural molecule activity; INVOLVED IN: biological_process unknown; LOCATED IN: chloroplast thylakoid membrane, chloroplast; CONTAINS InterPro DOMAIN/s: Plastid lipid-associated protein/fibrillin (InterPro:IPR006843); BEST Arabidopsis thaliana protein match is: Plastid-lipid associated protein PAP / fibrillin family…
AT3G47510	Chr3:17511078-17511858	gl1_CK_poly	atgcn1-1_CK_poly	OK	7.37483	12.8594	0.802141	0.02705	0.080659	C_	S+4	unknown protein; FUNCTIONS IN: molecular_function unknown; INVOLVED IN: biological_process unknown; LOCATED IN: endomembrane system; EXPRESSED IN: 19 plant structures; EXPRESSED DURING: 11 growth stages; Has 15 Blast hits to 15 proteins in 7 species: Archae - 0; Bacteria - 0; Metazoa - 0; Fungi - 0; Plants - 15; Viruses - 0; Other Eukaryotes - 0 (source: NCBI BLink).
AT3G50550	Chr3:18759462-18760510	gl1_CK_poly	atgcn1-1_CK_poly	OK	17.0143	27.8532	0.711098	0.01675	0.0548399	C_	S+4	unknown protein; Has 75703 Blast hits to 19796 proteins in 1115 species: Archae - 327; Bacteria - 34383; Metazoa - 14453; Fungi - 7466; Plants - 2586; Viruses - 958; Other Eukaryotes - 15530 (source: NCBI BLink).
AT3G52360	Chr3:19412119-19412918	gl1_CK_poly	atgcn1-1_CK_poly	OK	19.1157	31.9254	0.739949	0.0125	0.0432614	C_	S+4	unknown protein; FUNCTIONS IN: molecular_function unknown; INVOLVED IN: response to karrikin; LOCATED IN: endomembrane system; EXPRESSED IN: 23 plant structures; EXPRESSED DURING: 14 growth stages; BEST Arabidopsis thaliana protein match is: unknown protein (TAIR:AT2G35850.1); Has 34 Blast hits to 34 proteins in 10 species: Archae - 0; Bacteria - 0; Metazoa - 0; Fungi - 0; Plants - 34; Viruses - …
AT3G61790	Chr3:22871790-22873786	gl1_CK_poly	atgcn1-1_CK_poly	OK	10.3069	16.4525	0.674699	0.0168	0.0549661	C_	S+4	Protein with RING/U-box and TRAF-like domains; FUNCTIONS IN: ubiquitin-protein ligase activity, zinc ion binding; INVOLVED IN: multicellular organismal development, ubiquitin-dependent protein catabolic process, protein ubiquitination; LOCATED IN: nucleus; EXPRESSED IN: 24 plant structures; EXPRESSED DURING: 13 growth stages; CONTAINS InterPro DOMAIN/s: TRAF-like (InterPro:IPR008974), Seven-in-ab…
AT4G13540	Chr4:7869873-7870750	gl1_CK_poly	atgcn1-1_CK_poly	OK	3.41541	8.18791	1.26144	0.0029	0.0129765	C_	S+4	unknown protein; INVOLVED IN: N-terminal protein myristoylation; BEST Arabidopsis thaliana protein match is: unknown protein (TAIR:AT3G23930.1); Has 4658 Blast hits to 3455 proteins in 431 species: Archae - 39; Bacteria - 387; Metazoa - 1842; Fungi - 436; Plants - 133; Viruses - 38; Other Eukaryotes - 1783 (source: NCBI BLink).
AT4G14480	Chr4:8330080-8331544	gl1_CK_poly	atgcn1-1_CK_poly	OK	4.64609	8.26369	0.830768	0.00845	0.0314168	C_	S+4	Protein kinase superfamily protein; FUNCTIONS IN: protein serine/threonine kinase activity, protein kinase activity, kinase activity, ATP binding; INVOLVED IN: protein amino acid phosphorylation; LOCATED IN: cellular_component unknown; EXPRESSED IN: 11 plant structures; EXPRESSED DURING: 6 growth stages; CONTAINS InterPro DOMAIN/s: Protein kinase, ATP binding site (InterPro:IPR017441), Protein ki…
AT4G18930	Chr4:10370703-10372045	gl1_CK_poly	atgcn1-1_CK_poly	OK	74.4011	112.669	0.598693	0.02685	0.0801599	C_	S+4	RNA ligase/cyclic nucleotide phosphodiesterase family protein; CONTAINS InterPro DOMAIN/s: RNA ligase/cyclic nucleotide phosphodiesterase (InterPro:IPR009097), 2&apos;,3&apos;-cyclic-nucleotide 3&apos;-phosphodiesterase (InterPro:IPR012386); BEST Arabidopsis thaliana protein match is: RNA ligase/cyclic nucleotide phosphodiesterase family protein (TAIR:AT4G18940.1); Has 112 Blast hits to 112 prote…
AT4G30690	Chr4:14960645-14962466	gl1_CK_poly	atgcn1-1_CK_poly	OK	37.0519	57.8063	0.641679	0.01475	0.0494916	C_	S+4	Translation initiation factor 3 protein; FUNCTIONS IN: translation initiation factor activity; INVOLVED IN: translational initiation; LOCATED IN: cell wall, chloroplast; EXPRESSED IN: 23 plant structures; EXPRESSED DURING: 15 growth stages; CONTAINS InterPro DOMAIN/s: Translation initiation factor 3, N-terminal (InterPro:IPR019814), Translation initiation factor 3, conserved site (InterPro:IPR019…
AT4G32270	Chr4:15574867-15576543	gl1_CK_poly	atgcn1-1_CK_poly	OK	6.3061	10.9172	0.791783	0.02475	0.0751976	C_	S+4	Ubiquitin-like superfamily protein; FUNCTIONS IN: molecular_function unknown; INVOLVED IN: biological_process unknown; LOCATED IN: plasma membrane; EXPRESSED IN: 22 plant structures; EXPRESSED DURING: 13 growth stages; BEST Arabidopsis thaliana protein match is: Ubiquitin-like superfamily protein (TAIR:AT5G25340.1); Has 132 Blast hits to 130 proteins in 45 species: Archae - 0; Bacteria - 0; Metaz…
AT4G34680	Chr4:16553389-16554740	gl1_CK_poly	atgcn1-1_CK_poly	OK	5.59644	10.4635	0.90278	0.0071	0.0271694	C_	S+4	Encodes a member of the GATA factor family of zinc finger transcription factors.
AT4G39780	Chr4:18457956-18459180	gl1_CK_poly	atgcn1-1_CK_poly	OK	4.11327	6.95988	0.758776	0.02935	0.0860212	C_	S+4	encodes a member of the DREB subfamily A-6 of ERF/AP2 transcription factor family. The protein contains one AP2 domain. There are 8 members in this subfamily including RAP2.4.
AT5G16650	Chr5:5463176-5465331	gl1_CK_poly	atgcn1-1_CK_poly	OK	12.0579	22.1818	0.87939	0.0033	0.0144613	C_	S+4	Chaperone DnaJ-domain superfamily protein; FUNCTIONS IN: unfolded protein binding, heat shock protein binding; INVOLVED IN: protein folding; LOCATED IN: cellular_component unknown; EXPRESSED IN: 24 plant structures; EXPRESSED DURING: 15 growth stages; CONTAINS InterPro DOMAIN/s: Molecular chaperone, heat shock protein, Hsp40, DnaJ (InterPro:IPR015609), Heat shock protein DnaJ, N-terminal (InterPr…
AT5G19230	Chr5:6467526-6468484	gl1_CK_poly	atgcn1-1_CK_poly	OK	9.43038	20.3303	1.10824	0.00085	0.00460797	C_	S+4	Glycoprotein membrane precursor GPI-anchored; FUNCTIONS IN: molecular_function unknown; INVOLVED IN: biological_process unknown; LOCATED IN: anchored to plasma membrane, plasma membrane, anchored to membrane; EXPRESSED IN: callus; BEST Arabidopsis thaliana protein match is: Glycoprotein membrane precursor GPI-anchored (TAIR:AT5G19240.1); Has 1807 Blast hits to 1807 proteins in 277 species: Archae…
AT5G19230	Chr5:6467526-6468484	gl1_CK_poly	atgcn1-1_CK_poly	OK	9.43038	20.3303	1.10824	0.00085	0.00460797	C_	S+4	Glycoprotein membrane precursor GPI-anchored; FUNCTIONS IN: molecular_function unknown; INVOLVED IN: biological_process unknown; LOCATED IN: anchored to plasma membrane, plasma membrane, anchored to membrane; EXPRESSED IN: callus; BEST Arabidopsis thaliana protein match is: Glycoprotein membrane precursor GPI-anchored (TAIR:AT5G19240.1); Has 1807 Blast hits to 1807 proteins in 277 species: Archae…
AT5G21280	Chr5:7263993-7265678	gl1_CK_poly	atgcn1-1_CK_poly	OK	6.06034	11.0135	0.861805	0.00905	0.0332242	C_	S+4	hydroxyproline-rich glycoprotein family protein; Has 30201 Blast hits to 17322 proteins in 780 species: Archae - 12; Bacteria - 1396; Metazoa - 17338; Fungi - 3422; Plants - 5037; Viruses - 0; Other Eukaryotes - 2996 (source: NCBI BLink).
AT5G24530	Chr5:8378832-8383401	gl1_CK_poly	atgcn1-1_CK_poly	OK	4.85055	7.97943	0.718137	0.0272	0.0809873	C_	S+4	Encodes a putative 2OG-Fe(II) oxygenase that is defense-associated but required for susceptibility to downy mildew.
AT5G42030	Chr5:16811383-16813183	gl1_CK_poly	atgcn1-1_CK_poly	OK	67.5959	112.069	0.729381	0.00605	0.0238291	C_	S+4	ABL interactor-like protein 4 (ABIL4); BEST Arabidopsis thaliana protein match is: ABL interactor-like protein 3 (TAIR:AT5G24310.1); Has 1807 Blast hits to 1807 proteins in 277 species: Archae - 0; Bacteria - 0; Metazoa - 736; Fungi - 347; Plants - 385; Viruses - 0; Other Eukaryotes - 339 (source: NCBI BLink).
AT5G48020	Chr5:19462657-19464957	gl1_CK_poly	atgcn1-1_CK_poly	OK	14.3707	22.815	0.666856	0.0133	0.045489	C_	S+4	2-oxoglutarate (2OG) and Fe(II)-dependent oxygenase superfamily protein; Has 30201 Blast hits to 17322 proteins in 780 species: Archae - 12; Bacteria - 1396; Metazoa - 17338; Fungi - 3422; Plants - 5037; Viruses - 0; Other Eukaryotes - 2996 (source: NCBI BLink).
AT5G54940	Chr5:22308270-22309410	gl1_CK_poly	atgcn1-1_CK_poly	OK	964.377	1524.65	0.660809	0.0237	0.0726385	C_	S+4	Translation initiation factor SUI1 family protein; FUNCTIONS IN: translation initiation factor activity; INVOLVED IN: translational initiation, translation; LOCATED IN: cellular_component unknown; EXPRESSED IN: 24 plant structures; EXPRESSED DURING: 15 growth stages; CONTAINS InterPro DOMAIN/s: Translation initiation factor SUI1 (InterPro:IPR001950), Eukaryotic translation initiation factor SUI1 …
AT5G59080	Chr5:23847404-23848557	gl1_CK_poly	atgcn1-1_CK_poly	OK	26.1712	39.428	0.591241	0.0316	0.0912584	C_	S+4	unknown protein; FUNCTIONS IN: molecular_function unknown; INVOLVED IN: response to oxidative stress; LOCATED IN: chloroplast; EXPRESSED IN: 18 plant structures; EXPRESSED DURING: 9 growth stages; BEST Arabidopsis thaliana protein match is: unknown protein (TAIR:AT3G46880.1); Has 1807 Blast hits to 1807 proteins in 277 species: Archae - 0; Bacteria - 0; Metazoa - 736; Fungi - 347; Plants - 385; V…
AT5G62980	Chr5:25276033-25277266	gl1_CK_poly	atgcn1-1_CK_poly	OK	20.9378	32.1426	0.618375	0.0342	0.0971989	C_	S+4	Encodes an enzyme that can act as a aldolase or an epimerase for 7,8-dihydroneopterin and 7,8-dihydromonapterin in vitro. It is likely to act in folate biosynthesis as a homooctamer in vivo.
AT5G64260	Chr5:25703928-25705316	gl1_CK_poly	atgcn1-1_CK_poly	OK	13.6213	21.1462	0.634534	0.0216	0.0673454	C_	S+4	EXORDIUM like 2 (EXL2); FUNCTIONS IN: molecular_function unknown; INVOLVED IN: biological_process unknown; LOCATED IN: cell wall, plant-type cell wall; EXPRESSED IN: 23 plant structures; EXPRESSED DURING: 13 growth stages; CONTAINS InterPro DOMAIN/s: Phosphate-induced protein 1 (InterPro:IPR006766); BEST Arabidopsis thaliana protein match is: EXORDIUM like 4 (TAIR:AT5G09440.1); Has 1807 Blast hit…
AT5G64900	Chr5:25937169-25938093	gl1_CK_poly	atgcn1-1_CK_poly	OK	11.0582	19.8735	0.845738	0.0149	0.0498887	C_	S+4	Encodes a putative 92-aa protein that is the precursor of AtPep1, a 23-aa peptide which activates transcription of the defensive gene defensin (PDF1.2) and activates the synthesis of H2O2, both being components of the innate immune response.
AT1G13260	Chr1:4542167-4543742	gl1_CK_poly	atgcn1-1_CK_poly	OK	46.6106	70.1358	0.589492	0.0249	0.0756142	N_A	S+4	Encodes an AP2/B3 domain transcription factor which is upregulated in response to low temperature. It contains a B3 DNA binding domain. It has circadian regulation and may function as a negative growth regulator.
AT1G19770	Chr1:6832346-6833837	gl1_CK_poly	atgcn1-1_CK_poly	OK	14.1556	25.0355	0.822605	0.0043	0.0180253	N_A	S+4	Member of a family of proteins related to PUP1, a purine transporter. May be involved in the transport of purine and purine derivatives such as cytokinins, across the plasma membrane.
AT1G35140	Chr1:12851996-12853128	gl1_CK_poly	atgcn1-1_CK_poly	OK	2.42743	7.67685	1.66108	0.00025	0.00161291	N_A	S+4	EXL1 is involved in the C-starvation response. Phenotypic changes of an exl1 loss of function mutant became evident only under corresponding experimental conditions. For example, the mutant showed diminished biomass production in a short-day/low light growth regime, impaired survival during extended night, and impaired survival of anoxia stress.
AT1G35140	Chr1:12851996-12853128	gl1_CK_poly	atgcn1-1_CK_poly	OK	2.42743	7.67685	1.66108	0.00025	0.00161291	N_A	S+4	EXL1 is involved in the C-starvation response. Phenotypic changes of an exl1 loss of function mutant became evident only under corresponding experimental conditions. For example, the mutant showed diminished biomass production in a short-day/low light growth regime, impaired survival during extended night, and impaired survival of anoxia stress.
AT1G54210	Chr1:20241225-20242615	gl1_CK_poly	atgcn1-1_CK_poly	OK	5.08652	17.2234	1.75962	5e-05	0.000388337	N_A	S+4	AUTOPHAGY 12 A (ATG12A); INVOLVED IN: autophagy, protein ubiquitination involved in ubiquitin-dependent protein catabolic process; LOCATED IN: cytoplasm; EXPRESSED IN: 20 plant structures; EXPRESSED DURING: 12 growth stages; CONTAINS InterPro DOMAIN/s: Autophagy-related protein 12 (InterPro:IPR007242); BEST Arabidopsis thaliana protein match is: Ubiquitin-like superfamily protein (TAIR:AT3G13970.…
AT1G54210	Chr1:20241225-20242615	gl1_CK_poly	atgcn1-1_CK_poly	OK	5.08652	17.2234	1.75962	5e-05	0.000388337	N_A	S+4	AUTOPHAGY 12 A (ATG12A); INVOLVED IN: autophagy, protein ubiquitination involved in ubiquitin-dependent protein catabolic process; LOCATED IN: cytoplasm; EXPRESSED IN: 20 plant structures; EXPRESSED DURING: 12 growth stages; CONTAINS InterPro DOMAIN/s: Autophagy-related protein 12 (InterPro:IPR007242); BEST Arabidopsis thaliana protein match is: Ubiquitin-like superfamily protein (TAIR:AT3G13970.…
AT1G55000	Chr1:20514633-20516496	gl1_CK_poly	atgcn1-1_CK_poly	OK	8.88577	13.9442	0.650097	0.02775	0.0822609	N_A	S+4	peptidoglycan-binding LysM domain-containing protein; FUNCTIONS IN: molecular_function unknown; INVOLVED IN: cell wall macromolecule catabolic process; LOCATED IN: endomembrane system; EXPRESSED IN: 23 plant structures; EXPRESSED DURING: 15 growth stages; CONTAINS InterPro DOMAIN/s: Peptidoglycan-binding lysin domain (InterPro:IPR018392), F-box domain, Skp2-like (InterPro:IPR022364), Peptidoglyca…
AT2G21640	Chr2:9254458-9255625	gl1_CK_poly	atgcn1-1_CK_poly	OK	20.3873	35.2688	0.790722	0.01065	0.0379723	N_A	S+4	Encodes a protein of unknown function that is a marker for oxidative stress response.
AT2G23840	Chr2:10153796-10155647	gl1_CK_poly	atgcn1-1_CK_poly	OK	25.3252	38.4125	0.601002	0.02275	0.0703432	N_A	S+4	HNH endonuclease; FUNCTIONS IN: endonuclease activity, nucleic acid binding; INVOLVED IN: biological_process unknown; LOCATED IN: cellular_component unknown; EXPRESSED IN: 21 plant structures; EXPRESSED DURING: 13 growth stages; CONTAINS InterPro DOMAIN/s: HNH nuclease (InterPro:IPR003615), HNH endonuclease (InterPro:IPR002711); Has 4176 Blast hits to 4176 proteins in 656 species: Archae - 6; Bac…
AT2G39705	Chr2:16556855-16557577	gl1_CK_poly	atgcn1-1_CK_poly	OK	9.98497	16.6411	0.736919	0.02595	0.0781222	N_A	S+4	ROTUNDIFOLIA like 8 (RTFL8); FUNCTIONS IN: molecular_function unknown; INVOLVED IN: shoot development; LOCATED IN: chloroplast; EXPRESSED IN: 23 plant structures; EXPRESSED DURING: 13 growth stages; CONTAINS InterPro DOMAIN/s: DVL (InterPro:IPR012552); BEST Arabidopsis thaliana protein match is: ROTUNDIFOLIA like 7 (TAIR:AT3G55515.1); Has 171 Blast hits to 171 proteins in 12 species: Archae - 0; …
AT2G46600	Chr2:19136018-19138762	gl1_CK_poly	atgcn1-1_CK_poly	OK	98.5756	169.143	0.778944	0.0072	0.0274943	N_A	S+4	Calcium-binding EF-hand family protein; FUNCTIONS IN: calcium ion binding; LOCATED IN: cellular_component unknown; EXPRESSED IN: 24 plant structures; EXPRESSED DURING: 14 growth stages; CONTAINS InterPro DOMAIN/s: EF-Hand 1, calcium-binding site (InterPro:IPR018247), EF-HAND 2 (InterPro:IPR018249), EF-hand-like domain (InterPro:IPR011992); BEST Arabidopsis thaliana protein match is: pinoid-bindin…
AT3G15690	Chr3:5316915-5319613	gl1_CK_poly	atgcn1-1_CK_poly	OK	27.0572	51.0986	0.917273	0.0005	0.00292949	N_A	S+4	Single hybrid motif superfamily protein; LOCATED IN: chloroplast; EXPRESSED IN: 22 plant structures; EXPRESSED DURING: 13 growth stages; CONTAINS InterPro DOMAIN/s: Single hybrid motif (InterPro:IPR011053), Biotin/lipoyl attachment (InterPro:IPR000089); BEST Arabidopsis thaliana protein match is: Single hybrid motif superfamily protein (TAIR:AT1G52670.1); Has 3111 Blast hits to 3110 proteins in 1…
AT3G44020	Chr3:15801371-15802730	gl1_CK_poly	atgcn1-1_CK_poly	OK	29.1903	49.6662	0.766772	0.0056	0.0223839	N_A	S+4	thylakoid lumenal P17.1 protein; Has 71 Blast hits to 71 proteins in 23 species: Archae - 0; Bacteria - 4; Metazoa - 0; Fungi - 0; Plants - 53; Viruses - 0; Other Eukaryotes - 14 (source: NCBI BLink).
AT3G52800	Chr3:19569310-19570682	gl1_CK_poly	atgcn1-1_CK_poly	OK	56.2387	96.1905	0.774332	0.0052	0.0210697	N_A	S+4	A20/AN1-like zinc finger family protein; FUNCTIONS IN: DNA binding, zinc ion binding; INVOLVED IN: response to chitin; LOCATED IN: cellular_component unknown; EXPRESSED IN: 23 plant structures; EXPRESSED DURING: 15 growth stages; CONTAINS InterPro DOMAIN/s: Zinc finger, AN1-type (InterPro:IPR000058), Zinc finger, A20-type (InterPro:IPR002653); BEST Arabidopsis thaliana protein match is: A20/AN1-l…
AT3G62070	Chr3:22983137-22984513	gl1_CK_poly	atgcn1-1_CK_poly	OK	6.10553	10.224	0.743766	0.01935	0.0616682	N_A	S+4	unknown protein; BEST Arabidopsis thaliana protein match is: unknown protein (TAIR:AT2G46940.1); Has 137 Blast hits to 135 proteins in 12 species: Archae - 0; Bacteria - 0; Metazoa - 0; Fungi - 0; Plants - 137; Viruses - 0; Other Eukaryotes - 0 (source: NCBI BLink).
AT4G11360	Chr4:6906013-6906759	gl1_CK_poly	atgcn1-1_CK_poly	OK	44.9134	77.9366	0.795155	0.0035	0.0151828	N_A	S+4	Encodes a putative RING-H2 finger protein RHA1b.
AT4G14420	Chr4:8301945-8303915	gl1_CK_poly	atgcn1-1_CK_poly	OK	33.7284	56.958	0.755937	0.00505	0.0205827	N_A	S+4	HR-like lesion-inducing protein-related; LOCATED IN: endoplasmic reticulum; EXPRESSED IN: 23 plant structures; EXPRESSED DURING: 14 growth stages; CONTAINS InterPro DOMAIN/s: HR-like lesion-inducer (InterPro:IPR008637); BEST Arabidopsis thaliana protein match is: HR-like lesion-inducing protein-related (TAIR:AT1G04340.1); Has 163 Blast hits to 163 proteins in 27 species: Archae - 0; Bacteria - 10…
AT4G39890	Chr4:18505961-18507586	gl1_CK_poly	atgcn1-1_CK_poly	OK	3.49793	6.62239	0.920849	0.01525	0.0508157	N_A	S+4	RAB GTPase homolog H1C (RABH1c); FUNCTIONS IN: protein binding, GTP binding; INVOLVED IN: protein transport, small GTPase mediated signal transduction; LOCATED IN: endomembrane system; EXPRESSED IN: 9 plant structures; EXPRESSED DURING: 6 growth stages; CONTAINS InterPro DOMAIN/s: Ras GTPase (InterPro:IPR001806), Small GTP-binding protein (InterPro:IPR005225), Small GTPase (InterPro:IPR020851), R…
AT5G20935	Chr5:7103469-7106701	gl1_CK_poly	atgcn1-1_CK_poly	OK	48.8002	88.7235	0.862429	0.0023	0.0106645	N_A	S+4	unknown protein; CONTAINS InterPro DOMAIN/s: Protein of unknown function DUF3148 (InterPro:IPR021495); Has 30201 Blast hits to 17322 proteins in 780 species: Archae - 12; Bacteria - 1396; Metazoa - 17338; Fungi - 3422; Plants - 5037; Viruses - 0; Other Eukaryotes - 2996 (source: NCBI BLink).
AT5G60680	Chr5:24386144-24386976	gl1_CK_poly	atgcn1-1_CK_poly	OK	68.8524	120.025	0.80175	0.0031	0.0137232	N_A	S+4	Protein of unknown function, DUF584; CONTAINS InterPro DOMAIN/s: Protein of unknown function DUF584 (InterPro:IPR007608); BEST Arabidopsis thaliana protein match is: Protein of unknown function, DUF584 (TAIR:AT3G45210.1); Has 1807 Blast hits to 1807 proteins in 277 species: Archae - 0; Bacteria - 0; Metazoa - 736; Fungi - 347; Plants - 385; Viruses - 0; Other Eukaryotes - 339 (source: NCBI BLink).
AT5G67300	Chr5:26854021-26856941	gl1_CK_poly	atgcn1-1_CK_poly	OK	24.4461	47.7875	0.96703	0.0002	0.00132822	N_A	S+4	Member of the R2R3 factor MYB gene family involved in mediating plant responses to a variety of abiotic stimiuli.
AT1G43560	Chr1:16398098-16399878	gl1_CK_poly	atgcn1-1_CK_poly	OK	104.465	157.986	0.596775	0.02115	0.0662062	N_A	S+4	thioredoxin Y2 (ty2); FUNCTIONS IN: electron carrier activity, protein disulfide oxidoreductase activity; INVOLVED IN: glycerol ether metabolic process, cell redox homeostasis; LOCATED IN: chloroplast stroma, chloroplast; EXPRESSED IN: 22 plant structures; EXPRESSED DURING: 13 growth stages; CONTAINS InterPro DOMAIN/s: Thioredoxin fold (InterPro:IPR012335), Thioredoxin, core (InterPro:IPR015467),…
AT3G27210	Chr3:10045185-10047343	gl1_CK_poly	atgcn1-1_CK_poly	OK	14.6061	26.2024	0.843132	0.00355	0.0153694	N_A	S+4	unknown protein; FUNCTIONS IN: molecular_function unknown; INVOLVED IN: N-terminal protein myristoylation; LOCATED IN: plasma membrane; EXPRESSED IN: 22 plant structures; EXPRESSED DURING: 13 growth stages; BEST Arabidopsis thaliana protein match is: unknown protein (TAIR:AT5G40860.1); Has 133 Blast hits to 98 proteins in 25 species: Archae - 0; Bacteria - 6; Metazoa - 32; Fungi - 7; Plants - 70;…
AT4G04330	Chr4:2113403-2118597	gl1_CK_poly	atgcn1-1_CK_poly	OK	113.987	185.239	0.700518	0.01525	0.0508157	N_A	S+4	Encodes a chloroplast thylakoid localized RbcX protein that acts as a chaperone in the folding of Rubisco.
AT1G05340	Chr1:1558843-1559903	gl1_CK_poly	atgcn1-1_CK_poly	OK	13.017	22.6637	0.799982	0.0124	0.042973	C_	S-3	unknown protein; FUNCTIONS IN: molecular_function unknown; INVOLVED IN: biological_process unknown; LOCATED IN: chloroplast; EXPRESSED IN: 14 plant structures; EXPRESSED DURING: 7 growth stages; BEST Arabidopsis thaliana protein match is: unknown protein (TAIR:AT2G32210.1); Has 189 Blast hits to 189 proteins in 27 species: Archae - 0; Bacteria - 0; Metazoa - 0; Fungi - 21; Plants - 168; Viruses -…
AT1G06040	Chr1:1828412-1829890	gl1_CK_poly	atgcn1-1_CK_poly	OK	103.145	158.218	0.617249	0.0198	0.0627973	C_	S-3	Encodes salt tolerance protein (STO) which confers salt tolerance to yeast cells. Fully complements calcineurin deficient yeast but does not encode a phosphoprotein phosphatase. Sequence has similarities to CONSTANS. STO co-localizes with COP1 and plays a role in light signaling.
AT1G07700	Chr1:2379646-2381362	gl1_CK_poly	atgcn1-1_CK_poly	OK	12.6901	20.1279	0.665499	0.01685	0.0550887	C_	S-3	Thioredoxin superfamily protein; INVOLVED IN: cell redox homeostasis; LOCATED IN: chloroplast; EXPRESSED IN: 24 plant structures; EXPRESSED DURING: 15 growth stages; CONTAINS InterPro DOMAIN/s: Thioredoxin fold (InterPro:IPR012335), Thioredoxin, core (InterPro:IPR015467), Thioredoxin-like (InterPro:IPR017936), Thioredoxin domain (InterPro:IPR013766), Thioredoxin-like fold (InterPro:IPR012336); BE…
AT1G08530	Chr1:2701225-2703091	gl1_CK_poly	atgcn1-1_CK_poly	OK	4.57612	9.58057	1.06599	0.00595	0.023501	C_	S-3	unknown protein; FUNCTIONS IN: molecular_function unknown; INVOLVED IN: biological_process unknown; LOCATED IN: chloroplast; BEST Arabidopsis thaliana protein match is: unknown protein (TAIR:AT5G09995.2); Has 140 Blast hits to 140 proteins in 53 species: Archae - 0; Bacteria - 63; Metazoa - 0; Fungi - 0; Plants - 76; Viruses - 0; Other Eukaryotes - 1 (source: NCBI BLink).
AT1G12350	Chr1:4198412-4200802	gl1_CK_poly	atgcn1-1_CK_poly	OK	7.25946	11.6774	0.685787	0.0235	0.072149	C_	S-3	At1g12350 encodes phosphopantothenoylcysteine synthetase (phosphopantothenoylcysteine ligase). Its molecular function was shown to add cysteine forming (R)-4?-phospho-N-pantothenoylcysteine (PPC)
AT1G18060	Chr1:6211872-6213444	gl1_CK_poly	atgcn1-1_CK_poly	OK	27.3578	43.9014	0.682317	0.0113	0.0398287	C_	S-3	unknown protein; INVOLVED IN: biological_process unknown; LOCATED IN: chloroplast; EXPRESSED IN: 22 plant structures; EXPRESSED DURING: 13 growth stages; Has 74 Blast hits to 74 proteins in 29 species: Archae - 0; Bacteria - 19; Metazoa - 0; Fungi - 0; Plants - 49; Viruses - 0; Other Eukaryotes - 6 (source: NCBI BLink).
AT1G22190	Chr1:7835781-7837288	gl1_CK_poly	atgcn1-1_CK_poly	OK	7.83307	15.1793	0.954452	0.0025	0.0114461	C_	S-3	The gene encodes a putative transcription factor belongings to the abiotic stress-associated DREB A-6 clade.
AT1G22630	Chr1:8003314-8004304	gl1_CK_poly	atgcn1-1_CK_poly	OK	77.845	134.977	0.794039	0.00305	0.0135353	C_	S-3	unknown protein; LOCATED IN: chloroplast; EXPRESSED IN: 21 plant structures; EXPRESSED DURING: 13 growth stages; Has 87 Blast hits to 86 proteins in 34 species: Archae - 0; Bacteria - 13; Metazoa - 27; Fungi - 0; Plants - 40; Viruses - 0; Other Eukaryotes - 7 (source: NCBI BLink).
AT1G24577	Chr1:8712477-8713032	gl1_CK_poly	atgcn1-1_CK_poly	OK	5.44294	12.2704	1.17272	0.00825	0.030799	C_	S-3	unknown protein; BEST Arabidopsis thaliana protein match is: unknown protein (TAIR:AT1G67910.2); Has 115 Blast hits to 115 proteins in 17 species: Archae - 0; Bacteria - 0; Metazoa - 0; Fungi - 0; Plants - 115; Viruses - 0; Other Eukaryotes - 0 (source: NCBI BLink).
AT1G24577	Chr1:8712477-8713032	gl1_CK_poly	atgcn1-1_CK_poly	OK	5.44294	12.2704	1.17272	0.00825	0.030799	C_	S-3	unknown protein; BEST Arabidopsis thaliana protein match is: unknown protein (TAIR:AT1G67910.2); Has 115 Blast hits to 115 proteins in 17 species: Archae - 0; Bacteria - 0; Metazoa - 0; Fungi - 0; Plants - 115; Viruses - 0; Other Eukaryotes - 0 (source: NCBI BLink).
AT1G32310	Chr1:11653563-11654794	gl1_CK_poly	atgcn1-1_CK_poly	OK	7.46007	13.1457	0.817326	0.02625	0.078794	C_	S-3	unknown protein; Has 28 Blast hits to 28 proteins in 9 species: Archae - 0; Bacteria - 0; Metazoa - 0; Fungi - 0; Plants - 28; Viruses - 0; Other Eukaryotes - 0 (source: NCBI BLink).
AT1G45230	Chr1:17169536-17171472	gl1_CK_poly	atgcn1-1_CK_poly	OK	14.3409	23.2032	0.694191	0.0155	0.051496	C_	S-3	Protein of unknown function (DUF3223); FUNCTIONS IN: molecular_function unknown; INVOLVED IN: biological_process unknown; LOCATED IN: chloroplast; EXPRESSED IN: 22 plant structures; EXPRESSED DURING: 13 growth stages; CONTAINS InterPro DOMAIN/s: Protein of unknown function DUF3223 (InterPro:IPR021602); BEST Arabidopsis thaliana protein match is: Protein of unknown function (DUF3223) (TAIR:AT3G466…
AT1G48690	Chr1:18009056-18009989	gl1_CK_poly	atgcn1-1_CK_poly	OK	4.63379	8.92418	0.945528	0.0144	0.0485268	C_	S-3	Auxin-responsive GH3 family protein; CONTAINS InterPro DOMAIN/s: GH3 auxin-responsive promoter (InterPro:IPR004993); BEST Arabidopsis thaliana protein match is: Auxin-responsive GH3 family protein (TAIR:AT5G51470.1); Has 884 Blast hits to 880 proteins in 162 species: Archae - 0; Bacteria - 280; Metazoa - 11; Fungi - 0; Plants - 404; Viruses - 0; Other Eukaryotes - 189 (source: NCBI BLink).
AT1G49310	Chr1:18237862-18238367	gl1_CK_poly	atgcn1-1_CK_poly	OK	33.4195	53.8787	0.689026	0.02145	0.0669607	C_	S-3	unknown protein; FUNCTIONS IN: molecular_function unknown; INVOLVED IN: biological_process unknown; LOCATED IN: endomembrane system; EXPRESSED IN: 9 plant structures; EXPRESSED DURING: LP.04 four leaves visible, petal differentiation and expansion stage; Has 11 Blast hits to 11 proteins in 6 species: Archae - 0; Bacteria - 0; Metazoa - 0; Fungi - 0; Plants - 11; Viruses - 0; Other Eukaryotes - 0 …
AT1G49975	Chr1:18504801-18505597	gl1_CK_poly	atgcn1-1_CK_poly	OK	74.0686	127.405	0.782493	0.00305	0.0135353	C_	S-3	INVOLVED IN: photosynthesis; LOCATED IN: photosystem I, chloroplast, thylakoid membrane; EXPRESSED IN: 20 plant structures; EXPRESSED DURING: 13 growth stages; CONTAINS InterPro DOMAIN/s: Photosystem I reaction centre subunit N (InterPro:IPR008796); Has 34 Blast hits to 34 proteins in 14 species: Archae - 0; Bacteria - 0; Metazoa - 0; Fungi - 0; Plants - 34; Viruses - 0; Other Eukaryotes - 0 (sou…
AT1G50732	Chr1:18802687-18803363	gl1_CK_poly	atgcn1-1_CK_poly	OK	31.7223	48.1891	0.603209	0.03425	0.0973096	C_	S-3	unknown protein.
AT1G53887	Chr1:20122425-20122866	gl1_CK_poly	atgcn1-1_CK_poly	OK	4.07167	11.3054	1.47331	0.0061	0.0239831	C_	S-3	unknown protein; FUNCTIONS IN: molecular_function unknown; INVOLVED IN: biological_process unknown; LOCATED IN: cellular_component unknown; Has 30201 Blast hits to 17322 proteins in 780 species: Archae - 12; Bacteria - 1396; Metazoa - 17338; Fungi - 3422; Plants - 5037; Viruses - 0; Other Eukaryotes - 2996 (source: NCBI BLink).
AT1G53887	Chr1:20122425-20122866	gl1_CK_poly	atgcn1-1_CK_poly	OK	4.07167	11.3054	1.47331	0.0061	0.0239831	C_	S-3	unknown protein; FUNCTIONS IN: molecular_function unknown; INVOLVED IN: biological_process unknown; LOCATED IN: cellular_component unknown; Has 30201 Blast hits to 17322 proteins in 780 species: Archae - 12; Bacteria - 1396; Metazoa - 17338; Fungi - 3422; Plants - 5037; Viruses - 0; Other Eukaryotes - 2996 (source: NCBI BLink).
AT1G54050	Chr1:20179421-20180281	gl1_CK_poly	atgcn1-1_CK_poly	OK	5.62016	13.5217	1.26659	0.0015	0.00745834	C_	S-3	HSP20-like chaperones superfamily protein; CONTAINS InterPro DOMAIN/s: Heat shock protein Hsp20 (InterPro:IPR002068), HSP20-like chaperone (InterPro:IPR008978); BEST Arabidopsis thaliana protein match is: heat shock protein 17.6A (TAIR:AT5G12030.1); Has 4491 Blast hits to 4491 proteins in 1181 species: Archae - 166; Bacteria - 2520; Metazoa - 2; Fungi - 140; Plants - 1242; Viruses - 0; Other Euka…
AT1G54050	Chr1:20179421-20180281	gl1_CK_poly	atgcn1-1_CK_poly	OK	5.62016	13.5217	1.26659	0.0015	0.00745834	C_	S-3	HSP20-like chaperones superfamily protein; CONTAINS InterPro DOMAIN/s: Heat shock protein Hsp20 (InterPro:IPR002068), HSP20-like chaperone (InterPro:IPR008978); BEST Arabidopsis thaliana protein match is: heat shock protein 17.6A (TAIR:AT5G12030.1); Has 4491 Blast hits to 4491 proteins in 1181 species: Archae - 166; Bacteria - 2520; Metazoa - 2; Fungi - 140; Plants - 1242; Viruses - 0; Other Euka…
AT1G70420	Chr1:26539573-26540762	gl1_CK_poly	atgcn1-1_CK_poly	OK	16.8869	26.8621	0.669664	0.0149	0.0498887	C_	S-3	Protein of unknown function (DUF1645); CONTAINS InterPro DOMAIN/s: Protein of unknown function DUF1645 (InterPro:IPR012442); BEST Arabidopsis thaliana protein match is: Protein of unknown function (DUF1645) (TAIR:AT1G23710.1); Has 179 Blast hits to 179 proteins in 22 species: Archae - 0; Bacteria - 0; Metazoa - 9; Fungi - 0; Plants - 162; Viruses - 0; Other Eukaryotes - 8 (source: NCBI BLink).
AT1G71030	Chr1:26795122-26796364	gl1_CK_poly	atgcn1-1_CK_poly	OK	83.3904	140.238	0.749924	0.0052	0.0210697	C_	S-3	Encodes a putative myb family transcription factor. In contrast to most other myb-like proteins its myb domain consists of a single repeat. A proline-rich region potentially involved in transactivation is found in the C-terminal part of the protein. Its transcript accumulates mainly in leaves.
AT1G72930	Chr1:27439451-27440464	gl1_CK_poly	atgcn1-1_CK_poly	OK	31.9324	56.2719	0.817394	0.00355	0.0153694	C_	S-3	Toll/interleukin-1 receptor-like protein (TIR) mRNA,
AT1G73260	Chr1:27547273-27548190	gl1_CK_poly	atgcn1-1_CK_poly	OK	13.2006	25.1842	0.931922	0.0015	0.00745834	C_	S-3	Encodes a trypsin inhibitor involved in modulating programmed cell death in plant-pathogen interactions.
AT1G77920	Chr1:29298242-29300863	gl1_CK_poly	atgcn1-1_CK_poly	OK	7.86597	12.5673	0.67598	0.01615	0.0532219	C_	S-3	bZIP transcription factor family protein; CONTAINS InterPro DOMAIN/s: Basic-leucine zipper (bZIP) transcription factor (InterPro:IPR004827), bZIP transcription factor, bZIP-1 (InterPro:IPR011616); BEST Arabidopsis thaliana protein match is: TGA1A-related gene 3 (TAIR:AT1G22070.1); Has 1009 Blast hits to 1009 proteins in 97 species: Archae - 0; Bacteria - 11; Metazoa - 10; Fungi - 28; Plants - 845…
AT2G04700	Chr2:1646806-1648560	gl1_CK_poly	atgcn1-1_CK_poly	OK	131.446	202.17	0.621097	0.0177	0.057323	C_	S-3	ferredoxin thioredoxin reductase catalytic beta chain family protein; FUNCTIONS IN: ferredoxin:thioredoxin reductase activity, ferredoxin reductase activity; INVOLVED IN: oxidation reduction; LOCATED IN: chloroplast; EXPRESSED IN: 22 plant structures; EXPRESSED DURING: 13 growth stages; CONTAINS InterPro DOMAIN/s: Ferredoxin thioredoxin reductase, beta subunit (InterPro:IPR004209); Has 267 Blast …
AT2G14045	Chr2:5906549-5908374	gl1_CK_poly	atgcn1-1_CK_poly	OK	10.8614	17.7346	0.707364	0.01955	0.0621874	C_	S-3	unknown protein; Has 257 Blast hits to 257 proteins in 101 species: Archae - 0; Bacteria - 0; Metazoa - 130; Fungi - 0; Plants - 47; Viruses - 0; Other Eukaryotes - 80 (source: NCBI BLink).
AT2G17300	Chr2:7522400-7523033	gl1_CK_poly	atgcn1-1_CK_poly	OK	26.032	43.684	0.746816	0.0095	0.0345663	C_	S-3	unknown protein; FUNCTIONS IN: molecular_function unknown; INVOLVED IN: biological_process unknown; LOCATED IN: chloroplast; EXPRESSED IN: 20 plant structures; EXPRESSED DURING: 13 growth stages; BEST Arabidopsis thaliana protein match is: unknown protein (TAIR:AT4G35320.1); Has 42 Blast hits to 42 proteins in 10 species: Archae - 0; Bacteria - 0; Metazoa - 0; Fungi - 0; Plants - 42; Viruses - 0;…
AT2G19310	Chr2:8369793-8370406	gl1_CK_poly	atgcn1-1_CK_poly	OK	42.7532	72.6767	0.765462	0.00495	0.0202368	C_	S-3	HSP20-like chaperones superfamily protein; CONTAINS InterPro DOMAIN/s: HSP20-like chaperone (InterPro:IPR008978); BEST Arabidopsis thaliana protein match is: HSP20-like chaperones superfamily protein (TAIR:AT1G07400.1); Has 749 Blast hits to 749 proteins in 86 species: Archae - 0; Bacteria - 0; Metazoa - 0; Fungi - 34; Plants - 701; Viruses - 0; Other Eukaryotes - 14 (source: NCBI BLink).
AT2G22470	Chr2:9538196-9538879	gl1_CK_poly	atgcn1-1_CK_poly	OK	57.4143	90.3045	0.653387	0.01425	0.0480981	C_	S-3	Encodes arabinogalactan-protein (AGP2).
AT2G23620	Chr2:10047378-10049291	gl1_CK_poly	atgcn1-1_CK_poly	OK	3.88359	7.73463	0.993941	0.00905	0.0332242	C_	S-3	Encodes a protein shown to have carboxylesterase activity, methyl salicylate esterase activity, methyl jasmonate esterase activity, and methyl IAA esterase activity in vitro. MES1 appears to be involved in MeSA hydrolysis in planta. Expression of MES1 can restore systemic acquired resistance in SAR-deficient tobacco plants. This protein does not act on MeGA4, or MEGA9 in vitro.
AT2G27385	Chr2:11716000-11717432	gl1_CK_poly	atgcn1-1_CK_poly	OK	107.592	162.982	0.599149	0.02465	0.0749585	C_	S-3	Pollen Ole e 1 allergen and extensin family protein; FUNCTIONS IN: molecular_function unknown; INVOLVED IN: biological_process unknown; LOCATED IN: endomembrane system; CONTAINS InterPro DOMAIN/s: Pollen Ole e 1 allergen/extensin (InterPro:IPR006041); BEST Arabidopsis thaliana protein match is: Pollen Ole e 1 allergen and extensin family protein (TAIR:AT5G22430.1); Has 33 Blast hits to 33 protein…
AT2G38640	Chr2:16157603-16158561	gl1_CK_poly	atgcn1-1_CK_poly	OK	16.4185	25.1843	0.617208	0.03085	0.0895675	C_	S-3	Protein of unknown function (DUF567); CONTAINS InterPro DOMAIN/s: Protein of unknown function DUF567 (InterPro:IPR007612); BEST Arabidopsis thaliana protein match is: Protein of unknown function (DUF567) (TAIR:AT5G41590.1); Has 389 Blast hits to 388 proteins in 15 species: Archae - 0; Bacteria - 0; Metazoa - 0; Fungi - 1; Plants - 388; Viruses - 0; Other Eukaryotes - 0 (source: NCBI BLink).
AT2G42190	Chr2:17582868-17584194	gl1_CK_poly	atgcn1-1_CK_poly	OK	40.5853	74.1841	0.870155	0.00175	0.00848646	C_	S-3	unknown protein; BEST Arabidopsis thaliana protein match is: unknown protein (TAIR:AT3G57930.2); Has 1381 Blast hits to 1230 proteins in 175 species: Archae - 3; Bacteria - 25; Metazoa - 672; Fungi - 135; Plants - 127; Viruses - 30; Other Eukaryotes - 389 (source: NCBI BLink).
AT2G43945	Chr2:18197843-18200194	gl1_CK_poly	atgcn1-1_CK_poly	OK	18.8992	28.9401	0.614748	0.02405	0.0734958	C_	S-3	unknown protein; LOCATED IN: chloroplast; BEST Arabidopsis thaliana protein match is: unknown protein (TAIR:AT3G59870.1); Has 292 Blast hits to 292 proteins in 84 species: Archae - 0; Bacteria - 122; Metazoa - 0; Fungi - 0; Plants - 46; Viruses - 0; Other Eukaryotes - 124 (source: NCBI BLink).
AT2G45210	Chr2:18641565-18642704	gl1_CK_poly	atgcn1-1_CK_poly	OK	3.97317	7.01539	0.82023	0.0232	0.0714502	C_	S-3	SAUR-like auxin-responsive protein family ; CONTAINS InterPro DOMAIN/s: Auxin responsive SAUR protein (InterPro:IPR003676); BEST Arabidopsis thaliana protein match is: SAUR-like auxin-responsive protein family (TAIR:AT3G60690.1); Has 1221 Blast hits to 1213 proteins in 27 species: Archae - 0; Bacteria - 0; Metazoa - 0; Fungi - 0; Plants - 1220; Viruses - 0; Other Eukaryotes - 1 (source: NCBI BLin…
AT2G46390	Chr2:19039201-19043060	gl1_CK_poly	atgcn1-1_CK_poly	OK	174.48	311.248	0.835006	0.00255	0.0116392	C_	S-3	predicted to encode subunit 8 of mitochondrial complex II and to participate in the respiratory chain
AT3G04720	Chr3:1285523-1286562	gl1_CK_poly	atgcn1-1_CK_poly	OK	15.1559	26.1105	0.784749	0.0087	0.0321618	C_	S-3	Encodes a protein similar to the antifungal chitin-binding protein hevein from rubber tree latex. mRNA levels increase in response to ethylene and turnip crinkle virus infection.
AT3G05880	Chr3:1753466-1756540	gl1_CK_poly	atgcn1-1_CK_poly	OK	1073.77	1825.18	0.765354	0.00555	0.0222202	C_	S-3	Induced by low temperatures, dehydration and salt stress and ABA. Encodes a small (54 amino acids), highly hydrophobic protein that bears two potential transmembrane domains.
AT3G05890	Chr3:1757630-1758492	gl1_CK_poly	atgcn1-1_CK_poly	OK	315.292	473.737	0.587398	0.0256	0.0773087	C_	S-3	RARE-COLD-INDUCIBLE 2B (RCI2B); CONTAINS InterPro DOMAIN/s: Uncharacterised protein family UPF0057 (InterPro:IPR000612); BEST Arabidopsis thaliana protein match is: Low temperature and salt responsive protein family (TAIR:AT3G05880.1); Has 1391 Blast hits to 1391 proteins in 471 species: Archae - 0; Bacteria - 653; Metazoa - 37; Fungi - 280; Plants - 382; Viruses - 0; Other Eukaryotes - 39 (sourc…
AT3G09390	Chr3:2889485-2890229	gl1_CK_poly	atgcn1-1_CK_poly	OK	333.176	554.803	0.735691	0.00805	0.03016	C_	S-3	metallothionein, binds to and detoxifies excess copper and other metals, limiting oxidative damage
AT3G13435	Chr3:4375424-4376069	gl1_CK_poly	atgcn1-1_CK_poly	OK	81.4057	145.699	0.839792	0.0027	0.012202	C_	S-3	unknown protein; FUNCTIONS IN: molecular_function unknown; INVOLVED IN: biological_process unknown; LOCATED IN: endomembrane system; Has 4 Blast hits to 4 proteins in 2 species: Archae - 0; Bacteria - 0; Metazoa - 0; Fungi - 0; Plants - 4; Viruses - 0; Other Eukaryotes - 0 (source: NCBI BLink).
AT3G14430	Chr3:4824195-4824837	gl1_CK_poly	atgcn1-1_CK_poly	OK	15.4983	27.181	0.810489	0.0111	0.0392574	C_	S-3	unknown protein; FUNCTIONS IN: molecular_function unknown; INVOLVED IN: response to oxidative stress; LOCATED IN: mitochondrion; EXPRESSED IN: 23 plant structures; EXPRESSED DURING: 13 growth stages; Has 16 Blast hits to 16 proteins in 7 species: Archae - 0; Bacteria - 0; Metazoa - 0; Fungi - 0; Plants - 16; Viruses - 0; Other Eukaryotes - 0 (source: NCBI BLink).
AT3G17890	Chr3:6127040-6127874	gl1_CK_poly	atgcn1-1_CK_poly	OK	4.72076	9.01324	0.933027	0.0165	0.0541658	C_	S-3	unknown protein; Has 31 Blast hits to 31 proteins in 12 species: Archae - 0; Bacteria - 4; Metazoa - 5; Fungi - 10; Plants - 12; Viruses - 0; Other Eukaryotes - 0 (source: NCBI BLink).
AT3G19508	Chr3:6762126-6762720	gl1_CK_poly	atgcn1-1_CK_poly	OK	13.4436	23.2556	0.790662	0.01445	0.0486736	C_	S-3	unknown protein; LOCATED IN: mitochondrion; Has 34 Blast hits to 34 proteins in 14 species: Archae - 0; Bacteria - 0; Metazoa - 0; Fungi - 0; Plants - 34; Viruses - 0; Other Eukaryotes - 0 (source: NCBI BLink).
AT3G23175	Chr3:8273999-8275470	gl1_CK_poly	atgcn1-1_CK_poly	OK	14.2786	26.0026	0.864796	0.0029	0.0129765	C_	S-3	HR-like lesion-inducing protein-related; FUNCTIONS IN: molecular_function unknown; INVOLVED IN: biological_process unknown; LOCATED IN: endoplasmic reticulum; EXPRESSED IN: callus; CONTAINS InterPro DOMAIN/s: HR-like lesion-inducer (InterPro:IPR008637); BEST Arabidopsis thaliana protein match is: HR-like lesion-inducing protein-related (TAIR:AT1G04340.1); Has 109 Blast hits to 109 proteins in 17 …
AT3G28930	Chr3:10959685-10960808	gl1_CK_poly	atgcn1-1_CK_poly	OK	21.6191	36.1013	0.739744	0.00725	0.0276432	C_	S-3	avrRpt2-induced gene that exhibits RPS2- and avrRpt2-dependent induction early after infection with Pseudomonas syringae pv maculicola strain ES4326 carrying avrRpt2
AT3G28956	Chr3:10980699-10982244	gl1_CK_poly	atgcn1-1_CK_poly	OK	5.78585	10.52	0.862532	0.0251	0.0760881	C_	S-3	RNA polymerase II, Rpb4, core protein; FUNCTIONS IN: DNA-directed RNA polymerase activity, nucleotide binding, catalytic activity; INVOLVED IN: cellular metabolic process, transcription; LOCATED IN: cellular_component unknown; CONTAINS InterPro DOMAIN/s: HRDC-like (InterPro:IPR010997), RNA polymerase II, Rpb4 (InterPro:IPR005574), RNA polymerase II, Rpb4, core (InterPro:IPR006590); BEST Arabidops…
AT3G29075	Chr3:11051488-11052694	gl1_CK_poly	atgcn1-1_CK_poly	OK	16.8695	27.8742	0.72451	0.0087	0.0321618	C_	S-3	glycine-rich protein; FUNCTIONS IN: molecular_function unknown; INVOLVED IN: biological_process unknown; LOCATED IN: cellular_component unknown; EXPRESSED IN: 25 plant structures; EXPRESSED DURING: 15 growth stages; BEST Arabidopsis thaliana protein match is: unknown protein (TAIR:AT5G39570.1); Has 110108 Blast hits to 41750 proteins in 1670 species: Archae - 199; Bacteria - 11749; Metazoa - 3476…
AT3G47430	Chr3:17480602-17481792	gl1_CK_poly	atgcn1-1_CK_poly	OK	9.95804	19.9956	1.00575	0.00105	0.00551335	C_	S-3	member of the peroxin11 (PEX11) gene family, located on the peroxisome membrane, controls peroxisome proliferation.
AT3G50480	Chr3:18733067-18734388	gl1_CK_poly	atgcn1-1_CK_poly	OK	21.0285	44.5836	1.08417	0.00035	0.00216245	C_	S-3	Homolog of RPW8
AT3G50480	Chr3:18733067-18734388	gl1_CK_poly	atgcn1-1_CK_poly	OK	21.0285	44.5836	1.08417	0.00035	0.00216245	C_	S-3	Homolog of RPW8
AT3G51660	Chr3:19164062-19165247	gl1_CK_poly	atgcn1-1_CK_poly	OK	37.3396	83.6316	1.16334	5e-05	0.000388337	C_	S-3	Tautomerase/MIF superfamily protein; FUNCTIONS IN: molecular_function unknown; INVOLVED IN: inflammatory response, response to other organism; LOCATED IN: peroxisome; EXPRESSED IN: 20 plant structures; EXPRESSED DURING: 13 growth stages; CONTAINS InterPro DOMAIN/s: Tautomerase (InterPro:IPR014347), Macrophage migration inhibitory factor (InterPro:IPR001398); BEST Arabidopsis thaliana protein matc…
AT3G51660	Chr3:19164062-19165247	gl1_CK_poly	atgcn1-1_CK_poly	OK	37.3396	83.6316	1.16334	5e-05	0.000388337	C_	S-3	Tautomerase/MIF superfamily protein; FUNCTIONS IN: molecular_function unknown; INVOLVED IN: inflammatory response, response to other organism; LOCATED IN: peroxisome; EXPRESSED IN: 20 plant structures; EXPRESSED DURING: 13 growth stages; CONTAINS InterPro DOMAIN/s: Tautomerase (InterPro:IPR014347), Macrophage migration inhibitory factor (InterPro:IPR001398); BEST Arabidopsis thaliana protein matc…
AT3G53220	Chr3:19721993-19722702	gl1_CK_poly	atgcn1-1_CK_poly	OK	15.6723	25.4132	0.697364	0.03135	0.0906926	C_	S-3	Thioredoxin superfamily protein; INVOLVED IN: cell redox homeostasis; LOCATED IN: cellular_component unknown; EXPRESSED IN: 17 plant structures; EXPRESSED DURING: 11 growth stages; CONTAINS InterPro DOMAIN/s: Thioredoxin fold (InterPro:IPR012335), Thioredoxin, core (InterPro:IPR015467), Thioredoxin-like (InterPro:IPR017936), Thioredoxin domain (InterPro:IPR013766), Thioredoxin-like fold (InterPro…
AT3G56020	Chr3:20790569-20791085	gl1_CK_poly	atgcn1-1_CK_poly	OK	494.156	777.816	0.654463	0.01555	0.0516215	C_	S-3	Ribosomal protein L41 family; FUNCTIONS IN: structural constituent of ribosome; INVOLVED IN: translation; LOCATED IN: ribosome, cytosolic large ribosomal subunit; CONTAINS InterPro DOMAIN/s: Ribosomal protein L41 (InterPro:IPR007836); Has 185 Blast hits to 185 proteins in 75 species: Archae - 0; Bacteria - 0; Metazoa - 88; Fungi - 40; Plants - 48; Viruses - 0; Other Eukaryotes - 9 (source: NCBI B…
AT3G57930	Chr3:21447106-21448690	gl1_CK_poly	atgcn1-1_CK_poly	OK	23.3127	37.7466	0.69523	0.0144	0.0485268	C_	S-3	unknown protein; BEST Arabidopsis thaliana protein match is: unknown protein (TAIR:AT2G42190.1); Has 1519 Blast hits to 1241 proteins in 182 species: Archae - 0; Bacteria - 60; Metazoa - 576; Fungi - 133; Plants - 127; Viruses - 30; Other Eukaryotes - 593 (source: NCBI BLink).
AT3G62560	Chr3:23137425-23139045	gl1_CK_poly	atgcn1-1_CK_poly	OK	24.3677	37.8937	0.63699	0.021	0.0658283	C_	S-3	Ras-related small GTP-binding family protein; FUNCTIONS IN: GTP binding; INVOLVED IN: intracellular protein transport; LOCATED IN: endomembrane system, intracellular; EXPRESSED IN: 22 plant structures; EXPRESSED DURING: 13 growth stages; CONTAINS InterPro DOMAIN/s: Small GTP-binding protein (InterPro:IPR005225), Small GTPase SAR1-type (InterPro:IPR006687), ARF/SAR superfamily (InterPro:IPR006689)…
AT3G63210	Chr3:23353614-23355160	gl1_CK_poly	atgcn1-1_CK_poly	OK	14.1067	23.7483	0.751447	0.00685	0.0263906	C_	S-3	encodes a novel zinc-finger protein with a proline-rich N-terminus, identical to senescence-associated protein SAG102
AT4G01480	Chr4:626117-628055	gl1_CK_poly	atgcn1-1_CK_poly	OK	24.4824	37.1686	0.60234	0.0248	0.07533	C_	S-3	Encodes a protein that might have inorganic pyrophosphatase activity.
AT4G08555	Chr4:5448132-5448523	gl1_CK_poly	atgcn1-1_CK_poly	OK	19.4158	36.4006	0.906732	0.01005	0.0362033	C_	S-3	unknown protein; FUNCTIONS IN: molecular_function unknown; INVOLVED IN: biological_process unknown; LOCATED IN: cellular_component unknown; EXPRESSED IN: cultured cell; Has 4 Blast hits to 4 proteins in 2 species: Archae - 0; Bacteria - 0; Metazoa - 0; Fungi - 0; Plants - 4; Viruses - 0; Other Eukaryotes - 0 (source: NCBI BLink).
AT4G09890	Chr4:6218395-6218927	gl1_CK_poly	atgcn1-1_CK_poly	OK	65.3127	103.984	0.670927	0.0126	0.0435404	C_	S-3	Protein of unknown function (DUF3511); CONTAINS InterPro DOMAIN/s: Protein of unknown function DUF3511 (InterPro:IPR021899); BEST Arabidopsis thaliana protein match is: Protein of unknown function (DUF3511) (TAIR:AT5G11970.1); Has 187 Blast hits to 187 proteins in 14 species: Archae - 0; Bacteria - 0; Metazoa - 0; Fungi - 0; Plants - 187; Viruses - 0; Other Eukaryotes - 0 (source: NCBI BLink).
AT4G13590	Chr4:7900373-7904025	gl1_CK_poly	atgcn1-1_CK_poly	OK	14.224	24.4237	0.779958	0.0096	0.0348713	C_	S-3	Uncharacterized protein family (UPF0016); LOCATED IN: chloroplast, chloroplast inner membrane, chloroplast envelope; CONTAINS InterPro DOMAIN/s: Uncharacterised protein family UPF0016 (InterPro:IPR001727); BEST Arabidopsis thaliana protein match is: Uncharacterized protein family (UPF0016) (TAIR:AT1G64150.1); Has 1766 Blast hits to 1641 proteins in 653 species: Archae - 19; Bacteria - 1010; Metaz…
AT4G15545	Chr4:8875917-8879327	gl1_CK_poly	atgcn1-1_CK_poly	OK	86.3089	146	0.758391	0.00765	0.0289023	C_	S-3	unknown protein; BEST Arabidopsis thaliana protein match is: unknown protein (TAIR:AT1G16520.1); Has 30201 Blast hits to 17322 proteins in 780 species: Archae - 12; Bacteria - 1396; Metazoa - 17338; Fungi - 3422; Plants - 5037; Viruses - 0; Other Eukaryotes - 2996 (source: NCBI BLink).
AT4G17900	Chr4:9945869-9948078	gl1_CK_poly	atgcn1-1_CK_poly	OK	14.2567	24.6924	0.792428	0.00455	0.018877	C_	S-3	PLATZ transcription factor family protein; CONTAINS InterPro DOMAIN/s: Protein of unknown function DUF597 (InterPro:IPR006734); BEST Arabidopsis thaliana protein match is: PLATZ transcription factor family protein (TAIR:AT1G32700.1); Has 403 Blast hits to 403 proteins in 26 species: Archae - 0; Bacteria - 0; Metazoa - 0; Fungi - 0; Plants - 403; Viruses - 0; Other Eukaryotes - 0 (source: NCBI BLi…
AT4G19830	Chr4:10772401-10774023	gl1_CK_poly	atgcn1-1_CK_poly	OK	3.28453	8.19247	1.31861	0.0017	0.0082866	C_	S-3	FKBP-like peptidyl-prolyl cis-trans isomerase family protein; FUNCTIONS IN: FK506 binding, peptidyl-prolyl cis-trans isomerase activity; INVOLVED IN: protein folding; LOCATED IN: chloroplast thylakoid lumen; EXPRESSED IN: 22 plant structures; EXPRESSED DURING: 15 growth stages; CONTAINS InterPro DOMAIN/s: Peptidyl-prolyl cis-trans isomerase, FKBP-type (InterPro:IPR001179); BEST Arabidopsis thalia…
AT4G19830	Chr4:10772401-10774023	gl1_CK_poly	atgcn1-1_CK_poly	OK	3.28453	8.19247	1.31861	0.0017	0.0082866	C_	S-3	FKBP-like peptidyl-prolyl cis-trans isomerase family protein; FUNCTIONS IN: FK506 binding, peptidyl-prolyl cis-trans isomerase activity; INVOLVED IN: protein folding; LOCATED IN: chloroplast thylakoid lumen; EXPRESSED IN: 22 plant structures; EXPRESSED DURING: 15 growth stages; CONTAINS InterPro DOMAIN/s: Peptidyl-prolyl cis-trans isomerase, FKBP-type (InterPro:IPR001179); BEST Arabidopsis thalia…
AT4G21192	Chr4:11294179-11295430	gl1_CK_poly	atgcn1-1_CK_poly	OK	44.0308	78.6175	0.836337	0.00235	0.0108605	C_	S-3	Cytochrome c oxidase biogenesis protein Cmc1-like; FUNCTIONS IN: molecular_function unknown; INVOLVED IN: biological_process unknown; LOCATED IN: cellular_component unknown; CONTAINS InterPro DOMAIN/s: Cytochrome c oxidase biogenesis protein Cmc1-like (InterPro:IPR013892); Has 168 Blast hits to 168 proteins in 78 species: Archae - 0; Bacteria - 0; Metazoa - 95; Fungi - 41; Plants - 26; Viruses - …
AT4G21570	Chr4:11470882-11472981	gl1_CK_poly	atgcn1-1_CK_poly	OK	8.47048	15.0525	0.829484	0.00555	0.0222202	C_	S-3	Protein of unknown function (DUF300); INVOLVED IN: biological_process unknown; LOCATED IN: endomembrane system; CONTAINS InterPro DOMAIN/s: Protein of unknown function DUF300 (InterPro:IPR005178); BEST Arabidopsis thaliana protein match is: Protein of unknown function (DUF300) (TAIR:AT1G11200.1); Has 836 Blast hits to 835 proteins in 194 species: Archae - 0; Bacteria - 0; Metazoa - 284; Fungi - 1…
AT4G23430	Chr4:12229025-12231658	gl1_CK_poly	atgcn1-1_CK_poly	OK	15.6541	24.4212	0.641593	0.0204	0.0642891	C_	S-3	NAD(P)-binding Rossmann-fold superfamily protein; FUNCTIONS IN: oxidoreductase activity, binding, catalytic activity; INVOLVED IN: oxidation reduction, metabolic process; LOCATED IN: chloroplast, chloroplast inner membrane, chloroplast envelope; CONTAINS InterPro DOMAIN/s: NAD(P)-binding domain (InterPro:IPR016040), Glucose/ribitol dehydrogenase (InterPro:IPR002347), Short-chain dehydrogenase/red…
AT4G24660	Chr4:12724742-12725637	gl1_CK_poly	atgcn1-1_CK_poly	OK	13.394	20.854	0.638736	0.0278	0.0823906	C_	S-3	homeobox protein 22 (HB22); CONTAINS InterPro DOMAIN/s: Homeobox domain, ZF-HD class (InterPro:IPR006455), ZF-HD homeobox protein, Cys/His-rich dimerisation domain (InterPro:IPR006456), Homeodomain-related (InterPro:IPR012287); BEST Arabidopsis thaliana protein match is: homeobox protein 25 (TAIR:AT5G65410.1); Has 493 Blast hits to 471 proteins in 34 species: Archae - 0; Bacteria - 0; Metazoa - 3…
AT4G25620	Chr4:13063263-13069679	gl1_CK_poly	atgcn1-1_CK_poly	OK	8.15516	13.7588	0.75457	0.0141	0.0476786	C_	S-3	hydroxyproline-rich glycoprotein family protein; BEST Arabidopsis thaliana protein match is: hydroxyproline-rich glycoprotein family protein (TAIR:AT5G52430.1); Has 940 Blast hits to 722 proteins in 169 species: Archae - 0; Bacteria - 80; Metazoa - 158; Fungi - 130; Plants - 239; Viruses - 59; Other Eukaryotes - 274 (source: NCBI BLink).
AT4G26810	Chr4:13492077-13492932	gl1_CK_poly	atgcn1-1_CK_poly	OK	16.4058	26.2274	0.676866	0.0281	0.0830908	C_	S-3	SWIB/MDM2 domain superfamily protein; CONTAINS InterPro DOMAIN/s: SWIB/MDM2 domain (InterPro:IPR003121); BEST Arabidopsis thaliana protein match is: SWIB/MDM2 domain superfamily protein (TAIR:AT2G35605.1); Has 1807 Blast hits to 1807 proteins in 277 species: Archae - 0; Bacteria - 0; Metazoa - 736; Fungi - 347; Plants - 385; Viruses - 0; Other Eukaryotes - 339 (source: NCBI BLink).
AT4G32240	Chr4:15568299-15569205	gl1_CK_poly	atgcn1-1_CK_poly	OK	17.484	36.5896	1.0654	0.00025	0.00161291	C_	S-3	unknown protein; Has 30201 Blast hits to 17322 proteins in 780 species: Archae - 12; Bacteria - 1396; Metazoa - 17338; Fungi - 3422; Plants - 5037; Viruses - 0; Other Eukaryotes - 2996 (source: NCBI BLink).
AT5G06270	Chr5:1912549-1913674	gl1_CK_poly	atgcn1-1_CK_poly	OK	12.4615	19.118	0.617452	0.0335	0.0956031	C_	S-3	unknown protein; FUNCTIONS IN: molecular_function unknown; INVOLVED IN: biological_process unknown; LOCATED IN: chloroplast; EXPRESSED IN: 21 plant structures; EXPRESSED DURING: 11 growth stages; BEST Arabidopsis thaliana protein match is: unknown protein (TAIR:AT3G11600.1); Has 1807 Blast hits to 1807 proteins in 277 species: Archae - 0; Bacteria - 0; Metazoa - 736; Fungi - 347; Plants - 385; Vi…
AT5G08760	Chr5:2854939-2855617	gl1_CK_poly	atgcn1-1_CK_poly	OK	29.0152	55.5236	0.93629	0.004	0.0169718	C_	S-3	unknown protein; FUNCTIONS IN: molecular_function unknown; INVOLVED IN: biological_process unknown; LOCATED IN: endomembrane system; Has 3 Blast hits to 3 proteins in 2 species: Archae - 0; Bacteria - 0; Metazoa - 0; Fungi - 0; Plants - 3; Viruses - 0; Other Eukaryotes - 0 (source: NCBI BLink).
AT5G09995	Chr5:3124567-3126378	gl1_CK_poly	atgcn1-1_CK_poly	OK	10.7023	17.6838	0.724507	0.02415	0.0737502	C_	S-3	unknown protein; BEST Arabidopsis thaliana protein match is: unknown protein (TAIR:AT1G08530.1); Has 35333 Blast hits to 34131 proteins in 2444 species: Archae - 798; Bacteria - 22429; Metazoa - 974; Fungi - 991; Plants - 531; Viruses - 0; Other Eukaryotes - 9610 (source: NCBI BLink).
AT5G12880	Chr5:4068518-4068962	gl1_CK_poly	atgcn1-1_CK_poly	OK	17.6285	32.8769	0.899163	0.0082	0.0306448	C_	S-3	proline-rich family protein; FUNCTIONS IN: molecular_function unknown; INVOLVED IN: biological_process unknown; LOCATED IN: endomembrane system; EXPRESSED IN: 10 plant structures; EXPRESSED DURING: LP.06 six leaves visible, LP.04 four leaves visible, LP.10 ten leaves visible, petal differentiation and expansion stage, LP.08 eight leaves visible; Has 1807 Blast hits to 1807 proteins in 277 species…
AT5G13200	Chr5:4207003-4208289	gl1_CK_poly	atgcn1-1_CK_poly	OK	5.61786	10.7344	0.934144	0.00845	0.0314168	C_	S-3	GRAM domain family protein; CONTAINS InterPro DOMAIN/s: GRAM (InterPro:IPR004182); BEST Arabidopsis thaliana protein match is: GRAM domain family protein (TAIR:AT2G22475.1); Has 1807 Blast hits to 1807 proteins in 277 species: Archae - 0; Bacteria - 0; Metazoa - 736; Fungi - 347; Plants - 385; Viruses - 0; Other Eukaryotes - 339 (source: NCBI BLink).
AT5G15970	Chr5:5211910-5212665	gl1_CK_poly	atgcn1-1_CK_poly	OK	1831.46	3277.76	0.839713	0.006	0.0236639	C_	S-3	Encodes a gene that can be induced by cold and abscisic acid and may be involved in cold acclimation and salt tolerance.
AT5G18150	Chr5:6000013-6000331	gl1_CK_poly	atgcn1-1_CK_poly	OK	15.0726	66.5779	2.14311	0.0004	0.00242401	C_	S-3	Methyltransferase-related protein; FUNCTIONS IN: molecular_function unknown; INVOLVED IN: biological_process unknown; LOCATED IN: endomembrane system; EXPRESSED IN: 24 plant structures; EXPRESSED DURING: 15 growth stages; BEST Arabidopsis thaliana protein match is: unknown protein (TAIR:AT5G14602.1); Has 1807 Blast hits to 1807 proteins in 277 species: Archae - 0; Bacteria - 0; Metazoa - 736; Fun…
AT5G18150	Chr5:6000013-6000331	gl1_CK_poly	atgcn1-1_CK_poly	OK	15.0726	66.5779	2.14311	0.0004	0.00242401	C_	S-3	Methyltransferase-related protein; FUNCTIONS IN: molecular_function unknown; INVOLVED IN: biological_process unknown; LOCATED IN: endomembrane system; EXPRESSED IN: 24 plant structures; EXPRESSED DURING: 15 growth stages; BEST Arabidopsis thaliana protein match is: unknown protein (TAIR:AT5G14602.1); Has 1807 Blast hits to 1807 proteins in 277 species: Archae - 0; Bacteria - 0; Metazoa - 736; Fun…
AT5G22270	Chr5:7372232-7373102	gl1_CK_poly	atgcn1-1_CK_poly	OK	30.3998	49.8636	0.713927	0.01455	0.0489433	C_	S-3	unknown protein; BEST Arabidopsis thaliana protein match is: unknown protein (TAIR:AT3G11600.1); Has 136 Blast hits to 136 proteins in 15 species: Archae - 0; Bacteria - 0; Metazoa - 0; Fungi - 0; Plants - 136; Viruses - 0; Other Eukaryotes - 0 (source: NCBI BLink).
AT5G38980	Chr5:15606770-15607350	gl1_CK_poly	atgcn1-1_CK_poly	OK	88.6743	143.038	0.689811	0.00975	0.0353044	C_	S-3	unknown protein; FUNCTIONS IN: molecular_function unknown; INVOLVED IN: biological_process unknown; LOCATED IN: endomembrane system; EXPRESSED IN: 22 plant structures; EXPRESSED DURING: 13 growth stages; Has 3 Blast hits to 3 proteins in 1 species: Archae - 0; Bacteria - 0; Metazoa - 0; Fungi - 0; Plants - 3; Viruses - 0; Other Eukaryotes - 0 (source: NCBI BLink).
AT5G43580	Chr5:17507882-17508668	gl1_CK_poly	atgcn1-1_CK_poly	OK	22.6901	64.7586	1.51301	5e-05	0.000388337	C_	S-3	Predicted to encode a PR (pathogenesis-related) peptide that belongs to the PR-6 proteinase inhibitor family. Functions in resistance to necrotrophic fungi and insect herbivory. Six putative PR-6-type protein encoding genes are found in Arabidopsis: At2g38900, At2g38870, At5g43570, At5g43580, At3g50020 and At3g46860.
AT5G43580	Chr5:17507882-17508668	gl1_CK_poly	atgcn1-1_CK_poly	OK	22.6901	64.7586	1.51301	5e-05	0.000388337	C_	S-3	Predicted to encode a PR (pathogenesis-related) peptide that belongs to the PR-6 proteinase inhibitor family. Functions in resistance to necrotrophic fungi and insect herbivory. Six putative PR-6-type protein encoding genes are found in Arabidopsis: At2g38900, At2g38870, At5g43570, At5g43580, At3g50020 and At3g46860.
AT5G49410	Chr5:20032462-20034001	gl1_CK_poly	atgcn1-1_CK_poly	OK	3.36069	7.11728	1.08257	0.00685	0.0263906	C_	S-3	unknown protein; BEST Arabidopsis thaliana protein match is: unknown protein (TAIR:AT1G73940.1); Has 1807 Blast hits to 1807 proteins in 277 species: Archae - 0; Bacteria - 0; Metazoa - 736; Fungi - 347; Plants - 385; Viruses - 0; Other Eukaryotes - 339 (source: NCBI BLink).
AT5G49410	Chr5:20032462-20034001	gl1_CK_poly	atgcn1-1_CK_poly	OK	3.36069	7.11728	1.08257	0.00685	0.0263906	C_	S-3	unknown protein; BEST Arabidopsis thaliana protein match is: unknown protein (TAIR:AT1G73940.1); Has 1807 Blast hits to 1807 proteins in 277 species: Archae - 0; Bacteria - 0; Metazoa - 736; Fungi - 347; Plants - 385; Viruses - 0; Other Eukaryotes - 339 (source: NCBI BLink).
AT5G50760	Chr5:20644660-20645469	gl1_CK_poly	atgcn1-1_CK_poly	OK	29.4836	50.2827	0.770151	0.00395	0.0167961	C_	S-3	SAUR-like auxin-responsive protein family ; CONTAINS InterPro DOMAIN/s: Auxin responsive SAUR protein (InterPro:IPR003676); BEST Arabidopsis thaliana protein match is: SAUR-like auxin-responsive protein family (TAIR:AT3G43120.1); Has 1807 Blast hits to 1807 proteins in 277 species: Archae - 0; Bacteria - 0; Metazoa - 736; Fungi - 347; Plants - 385; Viruses - 0; Other Eukaryotes - 339 (source: NCB…
AT5G54585	Chr5:22175538-22176691	gl1_CK_poly	atgcn1-1_CK_poly	OK	12.3156	20.1815	0.712548	0.02655	0.0794799	C_	S-3	unknown protein; Has 30201 Blast hits to 17322 proteins in 780 species: Archae - 12; Bacteria - 1396; Metazoa - 17338; Fungi - 3422; Plants - 5037; Viruses - 0; Other Eukaryotes - 2996 (source: NCBI BLink).
AT5G57785	Chr5:23408895-23409422	gl1_CK_poly	atgcn1-1_CK_poly	OK	82.2019	137.218	0.739225	0.00525	0.0212373	C_	S-3	unknown protein; Has 30201 Blast hits to 17322 proteins in 780 species: Archae - 12; Bacteria - 1396; Metazoa - 17338; Fungi - 3422; Plants - 5037; Viruses - 0; Other Eukaryotes - 2996 (source: NCBI BLink).
AT5G57887	Chr5:23443976-23447249	gl1_CK_poly	atgcn1-1_CK_poly	OK	52.0298	92.8147	0.835016	0.00355	0.0153694	C_	S-3	unknown protein; FUNCTIONS IN: molecular_function unknown; INVOLVED IN: biological_process unknown; LOCATED IN: endomembrane system; Has 30201 Blast hits to 17322 proteins in 780 species: Archae - 12; Bacteria - 1396; Metazoa - 17338; Fungi - 3422; Plants - 5037; Viruses - 0; Other Eukaryotes - 2996 (source: NCBI BLink).
AT5G59350	Chr5:23940781-23942213	gl1_CK_poly	atgcn1-1_CK_poly	OK	4.16849	7.0572	0.759572	0.01945	0.0619103	C_	S-3	unknown protein; FUNCTIONS IN: molecular_function unknown; INVOLVED IN: biological_process unknown; LOCATED IN: endomembrane system; EXPRESSED IN: 23 plant structures; EXPRESSED DURING: 13 growth stages; Has 1807 Blast hits to 1807 proteins in 277 species: Archae - 0; Bacteria - 0; Metazoa - 736; Fungi - 347; Plants - 385; Viruses - 0; Other Eukaryotes - 339 (source: NCBI BLink).
AT5G59540	Chr5:23996072-23997590	gl1_CK_poly	atgcn1-1_CK_poly	OK	25.1991	42.4106	0.751052	0.004	0.0169718	C_	S-3	2-oxoglutarate (2OG) and Fe(II)-dependent oxygenase superfamily protein; FUNCTIONS IN: oxidoreductase activity; INVOLVED IN: biological_process unknown; LOCATED IN: cellular_component unknown; EXPRESSED IN: 17 plant structures; EXPRESSED DURING: 9 growth stages; CONTAINS InterPro DOMAIN/s: Oxoglutarate/iron-dependent oxygenase (InterPro:IPR005123); BEST Arabidopsis thaliana protein match is: 2-ox…
AT5G59610	Chr5:24013164-24015071	gl1_CK_poly	atgcn1-1_CK_poly	OK	9.28949	15.4632	0.735164	0.0159	0.052544	C_	S-3	Chaperone DnaJ-domain superfamily protein; FUNCTIONS IN: unfolded protein binding, heat shock protein binding; INVOLVED IN: protein folding; EXPRESSED IN: 24 plant structures; EXPRESSED DURING: 15 growth stages; CONTAINS InterPro DOMAIN/s: Molecular chaperone, heat shock protein, Hsp40, DnaJ (InterPro:IPR015609), Heat shock protein DnaJ, N-terminal (InterPro:IPR001623), Heat shock protein DnaJ (I…
AT5G66170	Chr5:26447641-26448776	gl1_CK_poly	atgcn1-1_CK_poly	OK	26.6397	45.6744	0.777809	0.00445	0.0185474	C_	S-3	Encodes a thiosulfate sulfurtransferase/rhodanese.
AT1G13950	Chr1:4773575-4774867	gl1_CK_poly	atgcn1-1_CK_poly	OK	52.5899	84.0259	0.676049	0.0124	0.042973	N_A	S-3	Encodes eukaryotic translation initiation factor 5A (EIF-5A).In mammalian cells it functions as a shuttle protein that translocates mRNA from the nucleus to cytoplasmic ribosomes. Overexpression results in an increase in both primary and secondary xylem formation. In RNAi suppressed lines, xylem formation is reduced.
AT1G17860	Chr1:6149300-6152222	gl1_CK_poly	atgcn1-1_CK_poly	OK	40.3535	74.9021	0.89231	0.00115	0.00596079	N_A	S-3	Kunitz family trypsin and protease inhibitor protein; FUNCTIONS IN: endopeptidase inhibitor activity; INVOLVED IN: biological_process unknown; LOCATED IN: apoplast, cell wall; EXPRESSED IN: 17 plant structures; EXPRESSED DURING: 13 growth stages; CONTAINS InterPro DOMAIN/s: Proteinase inhibitor I3, Kunitz legume (InterPro:IPR002160), Kunitz inhibitor ST1-like (InterPro:IPR011065); BEST Arabidopsi…
AT1G27290	Chr1:9481531-9482912	gl1_CK_poly	atgcn1-1_CK_poly	OK	37.0576	60.4371	0.705665	0.00875	0.0323262	N_A	S-3	unknown protein; Has 44 Blast hits to 44 proteins in 12 species: Archae - 0; Bacteria - 0; Metazoa - 0; Fungi - 0; Plants - 44; Viruses - 0; Other Eukaryotes - 0 (source: NCBI BLink).
AT1G32160	Chr1:11568664-11570387	gl1_CK_poly	atgcn1-1_CK_poly	OK	21.9272	35.8406	0.708873	0.0082	0.0306448	N_A	S-3	Protein of unknown function (DUF760); FUNCTIONS IN: molecular_function unknown; INVOLVED IN: biological_process unknown; LOCATED IN: chloroplast; EXPRESSED IN: 22 plant structures; EXPRESSED DURING: 13 growth stages; CONTAINS InterPro DOMAIN/s: Protein of unknown function DUF760 (InterPro:IPR008479); BEST Arabidopsis thaliana protein match is: Protein of unknown function (DUF760) (TAIR:AT1G48450.…
AT1G34000	Chr1:12355567-12358966	gl1_CK_poly	atgcn1-1_CK_poly	OK	204.972	313.761	0.614236	0.03475	0.0983861	N_A	S-3	Encodes a novel member of the Lhc family from Arabidopsis with one predicted transmembrane alpha-helix closely related to helix I of Lhc protein from PSI (Lhca4). Gene expression is triggered by light stress and both transcript and protein accumulate in a light intensity-dependent manner. Ohp2 is associated with PSI under low- or high-light conditions.
AT1G45050	Chr1:17031280-17033198	gl1_CK_poly	atgcn1-1_CK_poly	OK	7.22367	12.1589	0.751213	0.0267	0.0798136	N_A	S-3	member of ubiquitin-conjugating E2-proteins
AT1G47395	Chr1:17383033-17383408	gl1_CK_poly	atgcn1-1_CK_poly	OK	82.2103	135.306	0.718837	0.00725	0.0276432	N_A	S-3	unknown protein; FUNCTIONS IN: molecular_function unknown; INVOLVED IN: biological_process unknown; LOCATED IN: endomembrane system; BEST Arabidopsis thaliana protein match is: unknown protein (TAIR:AT1G47400.1); Has 9 Blast hits to 9 proteins in 2 species: Archae - 0; Bacteria - 0; Metazoa - 0; Fungi - 0; Plants - 9; Viruses - 0; Other Eukaryotes - 0 (source: NCBI BLink).
AT1G53030	Chr1:19760000-19761452	gl1_CK_poly	atgcn1-1_CK_poly	OK	6.31702	14.5501	1.20371	0.0037	0.0159014	N_A	S-3	encodes a copper chaperone, can functional complements the yeast COX17 null mutant. May play a role in the delivery of copper to mitochondria. Expressed in roots and thus may also play a role in copper transport in the roots.
AT1G53030	Chr1:19760000-19761452	gl1_CK_poly	atgcn1-1_CK_poly	OK	6.31702	14.5501	1.20371	0.0037	0.0159014	N_A	S-3	encodes a copper chaperone, can functional complements the yeast COX17 null mutant. May play a role in the delivery of copper to mitochondria. Expressed in roots and thus may also play a role in copper transport in the roots.
AT1G56045	Chr1:20962623-20963464	gl1_CK_poly	atgcn1-1_CK_poly	OK	677.053	1061.6	0.6489	0.0183	0.0588905	N_A	S-3	Ribosomal protein L41 family; FUNCTIONS IN: structural constituent of ribosome; INVOLVED IN: translation; LOCATED IN: ribosome; CONTAINS InterPro DOMAIN/s: Ribosomal protein L41 (InterPro:IPR007836); Has 35333 Blast hits to 34131 proteins in 2444 species: Archae - 798; Bacteria - 22429; Metazoa - 974; Fungi - 991; Plants - 531; Viruses - 0; Other Eukaryotes - 9610 (source: NCBI BLink).
AT1G64200	Chr1:23828525-23830002	gl1_CK_poly	atgcn1-1_CK_poly	OK	20.4153	31.4495	0.623384	0.03115	0.0902574	N_A	S-3	vacuolar H+-ATPase subunit E isoform 3 (VHA-E3); FUNCTIONS IN: proton-transporting ATPase activity, rotational mechanism; INVOLVED IN: ATP synthesis coupled proton transport; LOCATED IN: plasma membrane, vacuole, mitochondrial proton-transporting ATP synthase complex; EXPRESSED IN: 27 plant structures; EXPRESSED DURING: 17 growth stages; CONTAINS InterPro DOMAIN/s: ATPase, V1/A1 complex, subunit …
AT1G66400	Chr1:24770574-24771371	gl1_CK_poly	atgcn1-1_CK_poly	OK	4.51405	14.652	1.69861	5e-05	0.000388337	N_A	S-3	Encodes a calmodulin-like protein. Regulates nitric oxide levels and transition to flowering.
AT1G66400	Chr1:24770574-24771371	gl1_CK_poly	atgcn1-1_CK_poly	OK	4.51405	14.652	1.69861	5e-05	0.000388337	N_A	S-3	Encodes a calmodulin-like protein. Regulates nitric oxide levels and transition to flowering.
AT1G78660	Chr1:29585676-29588302	gl1_CK_poly	atgcn1-1_CK_poly	OK	21.7632	33.3425	0.615475	0.0183	0.0588905	N_A	S-3	The Arabidopsis protein AtGGH1 is a gamma-glutamyl hydrolase cleaving pentaglutamates to yield di- and triglutamates. The enzyme is involved in the tetrahydrofolate metabolism and located to the vacuole.
AT2G15890	Chr2:6920368-6922025	gl1_CK_poly	atgcn1-1_CK_poly	OK	223.421	352.214	0.656688	0.0231	0.0712086	N_A	S-3	maternal effect embryo arrest 14 (MEE14); FUNCTIONS IN: molecular_function unknown; INVOLVED IN: defense response to fungus, embryo development ending in seed dormancy; LOCATED IN: chloroplast; EXPRESSED IN: 22 plant structures; EXPRESSED DURING: 13 growth stages; Has 87 Blast hits to 87 proteins in 44 species: Archae - 0; Bacteria - 0; Metazoa - 0; Fungi - 0; Plants - 85; Viruses - 0; Other Euka…
AT2G25310	Chr2:10777100-10779226	gl1_CK_poly	atgcn1-1_CK_poly	OK	5.46687	8.90012	0.70311	0.0339	0.0964969	N_A	S-3	FUNCTIONS IN: carbohydrate binding; INVOLVED IN: biological_process unknown; LOCATED IN: endomembrane system; EXPRESSED IN: 22 plant structures; EXPRESSED DURING: 13 growth stages; CONTAINS InterPro DOMAIN/s: Carbohydrate-binding-like fold (InterPro:IPR013784), Protein of unknown function DUF2012 (InterPro:IPR019008); BEST Arabidopsis thaliana protein match is: Protein of unknown function (DUF201…
AT2G25920	Chr2:11054290-11056042	gl1_CK_poly	atgcn1-1_CK_poly	OK	6.86161	12.8405	0.904084	0.0035	0.0151828	N_A	S-3	BEST Arabidopsis thaliana protein match is: 3'-5' exonuclease domain-containing protein / K homology domain-containing protein / KH domain-containing protein (TAIR:AT2G25910.2); Has 131 Blast hits to 125 proteins in 54 species: Archae - 0; Bacteria - 50; Metazoa - 12; Fungi - 12; Plants - 41; Viruses - 0; Other Eukaryotes - 16 (source: NCBI BLink).
AT2G32200	Chr2:13676487-13677231	gl1_CK_poly	atgcn1-1_CK_poly	OK	3.50907	13.9471	1.9908	0.00125	0.00638882	N_A	S-3	unknown protein; BEST Arabidopsis thaliana protein match is: unknown protein (TAIR:AT2G32210.1); Has 131 Blast hits to 131 proteins in 14 species: Archae - 0; Bacteria - 0; Metazoa - 0; Fungi - 1; Plants - 130; Viruses - 0; Other Eukaryotes - 0 (source: NCBI BLink).
AT2G38740	Chr2:16194326-16196113	gl1_CK_poly	atgcn1-1_CK_poly	OK	7.6838	12.7739	0.733311	0.01725	0.0561272	N_A	S-3	Haloacid dehalogenase-like hydrolase (HAD) superfamily protein; FUNCTIONS IN: hydrolase activity, catalytic activity; INVOLVED IN: metabolic process; LOCATED IN: plasma membrane; EXPRESSED IN: 25 plant structures; EXPRESSED DURING: 15 growth stages; CONTAINS InterPro DOMAIN/s: Haloacid dehalogenase-like hydrolase (InterPro:IPR005834), Haloacid dehydrogenase/epoxide hydrolase (InterPro:IPR005833),…
AT2G41730	Chr2:17409462-17409937	gl1_CK_poly	atgcn1-1_CK_poly	OK	11.4946	20.5107	0.83542	0.01915	0.0611304	N_A	S-3	unknown protein; BEST Arabidopsis thaliana protein match is: unknown protein (TAIR:AT5G24640.1); Has 25 Blast hits to 25 proteins in 5 species: Archae - 0; Bacteria - 0; Metazoa - 0; Fungi - 0; Plants - 25; Viruses - 0; Other Eukaryotes - 0 (source: NCBI BLink).
AT2G45170	Chr2:18624263-18625717	gl1_CK_poly	atgcn1-1_CK_poly	OK	91.806	156.005	0.764934	0.00465	0.0192232	N_A	S-3	Involved in autophagy. Under nutrient starvation the protein localizes to autophagosomes.
AT3G05936	Chr3:1773831-1774589	gl1_CK_poly	atgcn1-1_CK_poly	OK	9.21482	15.2344	0.725309	0.0264	0.0791318	N_A	S-3	unknown protein; FUNCTIONS IN: molecular_function unknown; INVOLVED IN: biological_process unknown; LOCATED IN: cellular_component unknown; Has 30201 Blast hits to 17322 proteins in 780 species: Archae - 12; Bacteria - 1396; Metazoa - 17338; Fungi - 3422; Plants - 5037; Viruses - 0; Other Eukaryotes - 2996 (source: NCBI BLink).
AT3G11090	Chr3:3475001-3475604	gl1_CK_poly	atgcn1-1_CK_poly	OK	13.7484	24.3567	0.825061	0.0109	0.0386925	N_A	S-3	LOB domain-containing protein 21 (LBD21); CONTAINS InterPro DOMAIN/s: Lateral organ boundaries, LOB (InterPro:IPR004883); BEST Arabidopsis thaliana protein match is: LOB domain-containing protein 25 (TAIR:AT3G27650.1); Has 1016 Blast hits to 1011 proteins in 25 species: Archae - 0; Bacteria - 0; Metazoa - 0; Fungi - 0; Plants - 1016; Viruses - 0; Other Eukaryotes - 0 (source: NCBI BLink).
AT3G12587	Chr3:3994365-3995538	gl1_CK_poly	atgcn1-1_CK_poly	OK	73.1946	115.407	0.656926	0.0176	0.0570603	N_A	S-3	Oligosaccaryltransferase; FUNCTIONS IN: molecular_function unknown; INVOLVED IN: biological_process unknown; LOCATED IN: endomembrane system; CONTAINS InterPro DOMAIN/s: Oligosaccaryltransferase (InterPro:IPR018943); BEST Arabidopsis thaliana protein match is: Oligosaccaryltransferase (TAIR:AT5G02502.1); Has 30201 Blast hits to 17322 proteins in 780 species: Archae - 12; Bacteria - 1396; Metazoa …
AT3G12685	Chr3:4029182-4030355	gl1_CK_poly	atgcn1-1_CK_poly	OK	12.4004	21.0882	0.766049	0.0115	0.0404364	N_A	S-3	Acid phosphatase/vanadium-dependent haloperoxidase-related protein; CONTAINS InterPro DOMAIN/s: Acid phosphatase/vanadium-dependent haloperoxidase related (InterPro:IPR003832); BEST Arabidopsis thaliana protein match is: Acid phosphatase/vanadium-dependent haloperoxidase-related protein (TAIR:AT1G24350.1); Has 1099 Blast hits to 1099 proteins in 402 species: Archae - 0; Bacteria - 719; Metazoa - …
AT3G13275	Chr3:4289193-4289842	gl1_CK_poly	atgcn1-1_CK_poly	OK	9.78924	17.5627	0.843248	0.01215	0.0422828	N_A	S-3	unknown protein; FUNCTIONS IN: molecular_function unknown; INVOLVED IN: biological_process unknown; LOCATED IN: endomembrane system; Has 29 Blast hits to 29 proteins in 10 species: Archae - 0; Bacteria - 0; Metazoa - 0; Fungi - 0; Plants - 29; Viruses - 0; Other Eukaryotes - 0 (source: NCBI BLink).
AT3G17670	Chr3:6040819-6042850	gl1_CK_poly	atgcn1-1_CK_poly	OK	3.81959	7.18286	0.911141	0.02055	0.0646615	N_A	S-3	tetratricopeptide repeat (TPR)-containing protein; FUNCTIONS IN: binding; INVOLVED IN: biological_process unknown; LOCATED IN: chloroplast; CONTAINS InterPro DOMAIN/s: Tetratricopeptide TPR-1 (InterPro:IPR001440), Tetratricopeptide-like helical (InterPro:IPR011990), Tetratricopeptide repeat-containing (InterPro:IPR013026), Tetratricopeptide repeat (InterPro:IPR019734), Thioredoxin-like fold (Inte…
AT3G20230	Chr3:7052381-7056758	gl1_CK_poly	atgcn1-1_CK_poly	OK	47.5469	75.6005	0.669046	0.0107	0.0381197	N_A	S-3	Ribosomal L18p/L5e family protein; FUNCTIONS IN: structural constituent of ribosome; INVOLVED IN: translation; LOCATED IN: ribosome, intracellular, chloroplast; EXPRESSED IN: 22 plant structures; EXPRESSED DURING: 13 growth stages; CONTAINS InterPro DOMAIN/s: Ribosomal protein L18/L5 (InterPro:IPR005484); BEST Arabidopsis thaliana protein match is: Ribosomal L18p/L5e family protein (TAIR:AT1G0884…
AT3G22240	Chr3:7863615-7864819	gl1_CK_poly	atgcn1-1_CK_poly	OK	387.14	616.547	0.671357	0.01285	0.0442278	N_A	S-3	unknown protein; BEST Arabidopsis thaliana protein match is: unknown protein (TAIR:AT3G22235.2); Has 177 Blast hits to 177 proteins in 14 species: Archae - 0; Bacteria - 0; Metazoa - 0; Fungi - 0; Plants - 177; Viruses - 0; Other Eukaryotes - 0 (source: NCBI BLink).
AT3G22570	Chr3:8000514-8001238	gl1_CK_poly	atgcn1-1_CK_poly	OK	8.91966	16.1012	0.852105	0.0087	0.0321618	N_A	S-3	Bifunctional inhibitor/lipid-transfer protein/seed storage 2S albumin superfamily protein; FUNCTIONS IN: lipid binding; INVOLVED IN: lipid transport; LOCATED IN: endomembrane system; EXPRESSED IN: root, pollen tube; CONTAINS InterPro DOMAIN/s: Bifunctional inhibitor/plant lipid transfer protein/seed storage (InterPro:IPR016140), Plant lipid transfer protein/seed storage/trypsin-alpha amylase inhi…
AT3G25740	Chr3:9397785-9399762	gl1_CK_poly	atgcn1-1_CK_poly	OK	5.42236	10.5293	0.957421	0.00315	0.0139061	N_A	S-3	Encodes a plastid localized methionine aminopeptidase. Formerly called MAP1C, now called MAP1B.
AT3G47295	Chr3:17427949-17429623	gl1_CK_poly	atgcn1-1_CK_poly	OK	36.6284	64.9573	0.82653	0.00615	0.0241428	N_A	S-3	unknown protein; FUNCTIONS IN: molecular_function unknown; INVOLVED IN: biological_process unknown; LOCATED IN: endomembrane system; EXPRESSED IN: 22 plant structures; EXPRESSED DURING: 13 growth stages; Has 13 Blast hits to 13 proteins in 2 species: Archae - 0; Bacteria - 0; Metazoa - 0; Fungi - 0; Plants - 13; Viruses - 0; Other Eukaryotes - 0 (source: NCBI BLink).
AT3G52155	Chr3:19343694-19344849	gl1_CK_poly	atgcn1-1_CK_poly	OK	13.1248	22.6147	0.784973	0.0111	0.0392574	N_A	S-3	Phosphoglycerate mutase family protein; LOCATED IN: chloroplast; EXPRESSED IN: 22 plant structures; EXPRESSED DURING: 13 growth stages; CONTAINS InterPro DOMAIN/s: Histidine phosphatase superfamily, clade-1 (InterPro:IPR013078); Has 1391 Blast hits to 1391 proteins in 390 species: Archae - 1; Bacteria - 792; Metazoa - 0; Fungi - 0; Plants - 44; Viruses - 0; Other Eukaryotes - 554 (source: NCBI BL…
AT3G52740	Chr3:19546373-19546964	gl1_CK_poly	atgcn1-1_CK_poly	OK	29.0743	44.3002	0.607567	0.0283	0.0835723	N_A	S-3	unknown protein; BEST Arabidopsis thaliana protein match is: unknown protein (TAIR:AT3G44450.1); Has 65 Blast hits to 65 proteins in 13 species: Archae - 0; Bacteria - 0; Metazoa - 0; Fungi - 0; Plants - 65; Viruses - 0; Other Eukaryotes - 0 (source: NCBI BLink).
AT3G61200	Chr3:22657454-22658390	gl1_CK_poly	atgcn1-1_CK_poly	OK	9.85478	16.0854	0.706858	0.0302	0.088075	N_A	S-3	Thioesterase superfamily protein; CONTAINS InterPro DOMAIN/s: Thioesterase superfamily (InterPro:IPR006683); BEST Arabidopsis thaliana protein match is: Thioesterase superfamily protein (TAIR:AT1G04290.1); Has 296 Blast hits to 296 proteins in 69 species: Archae - 1; Bacteria - 37; Metazoa - 61; Fungi - 14; Plants - 161; Viruses - 0; Other Eukaryotes - 22 (source: NCBI BLink).
AT4G03150	Chr4:1392120-1394574	gl1_CK_poly	atgcn1-1_CK_poly	OK	18.4657	30.0265	0.70139	0.01935	0.0616682	N_A	S-3	unknown protein; FUNCTIONS IN: molecular_function unknown; INVOLVED IN: biological_process unknown; LOCATED IN: chloroplast; EXPRESSED IN: 20 plant structures; EXPRESSED DURING: 13 growth stages; Has 30201 Blast hits to 17322 proteins in 780 species: Archae - 12; Bacteria - 1396; Metazoa - 17338; Fungi - 3422; Plants - 5037; Viruses - 0; Other Eukaryotes - 2996 (source: NCBI BLink).
AT4G08950	Chr4:5740296-5741524	gl1_CK_poly	atgcn1-1_CK_poly	OK	7.93607	15.7653	0.990255	0.00175	0.00848646	N_A	S-3	EXORDIUM (EXO); FUNCTIONS IN: molecular_function unknown; INVOLVED IN: response to brassinosteroid stimulus; LOCATED IN: cell wall, plant-type cell wall; EXPRESSED IN: 21 plant structures; EXPRESSED DURING: 13 growth stages; CONTAINS InterPro DOMAIN/s: Phosphate-induced protein 1 (InterPro:IPR006766); BEST Arabidopsis thaliana protein match is: Phosphate-responsive 1 family protein (TAIR:AT1G3514…
AT4G15800	Chr4:8984857-8985405	gl1_CK_poly	atgcn1-1_CK_poly	OK	67.5008	112.785	0.740595	0.00675	0.0260824	N_A	S-3	Member of a diversely expressed predicted peptide family showing sequence similarity to tobacco Rapid Alkalinization Factor (RALF), and is believed to play an essential role in the physiology of Arabidopsis. Consists of a single exon and is characterized by a conserved C-terminal motif and N-terminal signal peptide.
AT4G20030	Chr4:10846314-10849115	gl1_CK_poly	atgcn1-1_CK_poly	OK	14.255	23.1594	0.700126	0.02605	0.078354	N_A	S-3	RNA-binding (RRM/RBD/RNP motifs) family protein; FUNCTIONS IN: RNA binding, nucleotide binding, nucleic acid binding; INVOLVED IN: biological_process unknown; LOCATED IN: nucleus; EXPRESSED IN: 21 plant structures; EXPRESSED DURING: 13 growth stages; CONTAINS InterPro DOMAIN/s: RNA recognition motif, RNP-1 (InterPro:IPR000504), Nucleotide-binding, alpha-beta plait (InterPro:IPR012677); BEST Arabi…
AT4G21445	Chr4:11424709-11425767	gl1_CK_poly	atgcn1-1_CK_poly	OK	30.668	46.2944	0.594102	0.02805	0.0829778	N_A	S-3	unknown protein; FUNCTIONS IN: molecular_function unknown; INVOLVED IN: biological_process unknown; LOCATED IN: chloroplast, chloroplast stroma; Has 30201 Blast hits to 17322 proteins in 780 species: Archae - 12; Bacteria - 1396; Metazoa - 17338; Fungi - 3422; Plants - 5037; Viruses - 0; Other Eukaryotes - 2996 (source: NCBI BLink).
AT4G27652	Chr4:13809832-13810356	gl1_CK_poly	atgcn1-1_CK_poly	OK	10.5812	37.6559	1.83137	5e-05	0.000388337	N_A	S-3	unknown protein; BEST Arabidopsis thaliana protein match is: unknown protein (TAIR:AT4G27657.1); Has 30201 Blast hits to 17322 proteins in 780 species: Archae - 12; Bacteria - 1396; Metazoa - 17338; Fungi - 3422; Plants - 5037; Viruses - 0; Other Eukaryotes - 2996 (source: NCBI BLink).
AT4G27652	Chr4:13809832-13810356	gl1_CK_poly	atgcn1-1_CK_poly	OK	10.5812	37.6559	1.83137	5e-05	0.000388337	N_A	S-3	unknown protein; BEST Arabidopsis thaliana protein match is: unknown protein (TAIR:AT4G27657.1); Has 30201 Blast hits to 17322 proteins in 780 species: Archae - 12; Bacteria - 1396; Metazoa - 17338; Fungi - 3422; Plants - 5037; Viruses - 0; Other Eukaryotes - 2996 (source: NCBI BLink).
AT4G33730	Chr4:16185097-16185616	gl1_CK_poly	atgcn1-1_CK_poly	OK	2.16132	9.64506	2.15788	0.0025	0.0114461	N_A	S-3	CAP (Cysteine-rich secretory proteins, Antigen 5, and Pathogenesis-related 1 protein) superfamily protein; FUNCTIONS IN: molecular_function unknown; INVOLVED IN: biological_process unknown; LOCATED IN: endomembrane system, extracellular region; EXPRESSED IN: root; CONTAINS InterPro DOMAIN/s: Allergen V5/Tpx-1 related, conserved site (InterPro:IPR018244), Allergen V5/Tpx-1 related (InterPro:IPR001…
AT4G33730	Chr4:16185097-16185616	gl1_CK_poly	atgcn1-1_CK_poly	OK	2.16132	9.64506	2.15788	0.0025	0.0114461	N_A	S-3	CAP (Cysteine-rich secretory proteins, Antigen 5, and Pathogenesis-related 1 protein) superfamily protein; FUNCTIONS IN: molecular_function unknown; INVOLVED IN: biological_process unknown; LOCATED IN: endomembrane system, extracellular region; EXPRESSED IN: root; CONTAINS InterPro DOMAIN/s: Allergen V5/Tpx-1 related, conserved site (InterPro:IPR018244), Allergen V5/Tpx-1 related (InterPro:IPR001…
AT5G02550	Chr5:573053-573558	gl1_CK_poly	atgcn1-1_CK_poly	OK	26.163	44.4249	0.763842	0.0159	0.052544	N_A	S-3	unknown protein; Has 3 Blast hits to 3 proteins in 1 species: Archae - 0; Bacteria - 0; Metazoa - 0; Fungi - 0; Plants - 3; Viruses - 0; Other Eukaryotes - 0 (source: NCBI BLink).
AT5G05950	Chr5:1788766-1789438	gl1_CK_poly	atgcn1-1_CK_poly	OK	5.63508	10.3092	0.87142	0.02665	0.0797002	N_A	S-3	maternal effect embryo arrest 60 (MEE60); FUNCTIONS IN: molecular_function unknown; INVOLVED IN: embryo development ending in seed dormancy; LOCATED IN: endomembrane system; EXPRESSED IN: 22 plant structures; EXPRESSED DURING: 13 growth stages; BEST Arabidopsis thaliana protein match is: unknown protein (TAIR:AT3G46890.1); Has 1807 Blast hits to 1807 proteins in 277 species: Archae - 0; Bacteria …
AT5G06610	Chr5:2029896-2033723	gl1_CK_poly	atgcn1-1_CK_poly	OK	3.99991	8.62711	1.10891	0.0009	0.00483411	N_A	S-3	Protein of unknown function (DUF620); FUNCTIONS IN: molecular_function unknown; INVOLVED IN: biological_process unknown; LOCATED IN: cellular_component unknown; EXPRESSED IN: 23 plant structures; EXPRESSED DURING: 13 growth stages; CONTAINS InterPro DOMAIN/s: Protein of unknown function DUF620 (InterPro:IPR006873); BEST Arabidopsis thaliana protein match is: Protein of unknown function (DUF620) (…
AT5G06610	Chr5:2029896-2033723	gl1_CK_poly	atgcn1-1_CK_poly	OK	3.99991	8.62711	1.10891	0.0009	0.00483411	N_A	S-3	Protein of unknown function (DUF620); FUNCTIONS IN: molecular_function unknown; INVOLVED IN: biological_process unknown; LOCATED IN: cellular_component unknown; EXPRESSED IN: 23 plant structures; EXPRESSED DURING: 13 growth stages; CONTAINS InterPro DOMAIN/s: Protein of unknown function DUF620 (InterPro:IPR006873); BEST Arabidopsis thaliana protein match is: Protein of unknown function (DUF620) (…
AT5G11070	Chr5:3516216-3516995	gl1_CK_poly	atgcn1-1_CK_poly	OK	81.6601	152.049	0.89683	0.00145	0.00724417	N_A	S-3	unknown protein; Has 1807 Blast hits to 1807 proteins in 277 species: Archae - 0; Bacteria - 0; Metazoa - 736; Fungi - 347; Plants - 385; Viruses - 0; Other Eukaryotes - 339 (source: NCBI BLink).
AT5G18140	Chr5:5998174-5999888	gl1_CK_poly	atgcn1-1_CK_poly	OK	4.24999	7.58274	0.835261	0.0172	0.0559904	N_A	S-3	Chaperone DnaJ-domain superfamily protein; FUNCTIONS IN: unfolded protein binding, heat shock protein binding; INVOLVED IN: protein folding; EXPRESSED IN: 23 plant structures; EXPRESSED DURING: 15 growth stages; CONTAINS InterPro DOMAIN/s: Molecular chaperone, heat shock protein, Hsp40, DnaJ (InterPro:IPR015609), Heat shock protein DnaJ, N-terminal (InterPro:IPR001623), Heat shock protein DnaJ (I…
AT5G19590	Chr5:6610729-6612103	gl1_CK_poly	atgcn1-1_CK_poly	OK	65.7924	109.953	0.740896	0.00505	0.0205827	N_A	S-3	Protein of unknown function, DUF538; FUNCTIONS IN: molecular_function unknown; INVOLVED IN: biological_process unknown; LOCATED IN: endomembrane system; EXPRESSED IN: 22 plant structures; EXPRESSED DURING: 13 growth stages; CONTAINS InterPro DOMAIN/s: Protein of unknown function DUF538 (InterPro:IPR007493); BEST Arabidopsis thaliana protein match is: Protein of unknown function, DUF538 (TAIR:AT4G…
AT5G20150	Chr5:6802371-6803625	gl1_CK_poly	atgcn1-1_CK_poly	OK	19.6684	30.7804	0.646128	0.01615	0.0532219	N_A	S-3	Expression is upregulated in the shoot of cax1/cax3 mutant.
AT5G37770	Chr5:14998853-14999619	gl1_CK_poly	atgcn1-1_CK_poly	OK	90.6954	165.414	0.866982	0.0018	0.00869937	N_A	S-3	Encodes a protein with 40% similarity to calmodulin. Binds Ca(2+) and, as a consequence, undergoes conformational changes. CML24 expression occurs in all major organs, and transcript levels are increased from 2- to 15-fold in plants subjected to touch, darkness, heat, cold, hydrogen peroxide, abscisic acid (ABA), and indole-3-acetic acid. However, CML24 protein accumulation changes were not detec…
AT5G39860	Chr5:15957416-15958455	gl1_CK_poly	atgcn1-1_CK_poly	OK	15.0722	42.2137	1.48582	5e-05	0.000388337	N_A	S-3	Encodes PRE1 (PACLOBUTRAZOL RESISTANCE1). PRE1 and IBH1 form a pair of antagonistic HLH/bHLH transcription factors that function downstream of BZR1 to mediate brassinosteroid regulation of cell elongation. BNQ1 is directly and negatively regulated by AP3 and PI in petals.Required for appropriate regulation of flowering time.
AT5G39860	Chr5:15957416-15958455	gl1_CK_poly	atgcn1-1_CK_poly	OK	15.0722	42.2137	1.48582	5e-05	0.000388337	N_A	S-3	Encodes PRE1 (PACLOBUTRAZOL RESISTANCE1). PRE1 and IBH1 form a pair of antagonistic HLH/bHLH transcription factors that function downstream of BZR1 to mediate brassinosteroid regulation of cell elongation. BNQ1 is directly and negatively regulated by AP3 and PI in petals.Required for appropriate regulation of flowering time.
AT5G40960	Chr5:16412590-16413202	gl1_CK_poly	atgcn1-1_CK_poly	OK	13.1048	21.4763	0.712648	0.0322	0.0926315	N_A	S-3	Protein of unknown function (DUF 3339); CONTAINS InterPro DOMAIN/s: Protein of unknown function DUF3339 (InterPro:IPR021775); BEST Arabidopsis thaliana protein match is: Protein of unknown function (DUF 3339) (TAIR:AT5G08391.1); Has 1807 Blast hits to 1807 proteins in 277 species: Archae - 0; Bacteria - 0; Metazoa - 736; Fungi - 347; Plants - 385; Viruses - 0; Other Eukaryotes - 339 (source: NCBI…
AT5G41210	Chr5:16492319-16493994	gl1_CK_poly	atgcn1-1_CK_poly	OK	56.3114	96.6733	0.77969	0.00395	0.0167961	N_A	S-3	Encodes glutathione transferase belonging to the theta class of GSTs. Naming convention according to Wagner et al. (2002).
AT5G43260	Chr5:17357376-17358082	gl1_CK_poly	atgcn1-1_CK_poly	OK	47.4686	76.2082	0.682974	0.014	0.0474225	N_A	S-3	chaperone protein dnaJ-related; Has 30201 Blast hits to 17322 proteins in 780 species: Archae - 12; Bacteria - 1396; Metazoa - 17338; Fungi - 3422; Plants - 5037; Viruses - 0; Other Eukaryotes - 2996 (source: NCBI BLink).
AT5G43450	Chr5:17457124-17458797	gl1_CK_poly	atgcn1-1_CK_poly	OK	3.25864	7.92757	1.28261	0.00095	0.00506507	N_A	S-3	encodes a protein whose sequence is similar to ACC oxidase
AT5G43450	Chr5:17457124-17458797	gl1_CK_poly	atgcn1-1_CK_poly	OK	3.25864	7.92757	1.28261	0.00095	0.00506507	N_A	S-3	encodes a protein whose sequence is similar to ACC oxidase
AT5G49525	Chr5:20097039-20097486	gl1_CK_poly	atgcn1-1_CK_poly	OK	3.22903	8.23067	1.34991	0.0202	0.0637901	N_A	S-3	unknown protein; Has 23 Blast hits to 23 proteins in 7 species: Archae - 0; Bacteria - 0; Metazoa - 0; Fungi - 0; Plants - 23; Viruses - 0; Other Eukaryotes - 0 (source: NCBI BLink).
AT5G49525	Chr5:20097039-20097486	gl1_CK_poly	atgcn1-1_CK_poly	OK	3.22903	8.23067	1.34991	0.0202	0.0637901	N_A	S-3	unknown protein; Has 23 Blast hits to 23 proteins in 7 species: Archae - 0; Bacteria - 0; Metazoa - 0; Fungi - 0; Plants - 23; Viruses - 0; Other Eukaryotes - 0 (source: NCBI BLink).
AT5G54980	Chr5:22315698-22316601	gl1_CK_poly	atgcn1-1_CK_poly	OK	14.2422	23.7073	0.735159	0.0158	0.0522855	N_A	S-3	Uncharacterised protein family (UPF0497); CONTAINS InterPro DOMAIN/s: Uncharacterised protein family UPF0497, trans-membrane plant (InterPro:IPR006702), Uncharacterised protein family UPF0497, trans-membrane plant subgroup (InterPro:IPR006459); BEST Arabidopsis thaliana protein match is: Uncharacterised protein family (UPF0497) (TAIR:AT1G17200.1); Has 1807 Blast hits to 1807 proteins in 277 speci…
AT5G66490	Chr5:26547226-26547768	gl1_CK_poly	atgcn1-1_CK_poly	OK	17.9085	32.3471	0.852996	0.00695	0.0267018	N_A	S-3	unknown protein; FUNCTIONS IN: molecular_function unknown; INVOLVED IN: biological_process unknown; LOCATED IN: plasma membrane; EXPRESSED IN: 17 plant structures; EXPRESSED DURING: 9 growth stages; BEST Arabidopsis thaliana protein match is: unknown protein (TAIR:AT3G50900.1); Has 1807 Blast hits to 1807 proteins in 277 species: Archae - 0; Bacteria - 0; Metazoa - 736; Fungi - 347; Plants - 385;…
AT2G42080	Chr2:17553239-17555504	gl1_CK_poly	atgcn1-1_CK_poly	OK	8.36007	13.439	0.684841	0.02665	0.0797002	N_A	S-3	Chaperone DnaJ-domain superfamily protein; FUNCTIONS IN: heat shock protein binding; INVOLVED IN: protein folding; LOCATED IN: chloroplast; EXPRESSED IN: 23 plant structures; EXPRESSED DURING: 15 growth stages; CONTAINS InterPro DOMAIN/s: Molecular chaperone, heat shock protein, Hsp40, DnaJ (InterPro:IPR015609), Heat shock protein DnaJ, N-terminal (InterPro:IPR001623); BEST Arabidopsis thaliana p…
AT3G24506	Chr3:8928168-8929329	gl1_CK_poly	atgcn1-1_CK_poly	OK	15.948	25.4657	0.675182	0.02615	0.0785698	N_A	S-3	unknown protein; FUNCTIONS IN: molecular_function unknown; INVOLVED IN: biological_process unknown; LOCATED IN: chloroplast; EXPRESSED IN: 22 plant structures; EXPRESSED DURING: 14 growth stages; BEST Arabidopsis thaliana protein match is: unknown protein (TAIR:AT2G17240.1); Has 4864 Blast hits to 709 proteins in 125 species: Archae - 0; Bacteria - 592; Metazoa - 786; Fungi - 33; Plants - 410; Vi…
AT4G13360	Chr4:7775127-7780366	gl1_CK_poly	atgcn1-1_CK_poly	OK	23.5209	36.184	0.621413	0.02775	0.0822609	N_A	S-3	ATP-dependent caseinolytic (Clp) protease/crotonase family protein; FUNCTIONS IN: catalytic activity; INVOLVED IN: metabolic process; EXPRESSED IN: 24 plant structures; EXPRESSED DURING: 14 growth stages; CONTAINS InterPro DOMAIN/s: Crotonase, core (InterPro:IPR001753); BEST Arabidopsis thaliana protein match is: ATP-dependent caseinolytic (Clp) protease/crotonase family protein (TAIR:AT3G24360.1…
AT4G24700	Chr4:12744621-12745313	gl1_CK_poly	atgcn1-1_CK_poly	OK	3.776	9.07159	1.2645	0.0044	0.0183731	N_A	S-3	unknown protein; Has 20 Blast hits to 20 proteins in 7 species: Archae - 0; Bacteria - 0; Metazoa - 0; Fungi - 0; Plants - 20; Viruses - 0; Other Eukaryotes - 0 (source: NCBI BLink).
AT4G24700	Chr4:12744621-12745313	gl1_CK_poly	atgcn1-1_CK_poly	OK	3.776	9.07159	1.2645	0.0044	0.0183731	N_A	S-3	unknown protein; Has 20 Blast hits to 20 proteins in 7 species: Archae - 0; Bacteria - 0; Metazoa - 0; Fungi - 0; Plants - 20; Viruses - 0; Other Eukaryotes - 0 (source: NCBI BLink).
AT5G27660	Chr5:9789467-9792299	gl1_CK_poly	atgcn1-1_CK_poly	OK	4.71412	8.1179	0.78412	0.0111	0.0392574	N_A	S-3	Trypsin family protein with PDZ domain; FUNCTIONS IN: serine-type peptidase activity, catalytic activity, serine-type endopeptidase activity; INVOLVED IN: proteolysis; EXPRESSED IN: 12 plant structures; EXPRESSED DURING: 6 growth stages; CONTAINS InterPro DOMAIN/s: Serine/cysteine peptidase, trypsin-like (InterPro:IPR009003), Peptidase S1C, HrtA/DegP2/Q/S (InterPro:IPR001940), Peptidase S1/S6, ch…
AT1G04350	Chr1:1165164-1166768	gl1_CK_poly	atgcn1-1_CK_poly	OK	10.3225	17.9021	0.794338	0.0057	0.0227046	C_	S-3S+4	encodes a protein whose sequence is similar to 2-oxoglutarate-dependent dioxygenase
AT1G04800	Chr1:1348451-1349286	gl1_CK_poly	atgcn1-1_CK_poly	OK	22.6381	36.7313	0.698256	0.01055	0.0376742	C_	S-3S+4	glycine-rich protein; FUNCTIONS IN: molecular_function unknown; INVOLVED IN: N-terminal protein myristoylation; LOCATED IN: endomembrane system; EXPRESSED IN: 17 plant structures; EXPRESSED DURING: 12 growth stages; Has 109132 Blast hits to 26905 proteins in 1855 species: Archae - 173; Bacteria - 37969; Metazoa - 32319; Fungi - 6881; Plants - 10265; Viruses - 1569; Other Eukaryotes - 19956 (sourc…
AT1G06460	Chr1:1965839-1969561	gl1_CK_poly	atgcn1-1_CK_poly	OK	143.05	222.597	0.637912	0.01745	0.0566627	C_	S-3S+4	ACD32.1 encodes an alpha-crystallin domain containing protein with homology to small heat shock proteins.
AT1G06650	Chr1:2035838-2040246	gl1_CK_poly	atgcn1-1_CK_poly	OK	13.9951	23.1737	0.727568	0.00925	0.0338338	C_	S-3S+4	encodes a protein whose sequence is similar to 2-oxoglutarate-dependent dioxygenase
AT1G07610	Chr1:2341541-2342123	gl1_CK_poly	atgcn1-1_CK_poly	OK	302.285	525.624	0.798123	0.00315	0.0139061	C_	S-3S+4	one of the five metallothioneins (MTs) genes identified in Arabidopsis. MTs are cysteine-rich proteins required for heavy metal tolerance.
AT1G12850	Chr1:4379706-4381612	gl1_CK_poly	atgcn1-1_CK_poly	OK	13.0821	21.8818	0.742134	0.00745	0.0282802	C_	S-3S+4	Phosphoglycerate mutase family protein; FUNCTIONS IN: catalytic activity; INVOLVED IN: N-terminal protein myristoylation, metabolic process; LOCATED IN: cellular_component unknown; EXPRESSED IN: 23 plant structures; EXPRESSED DURING: 14 growth stages; CONTAINS InterPro DOMAIN/s: Histidine phosphatase superfamily, clade-1 (InterPro:IPR013078), Uncharacterised conserved protein UCP036920, phosphogl…
AT1G13420	Chr1:4604840-4606053	gl1_CK_poly	atgcn1-1_CK_poly	OK	4.92013	10.5267	1.09728	0.00175	0.00848646	C_	S-3S+4	Encodes a sulfotransferase. Unlike the related ST4A protein (At2g14920), in vitro experiements show that this enzyme does not act brassinosteroids. ST4B is expressed in the roots and transcript levels rise in response to cytokinin treatment.
AT1G13420	Chr1:4604840-4606053	gl1_CK_poly	atgcn1-1_CK_poly	OK	4.92013	10.5267	1.09728	0.00175	0.00848646	C_	S-3S+4	Encodes a sulfotransferase. Unlike the related ST4A protein (At2g14920), in vitro experiements show that this enzyme does not act brassinosteroids. ST4B is expressed in the roots and transcript levels rise in response to cytokinin treatment.
AT1G14860	Chr1:5124741-5126151	gl1_CK_poly	atgcn1-1_CK_poly	OK	6.30597	12.3507	0.969803	0.00205	0.00968211	C_	S-3S+4	nudix hydrolase homolog 18 (NUDT18); FUNCTIONS IN: hydrolase activity; INVOLVED IN: biological_process unknown; CONTAINS InterPro DOMAIN/s: NUDIX hydrolase domain-like (InterPro:IPR015797), NUDIX hydrolase, conserved site (InterPro:IPR020084), NUDIX hydrolase domain (InterPro:IPR000086); BEST Arabidopsis thaliana protein match is: nudix hydrolase homolog 17 (TAIR:AT2G01670.1); Has 1011 Blast hits…
AT1G16320	Chr1:5580854-5582143	gl1_CK_poly	atgcn1-1_CK_poly	OK	12.7995	20.3353	0.667897	0.01855	0.0595427	C_	S-3S+4	Uncharacterized conserved protein (DUF2358); FUNCTIONS IN: molecular_function unknown; INVOLVED IN: biological_process unknown; LOCATED IN: chloroplast; CONTAINS InterPro DOMAIN/s: Protein of unknown function DUF2358 (InterPro:IPR018790); BEST Arabidopsis thaliana protein match is: Uncharacterized conserved protein (DUF2358) (TAIR:AT1G79510.2); Has 274 Blast hits to 274 proteins in 79 species: Ar…
AT1G22640	Chr1:8006194-8007428	gl1_CK_poly	atgcn1-1_CK_poly	OK	9.67247	15.5464	0.684621	0.0231	0.0712086	C_	S-3S+4	MYB-type transcription factor (MYB3) that represses phenylpropanoid biosynthesis gene expression
AT1G25560	Chr1:8981676-8983041	gl1_CK_poly	atgcn1-1_CK_poly	OK	34.787	60.1591	0.790235	0.0034	0.0148245	C_	S-3S+4	Encodes a member of the RAV transcription factor family that contains AP2 and B3 binding domains. Involved in the regulation of flowering under long days. Loss of function results in early flowering. Overexpression causes late flowering and repression of expression of FT. Novel transcriptional regulator involved in ethylene signaling. Promoter bound by EIN3. EDF1 in turn, binds to promoter elemen…
AT1G28510	Chr1:10023875-10026295	gl1_CK_poly	atgcn1-1_CK_poly	OK	5.18297	8.7044	0.747966	0.0281	0.0830908	C_	S-3S+4	Optic atrophy 3 protein (OPA3); CONTAINS InterPro DOMAIN/s: Optic atrophy 3-like (InterPro:IPR010754); BEST Arabidopsis thaliana protein match is: Optic atrophy 3 protein (OPA3) (TAIR:AT3G58150.1); Has 397 Blast hits to 393 proteins in 164 species: Archae - 0; Bacteria - 0; Metazoa - 155; Fungi - 114; Plants - 80; Viruses - 0; Other Eukaryotes - 48 (source: NCBI BLink).
AT1G30260	Chr1:10651050-10651728	gl1_CK_poly	atgcn1-1_CK_poly	OK	11.2351	32.3477	1.52565	5e-05	0.000388337	C_	S-3S+4	BEST Arabidopsis thaliana protein match is: Galactosyltransferase family protein (TAIR:AT4G21060.1); Has 30 Blast hits to 30 proteins in 8 species: Archae - 0; Bacteria - 0; Metazoa - 0; Fungi - 0; Plants - 30; Viruses - 0; Other Eukaryotes - 0 (source: NCBI BLink).
AT1G30260	Chr1:10651050-10651728	gl1_CK_poly	atgcn1-1_CK_poly	OK	11.2351	32.3477	1.52565	5e-05	0.000388337	C_	S-3S+4	BEST Arabidopsis thaliana protein match is: Galactosyltransferase family protein (TAIR:AT4G21060.1); Has 30 Blast hits to 30 proteins in 8 species: Archae - 0; Bacteria - 0; Metazoa - 0; Fungi - 0; Plants - 30; Viruses - 0; Other Eukaryotes - 0 (source: NCBI BLink).
AT1G43160	Chr1:16263812-16264818	gl1_CK_poly	atgcn1-1_CK_poly	OK	9.07389	14.6923	0.695267	0.0236	0.0723845	C_	S-3S+4	encodes a member of the ERF (ethylene response factor) subfamily B-4 of ERF/AP2 transcription factor family (RAP2.6). The protein contains one AP2 domain. There are 7 members in this subfamily.
AT1G49245	Chr1:18218749-18219261	gl1_CK_poly	atgcn1-1_CK_poly	OK	5.50022	11.8749	1.11036	0.01375	0.0467481	C_	S-3S+4	Prefoldin chaperone subunit family protein; FUNCTIONS IN: unfolded protein binding; INVOLVED IN: protein folding; LOCATED IN: prefoldin complex; EXPRESSED IN: 22 plant structures; EXPRESSED DURING: 13 growth stages; CONTAINS InterPro DOMAIN/s: Prefoldin beta-like (InterPro:IPR002777), Prefoldin (InterPro:IPR009053); Has 20 Blast hits to 20 proteins in 10 species: Archae - 0; Bacteria - 0; Metazoa…
[truncated: 225 more rows]

## Sheet: down-transcription
gene	locus	sample_1	sample_2	status	value_1	value_2	log2(fold_change)	p_value	q_value
[truncated: 47 more rows]

## Sheet: up-transcription
gene	locus	sample_1	sample_2	status	value_1	value_2	log2(fold_change)	p_value	q_value
AT4G04223	Chr4:2036510-2037816	gl1_CK	atgcn1-1_CK	OK	5.39584	40.1553	2.89567	5e-05	0.000319649	Unknown gene
[truncated: 248 more rows]
