# Supplementary material for: General Control Non-derepressible 1 (AtGCN1) Is Important for Flowering Time, Plant Growth, Seed Development, and the Transcription/Translation of Specific Genes in Arabidopsis
Source: Front Plant Sci. 2021 Mar 31;12:630311. doi: 10.3389/fpls.2021.630311 (PMC8045761; doi:10.3389/fpls.2021.630311)
Supplement: Supplementary Table 4 — Primers used for qRT-PCR. [file Data_Sheet_4.xlsx]

## Sheet: Sheet1
Quantitative real-time PCR (qRT-PCR)
Actin- F	CAGGTCCAGGAATCGTTCACAG
Actin- R	GAGAGTTTGTCACACACAAGTGCATC
CMT3-F	GGTTTGTATCTGTCAGGCCAGG
CMT3-R	CCAAACCGAAGAAGAGAGCTCC
CSLE1-F	CCCTTCTCCGATAGACTCTCTC
CSLE1-R	CAGCTCAGAACCACCGTCATC
RBCS2B-F	GAGGATAATTTAAAGGAGCCACAATG
RBCS2B-R	TGCCGACTTAACAGTTGAGGAAC
RD26-F	CGACACAACACCCAATCATCC
RD26-R	GGAAAAGCTCCCAAAGGCAC
CORI3-F	CACCTACTCCGAGGCTCATCTC
CORI3-R	CCACTGGTACGATCGACGAG
LDOX-F	GAGAGAGCCTTGAAGACTTTAGTC
LDOX-R	GGCTAACAACGCGAGTGGAC
